# Supplementary material for: Convergent evolution and horizontal gene transfer in Arctic Ocean microalgae
Source: Life Sci Alliance. 2022 Dec 15;6(3):e202201833. doi: 10.26508/lsa.202201833 (PMC9756366; doi:10.26508/lsa.202201833)
Supplement: Supplementary file 1 [file LSA-2022-01833_Supplemental_Data_1.xlsx]

## Sheet: Overview
	Data Folder S1. Phylogeny and biogeography of Arctic algal strains.
	This workbook contains supporting data pertaining to the construction of concatenated multigene, 18S and 16S single-gene trees; and the comparison of these trees to 18Sv4, 18Sv9 and 16Sv4v5 ribotype data gathered from the Tara Oceans expedition, to resolve the taxonomy and biogeography of Arctic isolated algae.
	Additional supporting data pertaining to these analyses is found at the linked osf.io https://osf.io/3pmxb/; in the folders "18S and 16S trees" and "Multigene tree topologies"
Figure Data	Worksheet content descriptions:
Fig. 1	Sheet 1. "Libraries and biogeography" tabulates all sequenced genomes and transcriptomes for marine members of eight algal groups (cryptomonads, chrysophyte-related strains, chlorophytes, diatoms, dictyochophytes, dinoflagellates, haptophytes and pelagophytes) incorporated into the pan-algal dataset; noting the source study, and the isolation site, sequencing and minimum and maximum permissible g…
Fig. 1	Sheet 2. "Accessions for multigene tree" labels incorporated gene models for the concatenated multigene tree, based on a previously assembled dataset (Burki et al., 2016) enriched with orthologues from all genomes and decontaminated MMETSP transcriptomes from cryptomonads, haptophytes, pelagophytes, chrysophyte-related taxa, diatoms, dinoflagellates, chlorophytes, and dictyochophytes.
Fig. 1	Sheet 3. "Multigene topologies" contains newick format outputs for single-gene trees realised for each gene model; the concatenated alignment; and the alignment pruned to remove redundant sequences.
S1 Fig	Sheet 4."18S and 16S queries" contains representative 18S and chloroplast 16S queries for the four algal groups for which new Arctic genomes were sequenced (cryptomonads, haptophytes, chrysophyte-related taxa, and pelagophytes, supplemented with dictyochophytes for rooting purposes). Seed sequences were taken from nr; and used to identify homologues in decontaminated MMETSP nucleotide libraries. …
S1 Fig	Sheet 5. "Cultured 18S and 16S alignments" contain curated alignments for each gene and each algal group. Alignments were constructed from all nr sequences (extracted using keyword search), all MMETSP libraries as defined above, and relabelled to highlight strains isolated from Arctic and Antarctic environments. Alignments were performed with mafft using the --auto function, then realigned and ma…
S1 Fig	Sheet 6. "Cultured 18S and 16S trees" contains tree topologies realised using MrBayes and RAxML trees realised for each alignment using the CIPRES web server. MrBayes trees were run as a default with 600000 generations, burnin fraction 0.5, with a maximum accepted convergence value of 0.1 and automatic termination at 0.01; RAxML trees run under default settings with automatic bootstopping.
S1 Fig	Sheet 7. "Consensus 18S and 16S trees" contains the consensus topology, realised with all four trees (0.5 and 0.8 trim, MrBayes and RAxML). In certain cases, only the MrBayes topology, or 0.8 trim were used to create the consensus, considering both MrBayes convergence statistics and local resolution around each Arctic reference strain. Trees are rooted based on previously established outgroup tax…
S5 Fig	Sheet 8. "Tara alignments" contains alignments produced from the -gt 0.5 trimmed cultured strains alignment above, enriched uniquely with Tara 18S V4, 18S V9 or 16S V4-V5 ribotypes that more closely relate to four model Arctic strains considered in this study (Baffinella CCMP2293, Pavlovales CCMP2436, Ochromonas CCMP2298 or novel pelagophyte CCMP2097) than to non-Arctic relatives. Candidate reads…
S5 Fig	Sheet 9. "Tara tree outputs" contain the best-scoring RAxML tree realised for the Tara enriched alignments generated above, manually retrimmed to only retain the 18S V4, 18S V9 or 16S V4-V5 ribotype region; retrimmed with trimal with a -gt 0.5 parameter; and then reinspected using the CIPRES web server under default conditions, as above.
S6 Fig	Sheet 10. "Individual abundances" shows tabulated abundances for each Tara 18S V4, 18S V9 and 16S V4-V5 ribotype sequence confirmed by phylogeny, and BLASTn search with threshold identities 97% and 99%, to pertain to one of the four studied Arctic strains, across every station and sample in the Tara Oceans Expedition; shown as per Pesant et al. https://doi.org/10.1594/PANGAEA.875582. Columns C an…
S6 Fig	Sheet 11. "Combined abundances" shows total abundances for all sequences corresponding to each Arctic strain in each Tara Oceans station and size fraction.
		References referred to:
		Sheet 1	Keeling et al., 2014	doi: 10.1371/journal.pbio.1001889
		Sheet 1	Grigoriev et al., 2020	doi: 10.1093/nar/gkaa898
		Sheet 10	Pesant et al., 2015	doi: 10.1038/sdata.2015.23

## Sheet: 1. Libraries and biogeography
Species	Reference	StrainID	Lineage	Library type	Latitude	Longitude	Experimental temperature	Min temperature	Max temperature
Akashiwo sanguinea Strain CCCM 885	Keeling et al., 2014	CCMP1321	Dinoflagellates	Transcriptome	40.6666	-73.25	18	18	22
Alexandrium andersonii Strain CCMP2222	Keeling et al., 2014	CCMP2222	Dinoflagellates	Transcriptome	40.75	14.25	20	11	22
Alexandrium catenella Strain OF101	Keeling et al., 2014	OF101	Dinoflagellates	Transcriptome	#N/A	#N/A	15	15	15
Alexandrium margalefi Strain AMGDE01CS 322	Keeling et al., 2014	322	Dinoflagellates	Transcriptome	-43.0333	147.367	#N/A	#N/A	#N/A
Alexandrium minutum	Keeling et al., 2014	CCMP113	Dinoflagellates	Transcriptome	42.23	-8.8	16	11	21
Alexandrium monilatum Strain CCMP3105	Keeling et al., 2014	CCMP3105	Dinoflagellates	Transcriptome	#N/A	#N/A	24	24	24
Alexandrium fundyense CCMP1719	Keeling et al., 2014	CCMP1719	Dinoflagellates	Transcriptome	43.1	-70.782	15	8	21
Alexandrium temarense CCMP1771	Keeling et al., 2014	CCMP1771	Dinoflagellates	Transcriptome	50.6	4.25	18	11	24
Amphidinium massartii	Keeling et al., 2014	259	Dinoflagellates	Transcriptome	-17	-146	20	20	20
Amphidinium carterae CCMP1314	Keeling et al., 2014	CCMP1314	Dinoflagellates	Transcriptome	41.56	-70.583	22	13	26
Amphiprora paludosa Strain CCMP125	Keeling et al., 2014	CCMP125	Diatoms	Transcriptome	41.525	-70.6736	13	11	16
Amphiprora sp CCMP467	Keeling et al., 2014	CCMP467	Diatoms	Transcriptome	32.9	-117.255	20	20	26
Amphora coffeaeformis CCMP127	Keeling et al., 2014	CCMP127	Diatoms	Transcriptome	41.525	-70.6736	15	11	21
Asterionellopsis glacialis	Keeling et al., 2014	NA	Diatoms	Transcriptome	41.325	-70.5667	7	7	7
Asterionellopsis glacialis Strain CCMP1581	Keeling et al., 2014	CCMP1581	Diatoms	Transcriptome	51.7333	3.7667	14	11	16
Asterionellopsis glacialis CCMP134	Keeling et al., 2014	CCMP134	Diatoms	Transcriptome	32.655	-117.14	20	20	26
Astrosyne radiata Strain 13vi08 1A	Keeling et al., 2014	1A	Diatoms	Transcriptome	13.4427	-144.643	27	27	27
Attheya septentrionalis Strain CCMP2084	Keeling et al., 2014	CCMP2084	Diatoms	Transcriptome	77.8136	-76.3697	2	0	6
Aulacoseira subarctica Strain CCAP 1002	Keeling et al., 2014	CCAP 1002/5	Diatoms	Transcriptome	#N/A	#N/A	6	6	6
Aureococcus anophageferrens genome	Gobler et al., 2011	CCMP1728	Pelagophytes	Genome	40.6667	-73.25	14	14	22
Aureococcus anophagefferens CCMP1850	Keeling et al., 2014	CCMP1850	Pelagophytes	Transcriptome	40.6508	-73.1524	20	18	22
Aureoumbra lagunensis CCMP1510	Keeling et al., 2014	CCMP1510	Pelagophytes	Transcriptome	27.4708	-97.32	20	18	22
Azadinium spinosum 3D9	Keeling et al., 2014	3D9	Dinoflagellates	Transcriptome	57.0525	2.50056	20	20	20
Baffinella sp CCMP2293	Keeling et al., 2014	CCMP2293	Cryptomonads	Transcriptome	78.5922	-74.4922	6	0	6
Bathycoccus prasinos genome	Moreau et al., 2012	RCC1105	Green Algae	Genome	42.45	3.53	20	20	20
Bathycoccus prasinos BCC99000	Keeling et al., 2014	RCC2589	Green Algae	Transcriptome	3.6	43.4	20	20	20
Bathycoccus prasinos CCMP1898	Keeling et al., 2014	CCMP1898	Green Algae	Transcriptome	40.75	14.33	23	14	23
Bathycoccus prasinos Strain RCC716	Keeling et al., 2014	CCMP3404	Green Algae	Transcriptome	-14.4833	113.45	24	20	24
Brandtodinium nutriculum Strain RCC3387	Keeling et al., 2014	RCC3387	Dinoflagellates	Transcriptome	43.6833	7.31667	22	22	22
Calcidiscus leptoporus Strain RCC1130	Keeling et al., 2014	CCMP3392	Haptophytes	Transcriptome	-34.4667	17.3	14	14	17
Ceratium fusus PA161109	Keeling et al., 2014	PA161109	Dinoflagellates	Transcriptome	41.5708	-71.4052	15	15	3
Chaetoceros sp. Strain UNC1202	Keeling et al., 2014	UNC1202	Diatoms	Transcriptome	48.816	-128.666	12	12	12
Chaetoceros affinis CCMP159	Keeling et al., 2014	CCMP159	Diatoms	Transcriptome	29.42	-86.105	18	14	26
Chaetoceros brevis Strain CCMP164	Keeling et al., 2014	CCMP164	Diatoms	Transcriptome	-61.2833	-54.7361	2	-2	2
Chaetoceros cf. neogracile Strain RCC1993	Keeling et al., 2014	RCC1993	Diatoms	Transcriptome	70.6833	-138.367	4	4	4
Chaetoceros dichaeta Strain CCMP1751	Keeling et al., 2014	CCMP1751	Diatoms	Transcriptome	-49.9	11.55	2	-2	6
Chaetoceros neogracile Strain CCMP1317	Keeling et al., 2014	CCMP1317	Diatoms	Transcriptome	32.85	-117.35	20	20	26
Chaetoceros curvisetus	Keeling et al., 2014	curvisetus	Diatoms	Transcriptome	32.9	-117.255	20	20	20
Chaetoceros debilis MM31A_1	Keeling et al., 2014	MM31A_1	Diatoms	Transcriptome	-49.6	2.1	3	3	3
Chaetoceros Strain GSL56	Keeling et al., 2014	GSL56	Diatoms	Transcriptome	40.9512	-112.088	29	29	29
Chlamydomonas chlamydogama Strain SAG 11 48b	Keeling et al., 2014	48b	Green Algae	Transcriptome	#N/A	#N/A	18	18	18
Chlamydomonas euryale Strain CCMP219	Keeling et al., 2014	CCMP219	Green Algae	Transcriptome	36.05	120.31	22	22	26
Chlamydomonas leiostraca Strain SAG 11 49	Keeling et al., 2014	49	Green Algae	Transcriptome	#N/A	#N/A	18	18	18
Chlamydomonas sp cf Strain CCMP681	Keeling et al., 2014	CCMP681	Green Algae	Transcriptome	-64.7667	-64	0	-2	6
Chromulina nebulosa Strain CCMP266	Keeling et al., 2014	CCMP266	Chrysophytes	Transcriptome	36.135	-92.64	14	0	30
Chroomonas mesostigmatica_cf Strain CCMP1168	Keeling et al., 2014	CCMP1168	Cryptomonads	Transcriptome	#N/A	#N/A	24	18	24
Chrysochromulina brevifilum Strain UTEX LB 985	Keeling et al., 2014	UTEX LB 985	Haptophytes	Transcriptome	49.35	4.9	20	20	20
Chrysochromulina polylepis CCMP1757	Keeling et al., 2014	CCMP1757	Haptophytes	Transcriptome	64.75	21.3333	15	11	21
Chrysochromulina polylepis Strain UIO037	Keeling et al., 2014	UIO037	Haptophytes	Transcriptome	59	10.45	16	16	16
Chrysochromulina rotalis Strain UIO044	Keeling et al., 2014	UIO044	Haptophytes	Transcriptome	58.11	9.06	16	10	16
Chrysochromulina tobin genome	Hovde et al., 2015	CCMP291	Haptophytes	Genome	39	-105	14	4	16
Chrysoculter rhomboideus Strain RCC1486	Keeling et al., 2014	CCMP3324	Haptophytes	Transcriptome	38.11	-141.07	20	20	20
Chrysocystis fragilis Strain CCMP3189	Keeling et al., 2014	CCMP3189	Pelagophytes	Transcriptome	13.5	-144.75	24	24	24
Chrysoreinhardia sp Strain CCMP3193	Keeling et al., 2014	CCMP3193	Pelagophytes	Transcriptome	42.572	8.73	24	22	26
Chrysoreinhardia sp. CCMP2950	Keeling et al., 2014	CCMP2950	Pelagophytes	Transcriptome	24.7262	125.242	24	22	26
Coccolithus pelagicus ssp braarudi Strain PLY182g	Keeling et al., 2014	RCC1198	Haptophytes	Transcriptome	50.033	4.366	15	15	17
Corethron hystrix CCMP308	Keeling et al., 2014	CCMP308	Diatoms	Transcriptome	58.5	0.32	13	11	16
Corethron pennatum L29A3	Keeling et al., 2014	L29A3	Diatoms	Transcriptome	-47.3333	-15.65	3	3	3
Coscinodiscus wailesii Strain CCMP2513	Keeling et al., 2014	CCMP2513	Diatoms	Transcriptome	31.4322	-80.358	20	18	22
Craspedostauros australis Strain CCMP3328	Keeling et al., 2014	CCMP3328	Diatoms	Transcriptome	-38.45	145.333	20	16	22
Crustomastix stigmata Strain CCMP3273	Keeling et al., 2014	CCMP3273	Green Algae	Transcriptome	40.9	14.15	21	18	22
Baffinella sp CCMP2293 genome	This study	CCMP2293	Cryptomonads	Genome	78.5922	-74.4922	2	0	6
Cryptomonas curvata	Keeling et al., 2014	CCAP979/52	Cryptomonads	Transcriptome	#N/A	#N/A	23	23	23
Cryptomonas paramecium	Keeling et al., 2014	CCAP977/2a	Cryptomonads	Transcriptome	#N/A	#N/A	25	25	25
Cyclophora tenuis Strain ECT3854	Keeling et al., 2014	ECT3854	Diatoms	Transcriptome	21.514	-157.836	23	21	23
Cyclotella meneghiniana Strain CCMP 338	Keeling et al., 2014	CCMP 338	Diatoms	Transcriptome	43.8442	-69.641	13	11	16
Cylindrotheca closterium	Keeling et al., 2014	181	Diatoms	Transcriptome	48.75	-3.95	13	13	13
Dactyliosolen fragilissimus	Keeling et al., 2014	NA	Diatoms	Transcriptome	41.325	-70.5667	7	7	7
Detonula confervacea Strain CCMP 353	Keeling et al., 2014	CCMP 353	Diatoms	Transcriptome	41.6	-71.4	6	4	10
Dictyocha speculum Strain CCMP1381	Keeling et al., 2014	CCMP1381	Dictyochophytes	Transcriptome	55.48	11.1	4	0	15
Dinobryon sp UTEXLB2267	Keeling et al., 2014	UTEXLB2267	Chrysophytes	Transcriptome	41.5759	-70.6404	#N/A	#N/A	#N/A
Ditylum brightwellii Pop1 (SS4)	Keeling et al., 2014	Pop1 (SS4)	Diatoms	Transcriptome	#N/A	#N/A	13	13	13
Ditylum brightwellii Strain Pop2 (SS10)	Keeling et al., 2014	Pop2 (SS10)	Diatoms	Transcriptome	#N/A	#N/A	13	13	13
Ditylum brightwellii GSO103	Keeling et al., 2014	GSO103	Diatoms	Transcriptome	49.654	-127.436	14	14	14
Ditylum brightwellii GSO104	Keeling et al., 2014	GSO104	Diatoms	Transcriptome	41.325	-70.57	14	14	14
Ditylum brightwellii GSO105	Keeling et al., 2014	GSO105	Diatoms	Transcriptome	47.74	-122.417	14	14	14
Dolichomastix tenuilepis	Keeling et al., 2014	CCMP3274	Green Algae	Transcriptome	40.5	14.25	21	18	22
Dunaliella tertiolecta CCMP1320	Keeling et al., 2014	CCMP1320	Green Algae	Transcriptome	#N/A	#N/A	16	11	28
Durinskia baltica Strain CSIRO CS 38	Keeling et al., 2014	38	Dinoflagellates	Transcriptome	#N/A	#N/A	22	22	22
Emiliania huxleyi genome	Read et al., 2013	CCMP1516	Haptophytes	Genome	-2.67	-82.7167	17	14	22
Emiliania huxleyi CCMP370	Keeling et al., 2014	CCMP370	Haptophytes	Transcriptome	59.5	10.6	20	11	20
Emiliania huxleyi PLYM219	Keeling et al., 2014	PLY M219	Haptophytes	Transcriptome	#N/A	#N/A	20	20	20
Emiliania huxleyi 374	Keeling et al., 2014	CCMP374	Haptophytes	Transcriptome	42.5	-69	18	11	22
Emiliania huxleyi 379	Keeling et al., 2014	CCMP379	Haptophytes	Transcriptome	50.1669	-4.2504	18	11	16
Entomoneis sp. Strain CCMP2396	Keeling et al., 2014	CCMP2396	Diatoms	Transcriptome	77.8333	-75.55	2	0	6
Eucampia antarctica	Keeling et al., 2014	CCMP1452	Diatoms	Transcriptome	-77.8333	163	2	0	6
Exanthemachrysis gayraliae Strain RCC1523	Keeling et al., 2014	RCC1523	Haptophytes	Transcriptome	49.27	-0.23	24	20	24
Extubocellulus spinifer CCMP396	Keeling et al., 2014	CCMP396	Diatoms	Transcriptome	31.3172	-113.56	20	9	32
Florenciella parvula Strain CCMP2471	Keeling et al., 2014	CCMP2471	Dictyochophytes	Transcriptome	49	-4	14	12	16
Florenciella parvula Strain RCC1693	Keeling et al., 2014	CCMP3389	Dictyochophytes	Transcriptome	59.3167	4.31667	14	14	15
Florenciella sp. Strain RCC1007	Keeling et al., 2014	CCMP3397	Dictyochophytes	Transcriptome	-8.33333	-141.25	20	20	20
Florenciella sp. Strain RCC1587	Keeling et al., 2014	RCC1587	Dictyochophytes	Transcriptome	61	1.98333	15	15	15
Fragilariopsis cylindrus genome	Mock et al., 2017	CCMP1102	Diatoms	Genome	-64.08	-48.7033	2	-2	2
Fragilariopsis kerguelensis L2_C3	Keeling et al., 2014	L2_C3	Diatoms	Transcriptome	-48.1	-24.25	-2	-2	-2
Fragilariopsis kerguelensis L26_C5	Keeling et al., 2014	L26_C5	Diatoms	Transcriptome	-48	-16	4	4	4
Gambierdiscus australes	Keeling et al., 2014	NA	Dinoflagellates	Transcriptome	-21.129	-159.776	25	25	25
Geminigera cryophila Strain CCMP2564	Keeling et al., 2014	CCMP2564	Cryptomonads	Transcriptome	-77.8333	-163	4	-2	6
Geminigera Strain Caron Lab Isolate	Keeling et al., 2014	Caron Lab Isolate	Cryptomonads	Transcriptome	#N/A	#N/A	1	1	1
Genus nov. species nov. Strain RCC1024	Keeling et al., 2014	CCMP3390	Pelagophytes	Transcriptome	-8.33333	-141.25	20	20	20
Genus nov. species nov. Strain RCC2288	Keeling et al., 2014	RCC2288	Green Algae	Transcriptome	70.5	-135.5	4	4	4
Genus nov. species nov. Strain RCC2335	Keeling et al., 2014	CCMP3344	Green Algae	Transcriptome	35.2167	139.617	20	18	22
Genus nov. species nov. Strain RCC2339	Keeling et al., 2014	CCMP3360	Green Algae	Transcriptome	34.35	130.083	20	20	20
Genus nov. species nov. Strain RCC856	Keeling et al., 2014	CCMP3385	Green Algae	Transcriptome	-8.33333	-141.25	20	18	22
Genus nov. species nov. Strain RCC998	Keeling et al., 2014	CCMP3334	Green Algae	Transcriptome	-9.06667	-136.983	20	18	22
Gephyrocapsa oceanica RCC1303	Keeling et al., 2014	RCC1303	Haptophytes	Transcriptome	45	-1.08	18	17	18
Goniomonas pacifica CCMP1869	Keeling et al., 2014	CCMP1869	Cryptomonads	Transcriptome	-37.86	144.93	20	20	26
Goniomonas sp Strain m	Keeling et al., 2014	ATCC 50108	Cryptomonads	Transcriptome	46.5105	-63.4856	23	18	25
Gonyaulax spinifera Strain CCMP409	Keeling et al., 2014	CCMP409	Dinoflagellates	Transcriptome	43.8441	-69.6413	14	11	16
Grammatophora oceanica Strain CCMP 410	Keeling et al., 2014	CCMP 410	Diatoms	Transcriptome	-37.86	144.93	13	11	16
Guillardia theta genome	Curtis et al., 2013	Guillardia theta	Cryptomonads	Genome	41.2264	-73.0639	24	11	25
Guillardia theta CCMP2712	Keeling et al., 2014	CCMP 2712	Cryptomonads	Transcriptome	41.2264	-73.0639	23	11	25
Gymnodinium catenatum	Keeling et al., 2014	GC744	Dinoflagellates	Transcriptome	#N/A	#N/A	15	15	15
Gyrodinium dominans Strain SPMC 103	Keeling et al., 2014	SPMC 103	Dinoflagellates	Transcriptome	#N/A	#N/A	22	22	22
Hanusia phi	Keeling et al., 2014	CCMP325	Cryptomonads	Transcriptome	41.2264	-73.0639	23	11	23
Haptolina ericina	Keeling et al., 2014	CCMP281	Haptophytes	Transcriptome	49.6	-140.617	14	11	16
Helicotheca tamensis Strain CCMP826	Keeling et al., 2014	CCMP826	Diatoms	Transcriptome	30	-60	20	20	26
Hemiselmis andersenii CCMP1180	Keeling et al., 2014	CCMP1180	Cryptomonads	Transcriptome	21	-93	23	20	26
Hemiselmis andersenii CCMP439	Keeling et al., 2014	CCMP439	Cryptomonads	Transcriptome	29.8	-85.6666	23	23	24
Hemiselmis andersenii CCMP441	Keeling et al., 2014	CCMP441	Cryptomonads	Transcriptome	23	-75	23	18	26
Hemiselmis andersenii CCMP644	Keeling et al., 2014	CCMP644	Cryptomonads	Transcriptome	23	-75	17	17	26
Hemiselmis rufescens Strain PCC563	Keeling et al., 2014	PCC563	Cryptomonads	Transcriptome	#N/A	#N/A	20	20	20
Hemiselmis tepida	Keeling et al., 2014	CCMP443	Cryptomonads	Transcriptome	29.3833	-94.8833	23	18	26
Hemiselmis viresens Strain PCC157	Keeling et al., 2014	PCC157	Cryptomonads	Transcriptome	#N/A	#N/A	20	20	20
Heterocapsa arctica Strain CCMP445	Keeling et al., 2014	CCMP445	Dinoflagellates	Transcriptome	76.25	-82.55	2	0	6
Heterocapsa rotundata Strain SCCAP K 0483	Keeling et al., 2014	483	Dinoflagellates	Transcriptome	56	11	15	15	15
Heterocapsa triquestra Strain CCMP 448	Keeling et al., 2014	CCMP448	Dinoflagellates	Transcriptome	41.54	-70.61	15	2	22
Imantonia sp. Strain RCC918	Keeling et al., 2014	RCC918	Haptophytes	Transcriptome	-31.35	-78.1	20	17	21
Isochrysis sp CCMP1324	Keeling et al., 2014	CCMP1324	Haptophytes	Transcriptome	-14.87	-148.68	16	11	36
Isochrysis galbana CCMP1323	Keeling et al., 2014	CCMP1323	Haptophytes	Transcriptome	54.085	-4.77	#N/A	3	28
Isochrysis sp CCMP1244	Keeling et al., 2014	CCMP1244	Haptophytes	Transcriptome	38.3048	-69.6192	21	22	26
Karenia brevis SP1	Keeling et al., 2014	SP1	Dinoflagellates	Transcriptome	#N/A	#N/A	25	25	25
Karenia brevis SP3	Keeling et al., 2014	SP3	Dinoflagellates	Transcriptome	#N/A	#N/A	25	25	25
Karenia brevis Wilson	Keeling et al., 2014	Wilson	Dinoflagellates	Transcriptome	#N/A	#N/A	25	25	25
Karenia brevis CCMP2229	Keeling et al., 2014	CCMP2229	Dinoflagellates	Transcriptome	27.0171	-82.4763	22	22	30
Karlodinium micrum CCMP2283	Keeling et al., 2014	CCMP2283	Dinoflagellates	Transcriptome	32.2167	-80.7355	22	16	26
Kryptoperidinium foliaceum CCAP1116_3	Keeling et al., 2014	CCAP 1116/3	Dinoflagellates	Transcriptome	#N/A	#N/A	22	22	22
Kryptoperidinium foliaceum CCMP1326	Keeling et al., 2014	CCMP 1326	Dinoflagellates	Transcriptome	#N/A	#N/A	22	22	22
Leptocylindrus danicus var. apora Strain B651	Keeling et al., 2014	B651	Diatoms	Transcriptome	40.8083	14.25	20	13	26
Leptocylindrus danicus var. danicus Strain B650	Keeling et al., 2014	B650	Diatoms	Transcriptome	40.8083	14.25	20	13	26
Leptocylindrus danicus Strain CCMP1856	Keeling et al., 2014	CCMP1856	Diatoms	Transcriptome	25	-90	20	14	24
Lessardia elongata Strain SPMC 104	Keeling et al., 2014	SPMC 104	Dinoflagellates	Transcriptome	#N/A	#N/A	22	22	22
Licmophora paradoxa Strain CCMP2313	Keeling et al., 2014	CCMP2313	Diatoms	Transcriptome	42.4192	-70.9135	14	10	18
Lingulodinium polyedra CCMP1738	Keeling et al., 2014	CCMP1738	Dinoflagellates	Transcriptome	27.8	-97.13	18	14	26
Mallomonas Sp Strain CCMP3275	Keeling et al., 2014	CCMP3275	Chrysophytes	Transcriptome	34	135.1	20	18	22
Mantoniella antarctica Strain SL 175	Keeling et al., 2014	RCC5150	Green Algae	Transcriptome	-66.98	-150.02	1	1	4
Mantoniella sp Strain CCMP1436	Keeling et al., 2014	CCMP1436	Green Algae	Transcriptome	-78.8333	163	2	0	6
Micromonas pusilla genome	Worden et al., 2009	CCMP1545	Green Algae	Genome	50.362	-4.17	20	18	24
Micromonas pusilla CCAC1681	Keeling et al., 2014	CCAC1681	Green Algae	Transcriptome	-33.2	18	21	21	21
Micromonas pusilla CCMP1723	Keeling et al., 2014	CCMP1723	Green Algae	Transcriptome	37.2	11.4	21	17	22
Micromonas pusilla CCMP494	Keeling et al., 2014	CCMP494	Green Algae	Transcriptome	43	-69	21	21	26
Micromonas pusilla RCC1614	Keeling et al., 2014	RCC1614	Green Algae	Transcriptome	56.98	3.98	21	15	21
Micromonas pusilla Strain RCC2306	Keeling et al., 2014	RCC2306	Green Algae	Transcriptome	70.55	-140.8	4	4	4
Micromonas sp Strain CCMP1646	Keeling et al., 2014	CCMP1646	Green Algae	Transcriptome	40.75	14.33	21	18	22
Micromonas sp Strain CS 222	Keeling et al., 2014	RCC803	Green Algae	Transcriptome	-36.1	144.6	21	20	21
Micromonas sp. RCC451	Keeling et al., 2014	CCMP492	Green Algae	Transcriptome	38.7	-72.37	21	21	26
Micromonas sp CCMP2099	Keeling et al., 2014	CCMP2099	Green Algae	Transcriptome	76.2833	-74.75	6	0	6
Micromonas sp NEPCC29	Keeling et al., 2014	RCC804	Green Algae	Transcriptome	49.25	-123.1	21	20	21
Micromonas sp RCC472	Keeling et al., 2014	CCMP1764	Green Algae	Transcriptome	8.5	-78.22	21	18	22
Minutocellus polymorphus NH13	Keeling et al., 2014	NH13	Diatoms	Transcriptome	#N/A	#N/A	13	13	13
Minutocellus polymorphus Strain CCMP3303	Keeling et al., 2014	CCMP3303	Diatoms	Transcriptome	-17.5	11.25	20	16	22
Minutocellus polymorphus Strain RCC2270	Keeling et al., 2014	RCC2270	Diatoms	Transcriptome	71.1833	-159.417	4	4	4
Nannochloropsis gaditana genome	Radakovits et al., 2012	CCMP526	Chrysophytes	Genome	44.6715	12.2075	14	14	26
Nannochloropsis oceanica genome	Vieler et al., 2012	CCMP1779	Chrysophytes	Genome	29	48	14	14	22
Nephroselmis pyriformis Strain CCMP717	Keeling et al., 2014	CCMP717	Green Algae	Transcriptome	29.3833	-94.8833	21	11	21
Nitzschia MBIC11128	Keeling et al., 2014	MBIC11128	Diatoms	Transcriptome	48.43	3.59	20	20	23
Nitzschia punctata Strain CCMP561	Keeling et al., 2014	CCMP561	Diatoms	Transcriptome	32.99	-117.255	20	11	22
Novel pelagophyte CCMP2097	Keeling et al., 2014	CCMP2097	Pelagophytes	Transcriptome	77.0014	-77.2383	2	0	6
Ochromonas sp CCMP2298 genome	This study	CCMP2298	Chrysophytes	Genome	77.0014	-77.2383	2	0	6
Ochromonas sp Strain CCMP1899	Keeling et al., 2014	CCMP1899	Chrysophytes	Transcriptome	-77.8333	163	4	-6	-2
Ochromonas CCMP2298	Keeling et al., 2014	CCMP2298	Chrysophytes	Transcriptome	77.0014	-77.2383	6	0	6
Ochromonas sp CCMP1393	Keeling et al., 2014	CCMP1393	Chrysophytes	Transcriptome	38.702	-72.3667	20	18	22
Ochromonas Strain BG 1	Keeling et al., 2014	1	Chrysophytes	Transcriptome	#N/A	#N/A	18	18	18
Odontella aurita	Keeling et al., 2014	5	Diatoms	Transcriptome	44.65	-124.53	13	13	14
Odontella sinensis	Keeling et al., 2014	CCMP1815	Diatoms	Transcriptome	41.4311	-71.455	15	13	17
Ostreococcus lucimarinus genome	Derelle et al., 2006	CCMP2972	Green Algae	Genome	21.03	-31.13	14	14	22
Ostreococcus lucimarinus clade A BCC118000	Keeling et al., 2014	RCC2595	Green Algae	Transcriptome	42.488	3.145	20	20	20
Ostreococcus mediterraneus clade D RCC1107	Keeling et al., 2014	RCC1107	Green Algae	Transcriptome	42.488	3.145	20	20	20
Ostreococcus mediterraneus clade D RCC1621	Keeling et al., 2014	RCC1621	Green Algae	Transcriptome	42.488	3.145	20	20	20
Ostreococcus mediterraneus clade D RCC2572	Keeling et al., 2014	RCC2572	Green Algae	Transcriptome	42.488	3.145	20	20	20
Ostreococcus mediterraneus clade D RCC2573	Keeling et al., 2014	RCC2573	Green Algae	Transcriptome	43.4	3.6	20	20	20
Ostreococcus mediterraneus clade D RCC2593	Keeling et al., 2014	RCC2593	Green Algae	Transcriptome	43.4	3.6	20	20	20
Ostreococcus mediterraneus clade D RCC2596	Keeling et al., 2014	RCC2596	Green Algae	Transcriptome	43.4	3.6	20	20	20
Paraphysomonas bandaiensis Strain Caron Lab Isolate	Keeling et al., 2014	Caron Lab Isolate	Chrysophytes	Transcriptome	#N/A	#N/A	18	18	18
Paraphysomonas imperforata PA2	Keeling et al., 2014	PA2	Chrysophytes	Transcriptome	#N/A	#N/A	20	20	20
Paraphysomonas vestita Strain GFlagA	Keeling et al., 2014	GFlagA	Chrysophytes	Transcriptome	#N/A	#N/A	18	18	18
Pavlova gyrans Strain CCMP608	Keeling et al., 2014	CCMP608	Haptophytes	Transcriptome	#N/A	#N/A	14	11	16
Pavlova lutheri Strain RCC1537	Keeling et al., 2014	CCMP1325	Haptophytes	Transcriptome	55.743	4.92334	24	11	25
Pavlova sp CCMP459	Keeling et al., 2014	CCMP459	Haptophytes	Transcriptome	38.702	-72.3667	16	16	26
Pavlovales sp CCMP2436 genome	This study	CCMP2436	Haptophytes	Genome	76.3208	-75.8172	2	0	6
Pavlovales CCMP2436	Keeling et al., 2014	CCMP2436	Haptophytes	Transcriptome	76.3208	-75.8172	6	0	6
Pelagococcus subviridis CCMP1429	Keeling et al., 2014	CCMP1429	Pelagophytes	Transcriptome	49.9166	-145.117	14	4	24
Pelagodinium beii	Keeling et al., 2014	CCMP3395	Dinoflagellates	Transcriptome	#N/A	#N/A	20	20	20
Pelagomonas calceolata Strain RCC969	Keeling et al., 2014	CCMP3386	Pelagophytes	Transcriptome	-29.2333	-101.483	20	20	20
Pelagomonas calceolata CCMP1756	Keeling et al., 2014	CCMP1756	Pelagophytes	Transcriptome	30.8333	-136.833	20	20	26
Novel pelagophyte sp CCMP2097 genome	This study	CCMP2097	Pelagophytes	Genome	77.0014	-77.2383	2	0	6
Peridinium aciculiferum PAER_2	Keeling et al., 2014	PAER_2	Dinoflagellates	Transcriptome	59.85	18.6	3	3	3
Phaeocystis antarctica Strain Caron Lab Isolate	Keeling et al., 2014	Caron Lab Isolate	Haptophytes	Transcriptome	-77.625	-179.23	1	1	1
Phaeocystis antarctica Strain CCMP1374	Keeling et al., 2014	CCMP1374	Haptophytes	Transcriptome	-77.8333	-163	2	0	6
Phaeocystis cordata	Keeling et al., 2014	CCMP3104	Haptophytes	Transcriptome	40.9	14.15	20	14	22
Phaeocystis Sp Strain CCMP2710	Keeling et al., 2014	CCMP2710	Haptophytes	Transcriptome	23.5643	58.853	20	20	20
Phaeodactylum tricornutum genome	Bowler et al., 2008	CCMP632	Diatoms	Genome	54	-4	19	11	21
Phaeomonas parva Strain CCMP2877	Keeling et al., 2014	CCMP2877	Chrysophytes	Transcriptome	7.48	-146.46	20	18	26
Picochlorum oklahomensis Strain CCMP2329	Keeling et al., 2014	CCMP2329	Green Algae	Transcriptome	36.75	-98.2	20	20	40
Picochlorum sp. Strain RCC944	Keeling et al., 2014	CCMP3352	Green Algae	Transcriptome	-34.5333	-72.4167	20	20	20
Picocystis salinarum CCMP1897	Keeling et al., 2014	CCMP1897	Green Algae	Transcriptome	37.78	-122.35	20	18	22
Pinguiococcus pyrenoidosus Strain CCMP2078	Keeling et al., 2014	CCMP2078	Chrysophytes	Transcriptome	27.4323	-80.31	24	17	26
Pleurochrysis carterae CCMP645	Keeling et al., 2014	CCMP645	Haptophytes	Transcriptome	41.525	-70.6376	16	11	21
Polarella glacialis CCMP1383	Keeling et al., 2014	CCMP 1383	Dinoflagellates	Transcriptome	-77.833	-163	4	0	6
Polarella glacialis Strain CCMP2088	Keeling et al., 2014	CCMP2088	Dinoflagellates	Transcriptome	78.5978	-74.4992	2	0	6
Polytomella parva	Keeling et al., 2014	3	Green Algae	Transcriptome	52.1482	0.130683	22	22	22
Prasinococcus capsulatus Strain CCMP1194	Keeling et al., 2014	CCMP1194	Green Algae	Transcriptome	23	-75	21	21	26
Prasinoderma coloniale Strain CCMP1413	Keeling et al., 2014	CCMP1413	Green Algae	Transcriptome	35	-70	21	18	22
Prasinoderma singularis Strain RCC927	Keeling et al., 2014	RCC927	Green Algae	Transcriptome	-34.5333	-72.4167	20	20	20
Prasinophyceae CCMP2111	Keeling et al., 2014	CCMP2111	Green Algae	Transcriptome	-5.4684	75.6186	24	18	26
Prasinophyceae RCC1871	Keeling et al., 2014	CCMP3407	Green Algae	Transcriptome	48.75	-3.95	14	14	15
Prasinophyceae RCC701	Keeling et al., 2014	CCMP3403	Green Algae	Transcriptome	-14.48	113.45	20	20	20
Proboscia inermis	Keeling et al., 2014	CCAP1064/1	Diatoms	Transcriptome	#N/A	#N/A	5	4	5
Proboscia alata PI_D3	Keeling et al., 2014	PI_D3	Diatoms	Transcriptome	-64.0038	-0.0025	3	3	3
Prorocentrum lima Strain CCMP 684	Keeling et al., 2014	CCMP 684	Dinoflagellates	Transcriptome	42.22	-8.73	22	22	26
Prorocentrum micans Strain CCCM 845	Keeling et al., 2014	CCCM 845	Dinoflagellates	Transcriptome	#N/A	#N/A	18	18	18
Prorocentrum minimum CCMP1329	Keeling et al., 2014	CCMP1329	Dinoflagellates	Transcriptome	40.6667	-73.25	18	18	26
Prorocentrum minimum CCMP2233	Keeling et al., 2014	CCMP2233	Dinoflagellates	Transcriptome	38.59	-75.1	22	17	22
Proteomonas sulcata Strain CCMP704	Keeling et al., 2014	CCMP704	Cryptomonads	Transcriptome	#N/A	#N/A	23	18	23
Protoceratium reticulatum Strain CCCM 535 (=CCMP 1889)	Keeling et al., 2014	CCCM 535 (=CCMP 1889)	Dinoflagellates	Transcriptome	48.544	-123.01	18	11	21
Prymnesium parvum Texoma1	Keeling et al., 2014	Texoma1	Haptophytes	Transcriptome	33.98	-96.67	18	18	18
Pseudo_nitzschia australis 10249_10_AB	Keeling et al., 2014	10249_10_AB	Diatoms	Transcriptome	36.6037	-121.889	15	15	15
Pseudo_nitzschia fradulenta WWA7	Keeling et al., 2014	WWA7	Diatoms	Transcriptome	34.0847	-119.05	16	16	16
Pseudo-nitzschia arenysensis Strain B593	Keeling et al., 2014	B593	Diatoms	Transcriptome	40.8083	14.25	20	18	20
Pseudo-nitzschia delicatissima Strain B596	Keeling et al., 2014	B596	Diatoms	Transcriptome	40.8083	14.25	20	18	20
Pseudo-nitzschia heimii Strain UNC1101	Keeling et al., 2014	UNC1101	Diatoms	Transcriptome	#N/A	#N/A	14	14	14
Pseudo-nitzschia multiseries genome	unpublished, used with permission of E. Virginia Armbrust	47	Diatoms	Genome	45.7336	-62.6717	20	4	20
Pseudo-nitzschia pungens Strain cf. cingulata	Keeling et al., 2014	cf. cingulata	Diatoms	Transcriptome	47.6901	-122.4	13	13	13
Pseudo-nitzschia pungens Strain cf. pungens	Keeling et al., 2014	cf. pungens	Diatoms	Transcriptome	47.6901	-122.4	13	13	13
Pseudopedinella elastica CCMP716	Keeling et al., 2014	CCMP716	Dictyochophytes	Transcriptome	43	-68	13	13	14
Pteridomonas danica PT	Keeling et al., 2014	PT	Dictyochophytes	Transcriptome	#N/A	#N/A	20	20	20
Pterosperma sp. Strain CCMP1384	Keeling et al., 2014	CCMP1384	Green Algae	Transcriptome	0	-90.8333	20	18	22
Pycnococcus provasolii Strain RCC2336	Keeling et al., 2014	CCMP3326	Green Algae	Transcriptome	35.2167	139.617	20	18	22
Pycnococcus provasolii Strain RCC251	Keeling et al., 2014	CCMP3405	Green Algae	Transcriptome	48.7167	-3.98333	14	14	15
Pycnococcus provasolii Strain RCC733	Keeling et al., 2014	CCMP3401	Green Algae	Transcriptome	-35.05	23.7333	20	20	20
Pycnococcus provasolii Strain RCC931	Keeling et al., 2014	RCC931	Green Algae	Transcriptome	-33.8667	-73.3333	20	20	20
Pycnococcus sp Strain CCM1998	Keeling et al., 2014	CCMP1998	Green Algae	Transcriptome	20.7722	-63.0368	21	22	26
Pyramimonas amylifera Strain CCMP720	Keeling et al., 2014	CCMP720	Green Algae	Transcriptome	50.36	-4.15	21	11	21
Pyramimonas obovata Strain CCMP722	Keeling et al., 2014	CCMP722	Green Algae	Transcriptome	33.1833	-65.25	20	11	22
Pyramimonas sp. Strain CCMP2087	Keeling et al., 2014	CCMP2087	Green Algae	Transcriptome	78.285	-73.0525	2	0	6
Pyramimonas parkeae CCMP726	Keeling et al., 2014	CCMP726	Green Algae	Transcriptome	36.64	121.93	20	11	20
Pyrocystis lunula Strain CCCM 517	Keeling et al., 2014	CCCM 517	Dinoflagellates	Transcriptome	#N/A	#N/A	23	23	23
Pyrodinium bahamense	Keeling et al., 2014	pbaha01	Dinoflagellates	Transcriptome	#N/A	#N/A	15	15	15
Rhizochromulina marina cf Strain CCMP1243	Keeling et al., 2014	CCMP1243	Dictyochophytes	Transcriptome	32	-65.1667	24	22	26
Rhizosolenia setigera Strain CCMP 1694	Keeling et al., 2014	CCMP 1694	Diatoms	Transcriptome	23.5643	58.853	15	15	15
Rhodomonas abbreviata Strain Caron Lab Isolate	Keeling et al., 2014	Caron Lab Isolate	Cryptomonads	Transcriptome	#N/A	#N/A	18	18	18
Rhodomonas lens Strain RHODO	Keeling et al., 2014	CCMP739	Cryptomonads	Transcriptome	23	-75	18	13	26
Rhodomonas salina	Keeling et al., 2014	CCMP1319	Cryptomonads	Transcriptome	41.2264	-73.0639	23	15	30
Rhodomonas sp CCMP768	Keeling et al., 2014	CCMP768	Cryptomonads	Transcriptome	-39	-176	21	4	26
Sarcinochrysis sp Strain CCMP770	Keeling et al., 2014	CCMP770	Pelagophytes	Transcriptome	20.5	-156.8	24	22	26
Scrippsiella hangoei_like SHHI_4	Keeling et al., 2014	SHHI_4	Dinoflagellates	Transcriptome	-68.4631	78.2233	3	3	3
Scrippsiella hangoei SHTV5	Keeling et al., 2014	SHTV5	Dinoflagellates	Transcriptome	59.51	23.13	3	3	3
Scrippsiella trochoidea CCMP3099	Keeling et al., 2014	CCMP3099	Dinoflagellates	Transcriptome	27.3122	-82.601	22	14	22
Scyphosphaera apsteinii Strain RCC1455	Keeling et al., 2014	RCC1455	Haptophytes	Transcriptome	41.39	2.48	17	17	17
Skeletonema costatum RCC1716	Keeling et al., 2014	RCC1716	Diatoms	Transcriptome	48.45	3.57	15	15	15
Skeletonema grethea Strain CCMP 1804	Keeling et al., 2014	CCMP 1804	Diatoms	Transcriptome	41.4331	-71.455	14	14	22
Skeletonema japonicum Strain CCMP2506	Keeling et al., 2014	CCMP2506	Diatoms	Transcriptome	34.3	132.4	14	14	22
Skeletonema marinoi Strain FE60	Keeling et al., 2014	FE60	Diatoms	Transcriptome	43.5	14.5	20	20	20
Skeletonema marinoi Strain FE7	Keeling et al., 2014	FE7	Diatoms	Transcriptome	43.5	14.5	20	20	20
Skeletonema marinoi Strain SM1012Den 03	Keeling et al., 2014	3	Diatoms	Transcriptome	55.5837	12.412	25	25	25
Skeletonema marinoi Strain SM1012Hels 07	Keeling et al., 2014	7	Diatoms	Transcriptome	59.51	23.15	4	4	4
Skeletonema marinoi Strain UNC1201	Keeling et al., 2014	UNC1201	Diatoms	Transcriptome	48.816	-128.666	12	12	12
Skeletonema dohrnii SkelB	Keeling et al., 2014	SkelB	Diatoms	Transcriptome	41.5736	-71.4086	14	14	14
Skeletonema marinoi SkelA	Keeling et al., 2014	SkelA	Diatoms	Transcriptome	41.5736	-71.4086	14	14	14
Skeletonema menzelii CCMP793	Keeling et al., 2014	CCMP793	Diatoms	Transcriptome	41.566	-70.5842	14	11	16
Spumella elongata Strain CCAP 955/1	Keeling et al., 2014	CCAP 955/1	Chrysophytes	Transcriptome	52.2333	0.08333	19	19	19
Stauroneis constricta Strain CCMP1120	Keeling et al., 2014	CCMP1120	Diatoms	Transcriptome	-0.7475	-126.03	20	20	26
Staurosira complex sp. Strain CCMP2646	Keeling et al., 2014	CCMP2646	Diatoms	Transcriptome	-36.5062	-73.1225	20	18	22
Stephanopyxis turris Strain CCMP 815	Keeling et al., 2014	CCMP 815	Diatoms	Transcriptome	29.4666	-86.121	20	14	26
Stichococcus sp Strain RCC1054	Keeling et al., 2014	RCC1054	Green Algae	Transcriptome	-31.8667	-91.4167	20	20	20
Striatella unipunctata	Keeling et al., 2014	CCMP2910	Diatoms	Transcriptome	56.42	-5.52	20	12	20
Symbiodinium kawaguti genome	Lin et al., 2015	CCMP2468	Dinoflagellate	Genome	21.25	-158	24	22	26
Symbiodinium Mf12.5f/clade A3	Keeling et al., 2014	CCMP421	Dinoflagellates	Transcriptome	-41.27	174.795	26	24	26
Symbiodinium microadriaticum genome	Aranda et al., 2016	CCMP2467	Dinoflagellate	Genome	29	34.75	24	22	26
Symbiodinium minutum genome	Shoguchi et al., 2013	CCMP2460	Dinoflagellate	Genome	32.376	-64.68	24	22	26
Symbiodinium sp C15	Keeling et al., 2014	C15	Dinoflagellates	Transcriptome	#N/A	#N/A	26	26	26
Symbiodinium sp Mp	Keeling et al., 2014	Mp	Dinoflagellates	Transcriptome	#N/A	#N/A	25	25	25
Symbiodinium sp. Strain CCMP421	Keeling et al., 2014	CCMP421	Dinoflagellates	Transcriptome	-41.27	-174.795	25	24	25
Symbiodinium type D1a	Keeling et al., 2014	CCMP2556	Dinoflagellates	Transcriptome	24.7335	-80.7692	26	22	28
Symbiodinium kawagutii CCMP2468	Keeling et al., 2014	CCMP2468	Dinoflagellates	Transcriptome	21.25	-158	30	22	30
Symbiodinium sp CCMP2430	Keeling et al., 2014	CCMP2430	Dinoflagellates	Transcriptome	-23.5	-152	25	22	26
Symbiodinium Strain C1	Keeling et al., 2014	CCMP2466	Dinoflagellates	Transcriptome	18	-77	26	22	29
Synchroma pusillum Strain CCMP3072	Keeling et al., 2014	CCMP3072	Chrysophytes	Transcriptome	11.335	-74.0521	24	18	24
Synedropsis recta cf Strain CCMP1620	Keeling et al., 2014	CCMP1620	Diatoms	Transcriptome	-77.8333	163	4	0	6
Tetraselmis astigmatica Strain CCMP880	Keeling et al., 2014	CCMP880	Green Algae	Transcriptome	48.225	-122.64	21	11	21
Tetraselmis chuii Strain PLY429	Keeling et al., 2014	PLY429	Green Algae	Transcriptome	#N/A	#N/A	18	18	18
Tetraselmis GSL018	Keeling et al., 2014	GSL018	Green Algae	Transcriptome	#N/A	#N/A	29	29	29
Tetraselmis striata Strain LANL1001	Keeling et al., 2014	LANL1001	Green Algae	Transcriptome	#N/A	#N/A	30	30	30
Thalassionema frauenfeldii Strain CCMP 1798	Keeling et al., 2014	CCMP 1798	Diatoms	Transcriptome	18.47	-64.575	20	18	28
Thalassionema nitzschioides Strain Unknown	Keeling et al., 2014	Unknown	Diatoms	Transcriptome	41.325	-70.5667	7	7	7
Thalassionema nitzschioides L26_B	Keeling et al., 2014	L26 B	Diatoms	Transcriptome	-47.8667	-15.8	3	3	3
Thalassiosira antarctica Strain CCMP982	Keeling et al., 2014	CCMP982	Diatoms	Transcriptome	59.5	10.6	2	-2	6
Thalassiosira miniscula Strain CCMP1093	Keeling et al., 2014	CCMP1093	Diatoms	Transcriptome	32.9	-117.255	20	20	26
Thalassiosira oceanica genome	Lommer et al., 2012	CCMP1005	Diatoms	Genome	33.1833	-65.25	20	20	26
Thalassiosira pseudonana genome	Armbrust et al., 2004	CCMP1335	Diatoms	Genome	40.756	-72.82	14	4	25
Thalassiosira punctigera	Keeling et al., 2014	Tpunct2005C2	Diatoms	Transcriptome	47.6901	-122.4	#N/A	#N/A	#N/A
Thalassiosira sp. FW	Keeling et al., 2014	FW	Diatoms	Transcriptome	34.2794	114.222	20	20	20
Thalassiosira weissflogii CCMP1336	Keeling et al., 2014	CCMP1336	Diatoms	Transcriptome	41.11	-72.1	20	11	22
Thalassiosira gravida GMp14c1	Keeling et al., 2014	GMp14c1	Diatoms	Transcriptome	41.9273	-67.8579	14	14	14
Thalassiosira oceanica CCMP1005	Keeling et al., 2014	CCMP1005	Diatoms	Transcriptome	33.1833	-65.25	25	14	14
Thalassiosira rotula CCMP3096	Keeling et al., 2014	CCMP3096	Diatoms	Transcriptome	49.65	-127.434	18	11	18
Thalassiosira rotula GSO102	Keeling et al., 2014	GSO102	Diatoms	Transcriptome	48.6294	-122.958	20	20	20
Thalassiosira weissflogii CCMP1010	Keeling et al., 2014	CCMP1010	Diatoms	Transcriptome	37	-65	19	11	19
Thalassiosira Strain NH16	Keeling et al., 2014	NH16	Diatoms	Transcriptome	#N/A	#N/A	13	13	13
Thalassiothrix antarctica L6_D1	Keeling et al., 2014	L6_D1	Diatoms	Transcriptome	-51.8333	-28.6667	3	3	3
Thoracosphaera heimii Strain CCCM 670 (=CCMP 1069)	Keeling et al., 2014	CCMP1069	Dinoflagellates	Transcriptome	23.809	-89.757	23	20	26
Togula jolla Strain CCCM 725	Keeling et al., 2014	CCCM 725	Dinoflagellates	Transcriptome	#N/A	#N/A	18	18	18
Triceratium dubium Strain CCMP147	Keeling et al., 2014	CCMP147	Diatoms	Transcriptome	30	-60	20	20	26
Undescribed sp CCMP2098	Keeling et al., 2014	CCMP2098	Dictyochophytes	Transcriptome	76.285	-73.0575	6	0	6
unid sp Strain CCMP2000	Keeling et al., 2014	CCMP2000	Haptophytes	Transcriptome	14.449	64.9997	20	20	26
unid. sp. Strain CCMP2135	Keeling et al., 2014	CCMP2135	Pelagophytes	Transcriptome	20.7722	-63.0368	20	20	26
Unidentified sp Strain CCMP2175	Keeling et al., 2014	CCMP2175	Green Algae	Transcriptome	22.75	-158	24	18	26
Unidentified Strain CCMP1205	Keeling et al., 2014	CCMP1205	Green Algae	Transcriptome	#N/A	#N/A	24	22	24

## Sheet: 2.Accessions for multigene tree
	Alexandrium andersonii Strain CCMP2222	Alexandrium catenella Strain OF101	Alexandrium margalefi Strain AMGDE01CS 322	Alexandrium minutum	Alexandrium monilatum Strain CCMP3105	Alexandrium temarense CCMP1771	Amphidinium carterae CCMP1314	Amphidinium massartii	Amphiprora paludosa Strain CCMP125	Amphiprora sp CCMP467	Amphora coffeaeformis CCMP127	Asterionellopsis glacialis	Asterionellopsis glacialis CCMP134	Asterionellopsis glacialis Strain CCMP1581	Astrosyne radiata Strain 13vi08 1A	Attheya septentrionalis Strain CCMP2084	Aulacoseira subarctica Strain CCAP 1002	Aureococcus anophageferrens genome	Aureococcus anophagefferens CCMP1850	Aureoumbra lagunensis CCMP1510	Baffinella sp CCMP2293	Baffinella sp CCMP2293	Bathycoccus prasinos BCC99000	Bathycoccus prasinos CCMP1898	Bathycoccus prasinos genome	Bathycoccus prasinos Strain RCC716	Brandtodinium nutriculum Strain RCC3387	Calcidiscus leptoporus Strain RCC1130	Ceratium fusus PA161109	Chaetoceros sp. Strain UNC1202	Chaetoceros affinis CCMP159	Chaetoceros cf. neogracile Strain RCC1993	Chaetoceros curvisetus	Chaetoceros debilis MM31A_1	Chaetoceros dichaeta Strain CCMP1751	Chaetoceros neogracile Strain CCMP1317	Chaetoceros Strain GSL56	Chlamydomonas chlamydogama Strain SAG 11 48b	Chlamydomonas euryale Strain CCMP219	Chlamydomonas leiostraca Strain SAG 11 49	Chlamydomonas sp cf Strain CCMP681	Chromulina nebulosa Strain CCMP266	Chroomonas mesostigmatica_cf Strain CCMP1168	Chrysochromulina brevifilum Strain UTEX LB 985	Chrysochromulina polylepis CCMP1757	Chrysochromulina polylepis Strain UIO037	Chrysochromulina rotalis Strain UIO044	Chrysochromulina tobin genome	Chrysoculter rhomboideus Strain RCC1486
10_nop56	-	CAMPEP_0171235574	CAMPEP_0204533064	-	CAMPEP_0200620522	CAMPEP_0186317834	CAMPEP_0186453128	CAMPEP_0178424358	CAMPEP_0172452546	CAMPEP_0186495436	-	CAMPEP_0184891622	CAMPEP_0199881946	CAMPEP_0197136534	CAMPEP_0116825550	CAMPEP_0198305928	CAMPEP_0172415268	Aureococcus_genomicjgi_Auran1_59068	CAMPEP_0186662764	CAMPEP_0186715702	CAMPEP_0193340300	1662026	CAMPEP_0179639584	CAMPEP_0197166350	Bathycoccus_genomic612396055_Bathycoccus_prasinos	CAMPEP_0198480788	CAMPEP_0198493636	CAMPEP_0119351088	CAMPEP_0199420252	CAMPEP_0197259410	CAMPEP_0187029558	CAMPEP_0119437984	CAMPEP_0187049510	CAMPEP_0200875342	CAMPEP_0198252176	CAMPEP_0200996242	-	CAMPEP_0202900590	CAMPEP_0201469658	CAMPEP_0202885878	CAMPEP_0119103502	CAMPEP_0196761330	CAMPEP_0206233422	CAMPEP_0174702764	CAMPEP_0193741862	-	CAMPEP_0115849784	-	CAMPEP_0119406992
10_psma6	CAMPEP_0197788722	CAMPEP_0171180870	CAMPEP_0204570264	-	CAMPEP_0200694254	CAMPEP_0186383004	CAMPEP_0186439540	CAMPEP_0178419640	CAMPEP_0172446820	CAMPEP_0186490770	CAMPEP_0186542578	CAMPEP_0184875634	CAMPEP_0199889862	CAMPEP_0197137728	CAMPEP_0116824816	CAMPEP_0198285946	CAMPEP_0172423372	Aureococcus_genomicjgi_Auran1_71247	CAMPEP_0186702176	CAMPEP_0186725832	CAMPEP_0193360980	-	CAMPEP_0179641920	CAMPEP_0197170788	Bathycoccus_genomic612395698_Bathycoccus_prasinos	-	CAMPEP_0198525460	CAMPEP_0119368594	CAMPEP_0199430908	CAMPEP_0197235400	-	CAMPEP_0119447590	CAMPEP_0187041092	CAMPEP_0200886648	CAMPEP_0198248874	CAMPEP_0200997848	CAMPEP_0176490618	CAMPEP_0202900872	CAMPEP_0201448654	CAMPEP_0202866122	CAMPEP_0119101938	CAMPEP_0196763860	CAMPEP_0206238892	CAMPEP_0174694754	CAMPEP_0193736768	CAMPEP_0115798946	CAMPEP_0115846254	Chrysochromulina_genomicKOO22031.1_Cytoplasmic_other	CAMPEP_0119407496
10_ran	CAMPEP_0197761884	CAMPEP_0171198082	CAMPEP_0204574790	-	CAMPEP_0200592790	CAMPEP_0186247934	CAMPEP_0186437532	CAMPEP_0178430744	CAMPEP_0172456572	CAMPEP_0186489078	CAMPEP_0186524786	CAMPEP_0184885654	CAMPEP_0199871768	CAMPEP_0197137886	CAMPEP_0116842130	CAMPEP_0198302174	CAMPEP_0172422274	Aureococcus_genomicjgi_Auran1_58713	CAMPEP_0186663012	-	CAMPEP_0193388836	1610351	CAMPEP_0179644166	-	Bathycoccus_genomic612385867_Bathycoccus_prasinos	-	CAMPEP_0198491492	CAMPEP_0119357664	CAMPEP_0199457030	CAMPEP_0197246682	CAMPEP_0187036146	CAMPEP_0119443608	CAMPEP_0187073234	CAMPEP_0200897842	CAMPEP_0198258462	CAMPEP_0200982176	CAMPEP_0176482606	CAMPEP_0202891710	-	CAMPEP_0202867878	CAMPEP_0119101696	-	CAMPEP_0206275412	CAMPEP_0174698180	CAMPEP_0193792556	CAMPEP_0115803500	CAMPEP_0115863114	Chrysochromulina_genomicKOO23525.1_Cytoplasmic_other	-
10_rpl10	CAMPEP_0197747402	CAMPEP_0171177866	CAMPEP_0204532498	CAMPEP_0113824504	CAMPEP_0200523390	CAMPEP_0186399552	CAMPEP_0186444726	CAMPEP_0178432860	CAMPEP_0172443186	CAMPEP_0186506266	CAMPEP_0186540854	CAMPEP_0184875796	-	CAMPEP_0197144228	CAMPEP_0116826254	-	CAMPEP_0172413910	Aureococcus_genomicjgi_Auran1_27934	CAMPEP_0186668080	-	CAMPEP_0193351584	-	CAMPEP_0179637240	CAMPEP_0197162390	Bathycoccus_genomic612393450_Bathycoccus_prasinos	-	-	CAMPEP_0119350864	CAMPEP_0199551360	CAMPEP_0197246664	CAMPEP_0187034912	CAMPEP_0119436228	CAMPEP_0187044234	CAMPEP_0200872360	CAMPEP_0198254998	CAMPEP_0200982580	CAMPEP_0176498334	CAMPEP_0202893874	CAMPEP_0201472000	CAMPEP_0202861298	CAMPEP_0119106182	CAMPEP_0196765622	CAMPEP_0206214068	CAMPEP_0174721372	CAMPEP_0193793276	CAMPEP_0115797832	CAMPEP_0115839658	Chrysochromulina_genomicKOO25984.1_Cytoplasmic_other	CAMPEP_0119434316
10_rpl13	CAMPEP_0197747974	CAMPEP_0171173324	CAMPEP_0204530372	CAMPEP_0113821688	CAMPEP_0200633384	CAMPEP_0186392638	CAMPEP_0186441786	CAMPEP_0178399300	CAMPEP_0172439526	CAMPEP_0186516884	CAMPEP_0186537682	CAMPEP_0184875488	CAMPEP_0199873420	CAMPEP_0197140874	CAMPEP_0116846210	CAMPEP_0198293508	CAMPEP_0172417300	Aureococcus_genomicjgi_Auran1_7898	CAMPEP_0186708274	CAMPEP_0186721272	CAMPEP_0193343024	1952179	CAMPEP_0179639668	CAMPEP_0197168066	Bathycoccus_genomic612396972_Bathycoccus_prasinos	-	CAMPEP_0198493622	CAMPEP_0119376346	CAMPEP_0199436254	CAMPEP_0197239792	CAMPEP_0187037110	CAMPEP_0119440054	CAMPEP_0187050152	CAMPEP_0200895974	CAMPEP_0198248506	CAMPEP_0200985766	CAMPEP_0176482884	CAMPEP_0202896344	CAMPEP_0201470166	CAMPEP_0202861218	CAMPEP_0119101068	CAMPEP_0196765560	CAMPEP_0206233912	CAMPEP_0174700482	CAMPEP_0193794716	CAMPEP_0115801220	CAMPEP_0115868788	-	CAMPEP_0119415038
10_rpl3	CAMPEP_0197746138	CAMPEP_0171170086	CAMPEP_0204533542	-	CAMPEP_0200686170	CAMPEP_0186220016	CAMPEP_0186443874	CAMPEP_0178402252	CAMPEP_0172455430	CAMPEP_0186496794	CAMPEP_0186532774	CAMPEP_0184884142	CAMPEP_0199890786	CAMPEP_0197139224	CAMPEP_0116847664	CAMPEP_0198294076	CAMPEP_0172423506	Aureococcus_genomicjgi_Auran1_36266	CAMPEP_0186689928	CAMPEP_0186726132	CAMPEP_0193369782	-	CAMPEP_0179642516	CAMPEP_0197167278	Bathycoccus_genomic612400400_Bathycoccus_prasinos	CAMPEP_0198478950	CAMPEP_0198606088	CAMPEP_0119355316	CAMPEP_0199544494	CAMPEP_0197233096	CAMPEP_0187016760	CAMPEP_0119447500	CAMPEP_0187041378	CAMPEP_0200875766	CAMPEP_0198256680	CAMPEP_0200990650	CAMPEP_0176487698	CAMPEP_0202891714	CAMPEP_0201472642	CAMPEP_0202884666	CAMPEP_0119102378	CAMPEP_0196767664	CAMPEP_0206229086	CAMPEP_0174705932	CAMPEP_0193793524	CAMPEP_0115796798	CAMPEP_0115847812	Chrysochromulina_genomicKOO28962.1_ER_signal	CAMPEP_0119415570
10_rpl4	CAMPEP_0197818764	CAMPEP_0171174790	CAMPEP_0204532144	-	CAMPEP_0200596472	CAMPEP_0186398634	CAMPEP_0186419788	CAMPEP_0178399994	CAMPEP_0172439584	CAMPEP_0186494888	CAMPEP_0186535988	CAMPEP_0184875294	CAMPEP_0199871868	CAMPEP_0197135290	CAMPEP_0116843704	CAMPEP_0198292686	CAMPEP_0172424174	Aureococcus_genomicjgi_Auran1_60076	CAMPEP_0186670560	CAMPEP_0186709144	CAMPEP_0193334692	-	CAMPEP_0179643268	-	Bathycoccus_genomic612386180_Bathycoccus_prasinos	-	CAMPEP_0198605746	CAMPEP_0119352274	CAMPEP_0199544504	CAMPEP_0197236544	CAMPEP_0187020104	CAMPEP_0119453796	CAMPEP_0187042842	CAMPEP_0200872236	CAMPEP_0198248858	CAMPEP_0200991398	CAMPEP_0176478832	CAMPEP_0202899776	CAMPEP_0201470922	CAMPEP_0202857768	CAMPEP_0119105674	CAMPEP_0196765620	CAMPEP_0206230800	CAMPEP_0174721746	CAMPEP_0193729984	CAMPEP_0115800920	CAMPEP_0115845738	Chrysochromulina_genomicKOO25282.1_Cytoplasmic_other	CAMPEP_0119414814
10_sec61	CAMPEP_0197819402	CAMPEP_0171186320	CAMPEP_0204611368	-	CAMPEP_0200588942	CAMPEP_0186238620	CAMPEP_0186423118	CAMPEP_0178410064	CAMPEP_0172444622	CAMPEP_0186508950	CAMPEP_0186521916	CAMPEP_0184877364	CAMPEP_0199903678	CAMPEP_0197144200	CAMPEP_0116838736	CAMPEP_0198284112	CAMPEP_0172423512	Aureococcus_genomicjgi_Auran1_70223	-	-	CAMPEP_0193388896	-	CAMPEP_0179643806	CAMPEP_0197168844	Bathycoccus_genomic612398973_Bathycoccus_prasinos	CAMPEP_0198481382	CAMPEP_0198513016	CAMPEP_0119368694	CAMPEP_0199474334	CAMPEP_0197241236	CAMPEP_0187020052	CAMPEP_0119447114	CAMPEP_0187046640	CAMPEP_0200875510	CAMPEP_0198249648	CAMPEP_0200981190	CAMPEP_0176485492	CAMPEP_0202909634	CAMPEP_0201436904	-	CAMPEP_0119106600	-	CAMPEP_0206227414	CAMPEP_0174729976	CAMPEP_0193799190	CAMPEP_0115783332	CAMPEP_0115861604	Chrysochromulina_genomicKOO31825.1_ER_signal	CAMPEP_0119411064
10_tcp1-alpha	-	CAMPEP_0171204786	CAMPEP_0204574824	CAMPEP_0113834866	CAMPEP_0200646944	CAMPEP_0186205718	CAMPEP_0186439834	CAMPEP_0178407398	CAMPEP_0172445410	CAMPEP_0186517234	-	CAMPEP_0184878192	CAMPEP_0199886136	CAMPEP_0197145012	CAMPEP_0116835184	CAMPEP_0198285454	CAMPEP_0172416348	Aureococcus_genomicjgi_Auran1_55481	CAMPEP_0186703636	CAMPEP_0186713404	CAMPEP_0193386426	-	CAMPEP_0179648254	CAMPEP_0197165808	Bathycoccus_genomic612390964_Bathycoccus_prasinos	CAMPEP_0198480952	CAMPEP_0198540888	CAMPEP_0119379870	CAMPEP_0199437930	CAMPEP_0197233970	CAMPEP_0187019332	CAMPEP_0119436780	CAMPEP_0187044310	CAMPEP_0200885554	CAMPEP_0198249240	CAMPEP_0200996980	CAMPEP_0176505686	CAMPEP_0202900452	CAMPEP_0201436862	CAMPEP_0202884702	CAMPEP_0119105604	CAMPEP_0196761948	CAMPEP_0206231566	CAMPEP_0174708606	CAMPEP_0193719938	CAMPEP_0115788890	CAMPEP_0115872396	Chrysochromulina_genomicKOO26038.1_Cytoplasmic_other	CAMPEP_0119407268
10_vpc	CAMPEP_0197818304	CAMPEP_0171168010	CAMPEP_0204527906	CAMPEP_0113820766	CAMPEP_0200538040	CAMPEP_0186215394	CAMPEP_0186476040	CAMPEP_0178409214	CAMPEP_0172448710	CAMPEP_0186489228	CAMPEP_0186523614	CAMPEP_0184887420	CAMPEP_0199905664	CAMPEP_0197159124	CAMPEP_0116836360	CAMPEP_0198281712	CAMPEP_0172415228	Aureococcus_genomicjgi_Auran1_69630	CAMPEP_0186657920	CAMPEP_0186728430	CAMPEP_0193362038	-	CAMPEP_0179638808	CAMPEP_0197166730	Bathycoccus_genomic612399426_Bathycoccus_prasinos	CAMPEP_0198477868	CAMPEP_0198605482	CAMPEP_0119373524	CAMPEP_0199480800	CAMPEP_0197233232	CAMPEP_0187020384	CAMPEP_0119447350	CAMPEP_0187065618	CAMPEP_0200886118	CAMPEP_0198262804	CAMPEP_0200998386	CAMPEP_0176491238	CAMPEP_0202897714	CAMPEP_0201437270	CAMPEP_0202865288	CAMPEP_0119109434	CAMPEP_0196764496	CAMPEP_0206248084	CAMPEP_0174702738	CAMPEP_0193794512	CAMPEP_0115778014	CAMPEP_0115845382	Chrysochromulina_genomicKOO21299.1_Cytoplasmic_other	CAMPEP_0119414664
11_rpl7	CAMPEP_0197747874	CAMPEP_0171172022	CAMPEP_0204533492	CAMPEP_0113825342	CAMPEP_0200540912	CAMPEP_0186249602	CAMPEP_0186417448	CAMPEP_0178402110	CAMPEP_0172452006	CAMPEP_0186485968	CAMPEP_0186524672	CAMPEP_0184874768	CAMPEP_0199884110	CAMPEP_0197145512	CAMPEP_0116848158	CAMPEP_0198283484	CAMPEP_0172415420	Aureococcus_genomicjgi_Auran1_52193	-	-	CAMPEP_0193352748	-	CAMPEP_0179648596	CAMPEP_0197165350	Bathycoccus_genomic612388547_Bathycoccus_prasinos	CAMPEP_0198476612	CAMPEP_0198608742	CAMPEP_0119352640	CAMPEP_0199541438	CAMPEP_0197244796	CAMPEP_0187013322	CAMPEP_0119461308	CAMPEP_0187044104	CAMPEP_0200873674	CAMPEP_0198257170	CAMPEP_0201015778	CAMPEP_0176491720	CAMPEP_0202890486	CAMPEP_0201435746	CAMPEP_0202884700	CAMPEP_0119106400	CAMPEP_0196765662	CAMPEP_0206254892	CAMPEP_0174755972	CAMPEP_0193734558	CAMPEP_0115791464	CAMPEP_0115843406	Chrysochromulina_genomicKOO30907.1_Cytoplasmic_other	-
11_tcp1-delta	CAMPEP_0197809152	CAMPEP_0171209714	CAMPEP_0204600450	-	CAMPEP_0200536048	CAMPEP_0186369584	CAMPEP_0186409444	CAMPEP_0178409334	CAMPEP_0172452602	CAMPEP_0186493574	-	CAMPEP_0184880384	CAMPEP_0199884008	CAMPEP_0197135454	CAMPEP_0116828060	CAMPEP_0198292640	CAMPEP_0172418084	Aureococcus_genomicjgi_Auran1_72615	-	CAMPEP_0186716402	CAMPEP_0193336004	-	CAMPEP_0179637138	CAMPEP_0197172650	Bathycoccus_genomic612394844_Bathycoccus_prasinos	CAMPEP_0198483336	CAMPEP_0198528704	CAMPEP_0119369642	CAMPEP_0199425952	CAMPEP_0197259218	CAMPEP_0187014688	CAMPEP_0119438274	CAMPEP_0187040314	CAMPEP_0200875722	CAMPEP_0198264022	CAMPEP_0200982548	CAMPEP_0176488048	CAMPEP_0202902398	CAMPEP_0201474596	CAMPEP_0202866070	CAMPEP_0119110492	CAMPEP_0196763010	CAMPEP_0206235166	CAMPEP_0174715624	CAMPEP_0193778054	CAMPEP_0115788178	CAMPEP_0115890526	Chrysochromulina_genomicKOO34853.1_Cytoplasmic_other	CAMPEP_0119413728
11_tcp1-epsilon	CAMPEP_0197818724	CAMPEP_0171172472	CAMPEP_0204553352	CAMPEP_0113827602	CAMPEP_0200539206	CAMPEP_0186202304	CAMPEP_0186443200	CAMPEP_0178412074	CAMPEP_0172450200	CAMPEP_0186493732	-	CAMPEP_0184878562	CAMPEP_0199871374	CAMPEP_0197137642	CAMPEP_0116853400	CAMPEP_0198280058	CAMPEP_0172434572	Aureococcus_genomicjgi_Auran1_54967	CAMPEP_0186662002	CAMPEP_0186715226	CAMPEP_0193393106	1562533	CAMPEP_0179646928	CAMPEP_0197166270	Bathycoccus_genomic612388915_Bathycoccus_prasinos	CAMPEP_0198480316	CAMPEP_0198544218	CAMPEP_0119375994	CAMPEP_0199419464	CAMPEP_0197242352	CAMPEP_0187020406	CAMPEP_0119439922	CAMPEP_0187042562	CAMPEP_0200880012	CAMPEP_0198264010	CAMPEP_0200994798	CAMPEP_0176495108	CAMPEP_0202910190	CAMPEP_0201449188	CAMPEP_0202865690	CAMPEP_0119109256	CAMPEP_0196765218	CAMPEP_0206231004	CAMPEP_0174720234	CAMPEP_0193798040	CAMPEP_0115787002	CAMPEP_0115850278	Chrysochromulina_genomicKOO22839.1_Cytoplasmic_other	CAMPEP_0119412176
11_tcp1-gamma	CAMPEP_0197821920	CAMPEP_0171278584	CAMPEP_0204524852	-	CAMPEP_0200631526	CAMPEP_0186242142	CAMPEP_0186441584	CAMPEP_0178416890	CAMPEP_0172461534	CAMPEP_0186509492	-	CAMPEP_0184897754	CAMPEP_0199882708	CAMPEP_0197137902	CAMPEP_0116834948	CAMPEP_0198286684	CAMPEP_0172427538	Aureococcus_genomicjgi_Auran1_38033	CAMPEP_0186679290	CAMPEP_0186712066	CAMPEP_0193370032	-	CAMPEP_0179647468	CAMPEP_0197164682	Bathycoccus_genomic612396647_Bathycoccus_prasinos	CAMPEP_0198478210	CAMPEP_0198536004	CAMPEP_0119375330	CAMPEP_0199550118	CAMPEP_0197244490	CAMPEP_0187014530	CAMPEP_0119461086	CAMPEP_0187073218	CAMPEP_0200899928	CAMPEP_0198276112	CAMPEP_0201000366	CAMPEP_0176486264	CAMPEP_0202889852	CAMPEP_0201470758	CAMPEP_0202866884	CAMPEP_0119108098	CAMPEP_0196765504	CAMPEP_0206239740	CAMPEP_0174697174	CAMPEP_0193727538	CAMPEP_0115789558	CAMPEP_0115848156	Chrysochromulina_genomicKOO27438.1_Cytoplasmic_other	CAMPEP_0119406910
12_atp6v1d	CAMPEP_0197772156	CAMPEP_0171239386	CAMPEP_0204591130	CAMPEP_0113819030	CAMPEP_0200610224	CAMPEP_0186209556	CAMPEP_0186447078	CAMPEP_0178413854	CAMPEP_0172456820	CAMPEP_0186493392	CAMPEP_0186529578	CAMPEP_0184876316	CAMPEP_0199906832	CAMPEP_0197144442	CAMPEP_0116840490	CAMPEP_0198303066	CAMPEP_0172423278	Aureococcus_genomicjgi_Auran1_32568	-	CAMPEP_0186719700	CAMPEP_0193386932	-	CAMPEP_0179645362	CAMPEP_0197171034	Bathycoccus_genomic612387982_Bathycoccus_prasinos	-	CAMPEP_0198536408	CAMPEP_0119354058	CAMPEP_0199532438	CAMPEP_0197233972	CAMPEP_0187037070	CAMPEP_0119447216	CAMPEP_0187067018	CAMPEP_0200885810	CAMPEP_0198259864	CAMPEP_0200991854	CAMPEP_0176488836	CAMPEP_0202901216	-	CAMPEP_0202868184	CAMPEP_0119100966	CAMPEP_0196761918	CAMPEP_0206247714	CAMPEP_0174715494	CAMPEP_0193773272	-	CAMPEP_0115850128	Chrysochromulina_genomicKOO31734.1_Cytoplasmic_mitochondrion	CAMPEP_0119413620
12_etf1	CAMPEP_0197766890	CAMPEP_0171202952	CAMPEP_0204606410	CAMPEP_0113827502	CAMPEP_0200550628	CAMPEP_0186233936	CAMPEP_0186408974	CAMPEP_0178420818	CAMPEP_0172446778	CAMPEP_0186497378	CAMPEP_0186523944	CAMPEP_0184880496	CAMPEP_0199884320	CAMPEP_0197142590	CAMPEP_0116838944	CAMPEP_0198282792	CAMPEP_0172437684	Aureococcus_genomicjgi_Auran1_32373	-	CAMPEP_0186725334	CAMPEP_0193387684	1627732	CAMPEP_0179647436	CAMPEP_0197164154	Bathycoccus_genomic612397080_Bathycoccus_prasinos	CAMPEP_0198485416	CAMPEP_0198538150	CAMPEP_0119363634	CAMPEP_0199480644	CAMPEP_0197259478	CAMPEP_0187015772	CAMPEP_0119444432	CAMPEP_0187047256	CAMPEP_0200888424	CAMPEP_0198256720	CAMPEP_0200996198	CAMPEP_0176488782	CAMPEP_0202907770	CAMPEP_0201437356	CAMPEP_0202857182	CAMPEP_0119108590	CAMPEP_0196761722	CAMPEP_0206238070	CAMPEP_0174730484	CAMPEP_0193784606	-	CAMPEP_0115853252	-	CAMPEP_0119417802
12_nsf	CAMPEP_0197799514	-	CAMPEP_0204530692	-	CAMPEP_0200687254	CAMPEP_0186198162	CAMPEP_0186470918	CAMPEP_0178436064	CAMPEP_0172448666	-	CAMPEP_0186520502	-	CAMPEP_0199886724	CAMPEP_0197156264	CAMPEP_0116829852	CAMPEP_0198297450	CAMPEP_0172414196	Aureococcus_genomicjgi_Auran1_53460	CAMPEP_0186658206	CAMPEP_0186721316	CAMPEP_0193406488	1626582	CAMPEP_0179638844	CAMPEP_0197162324	Bathycoccus_genomic612388943_Bathycoccus_prasinos	CAMPEP_0198481018	CAMPEP_0198584710	CAMPEP_0119353290	CAMPEP_0199434930	-	CAMPEP_0187037924	CAMPEP_0119437026	CAMPEP_0187040232	CAMPEP_0200882124	CAMPEP_0198277302	CAMPEP_0201000028	CAMPEP_0176492186	CAMPEP_0202901672	CAMPEP_0201441512	CAMPEP_0202858762	CAMPEP_0119101838	CAMPEP_0196763212	CAMPEP_0206240730	-	CAMPEP_0193707640	CAMPEP_0115784142	CAMPEP_0115862970	Chrysochromulina_genomicKOO21109.1_Cytoplasmic_other	CAMPEP_0119434196
12_psmb7	-	CAMPEP_0171172958	CAMPEP_0204602632	CAMPEP_0113820162	CAMPEP_0200600988	CAMPEP_0186233822	CAMPEP_0186418124	CAMPEP_0178411370	-	CAMPEP_0186488784	CAMPEP_0186539596	CAMPEP_0184876338	CAMPEP_0199887936	CAMPEP_0197135506	CAMPEP_0116834942	CAMPEP_0198296412	CAMPEP_0172423390	Aureococcus_genomicjgi_Auran1_69937	CAMPEP_0186656706	-	CAMPEP_0193357302	-	-	CAMPEP_0197172478	Bathycoccus_genomic612387335_Bathycoccus_prasinos	CAMPEP_0198480270	CAMPEP_0198539298	CAMPEP_0119352238	CAMPEP_0199538572	CAMPEP_0197233920	CAMPEP_0187014462	CAMPEP_0119447000	CAMPEP_0187040976	CAMPEP_0200878812	CAMPEP_0198249366	CAMPEP_0200981918	CAMPEP_0176498206	CAMPEP_0202900168	-	CAMPEP_0202865986	CAMPEP_0119103080	-	CAMPEP_0206239408	CAMPEP_0174718886	CAMPEP_0193714724	CAMPEP_0115803282	CAMPEP_0115856576	Chrysochromulina_genomicKOO33895.1_Cytoplasmic_other	CAMPEP_0119406088
12_rpl12	CAMPEP_0197817176	CAMPEP_0171175620	CAMPEP_0204526164	CAMPEP_0113826854	CAMPEP_0200593388	CAMPEP_0186248008	CAMPEP_0186474420	CAMPEP_0178403544	CAMPEP_0172442220	CAMPEP_0186510740	CAMPEP_0186537436	CAMPEP_0184875036	CAMPEP_0199875806	CAMPEP_0197144946	-	CAMPEP_0198280210	CAMPEP_0172420774	Aureococcus_genomicjgi_Auran1_22183	CAMPEP_0186658762	CAMPEP_0186714684	CAMPEP_0193403622	-	CAMPEP_0179635594	-	Bathycoccus_genomic612393610_Bathycoccus_prasinos	CAMPEP_0198478626	CAMPEP_0198534390	CAMPEP_0119362868	CAMPEP_0199505998	CAMPEP_0197233008	CAMPEP_0187019724	CAMPEP_0119442552	CAMPEP_0187049768	CAMPEP_0200875888	CAMPEP_0198249362	CAMPEP_0201011456	CAMPEP_0176478814	CAMPEP_0202889552	CAMPEP_0201467960	CAMPEP_0202886656	CAMPEP_0119102164	-	CAMPEP_0206214110	CAMPEP_0174699324	CAMPEP_0193716652	CAMPEP_0115801358	CAMPEP_0115850616	-	CAMPEP_0119408434
12_rps11	CAMPEP_0197745722	-	CAMPEP_0204526200	-	CAMPEP_0200594328	CAMPEP_0186217884	CAMPEP_0186444682	CAMPEP_0178398502	CAMPEP_0172475436	CAMPEP_0186494474	CAMPEP_0186534852	CAMPEP_0184875120	CAMPEP_0199905904	CAMPEP_0197141452	CAMPEP_0116845978	-	-	Aureococcus_genomicjgi_Auran1_21483	CAMPEP_0186658246	-	CAMPEP_0193343048	1962569	-	-	-	CAMPEP_0198486372	CAMPEP_0198488292	CAMPEP_0119370686	CAMPEP_0199439952	CAMPEP_0197233180	CAMPEP_0187016130	CAMPEP_0119437224	-	CAMPEP_0200874370	CAMPEP_0198251186	CAMPEP_0201009020	CAMPEP_0176499280	CAMPEP_0202892782	CAMPEP_0201445312	CAMPEP_0202859518	CAMPEP_0119105582	-	CAMPEP_0206219108	CAMPEP_0174703108	CAMPEP_0193728860	CAMPEP_0115792946	CAMPEP_0115862222	-	-
12_rps2	-	-	CAMPEP_0204533508	CAMPEP_0113821296	CAMPEP_0200539492	CAMPEP_0186399490	CAMPEP_0186422716	CAMPEP_0178435246	CAMPEP_0172442004	CAMPEP_0186492700	CAMPEP_0186521842	CAMPEP_0184874678	CAMPEP_0199884168	CAMPEP_0197139632	CAMPEP_0116841712	CAMPEP_0198292120	-	Aureococcus_genomicjgi_Auran1_31983	CAMPEP_0186688444	CAMPEP_0186713546	CAMPEP_0193366820	1952084	CAMPEP_0179636376	-	Bathycoccus_genomic612388775_Bathycoccus_prasinos	CAMPEP_0198482722	CAMPEP_0198606314	CAMPEP_0119357132	CAMPEP_0199435458	CAMPEP_0197232606	CAMPEP_0187012400	CAMPEP_0119436248	CAMPEP_0187049350	CAMPEP_0200881136	CAMPEP_0198253288	CAMPEP_0200993826	CAMPEP_0176497402	CAMPEP_0202889626	CAMPEP_0201435666	CAMPEP_0202857546	CAMPEP_0119101126	CAMPEP_0196765392	CAMPEP_0206227378	CAMPEP_0174722660	CAMPEP_0193743578	CAMPEP_0115806108	CAMPEP_0115857564	Chrysochromulina_genomicKOO30441.1_Cytoplasmic_other	CAMPEP_0119414256
12_rps3	CAMPEP_0197817806	-	CAMPEP_0204529540	CAMPEP_0113834130	CAMPEP_0200540612	CAMPEP_0186236456	CAMPEP_0186419414	CAMPEP_0178421114	CAMPEP_0172451060	CAMPEP_0186513406	CAMPEP_0186528054	CAMPEP_0184878042	CAMPEP_0199879438	CAMPEP_0197147866	CAMPEP_0116846270	CAMPEP_0198281336	-	Aureococcus_genomicjgi_Auran1_60177	CAMPEP_0186658120	-	CAMPEP_0193376442	-	CAMPEP_0179637506	-	Bathycoccus_genomic612385156_Bathycoccus_prasinos	CAMPEP_0198477874	CAMPEP_0198534880	CAMPEP_0119356966	CAMPEP_0199472636	CAMPEP_0197247674	CAMPEP_0187018134	CAMPEP_0119437400	CAMPEP_0187047766	CAMPEP_0200877192	CAMPEP_0198275594	CAMPEP_0200992790	CAMPEP_0176483626	CAMPEP_0202891548	CAMPEP_0201435712	CAMPEP_0202865126	CAMPEP_0119102952	CAMPEP_0196764078	CAMPEP_0206230188	CAMPEP_0174712628	CAMPEP_0193743490	CAMPEP_0115794048	CAMPEP_0115833554	Chrysochromulina_genomicKOO33408.1_Cytoplasmic_other	CAMPEP_0119414350
12_rps8	CAMPEP_0197746168	CAMPEP_0171172652	CAMPEP_0204533412	CAMPEP_0113822746	CAMPEP_0200576130	CAMPEP_0186219532	CAMPEP_0186434518	CAMPEP_0178429722	CAMPEP_0172439040	CAMPEP_0186494682	CAMPEP_0186519582	CAMPEP_0184897846	-	CAMPEP_0197158488	CAMPEP_0116835684	CAMPEP_0198288304	CAMPEP_0172423116	Aureococcus_genomicjgi_Auran1_30589	CAMPEP_0186658340	-	CAMPEP_0193402678	-	CAMPEP_0179638670	CAMPEP_0197166380	Bathycoccus_genomic612388571_Bathycoccus_prasinos	CAMPEP_0198486282	CAMPEP_0198519862	CAMPEP_0119402960	CAMPEP_0199480826	-	CAMPEP_0187037044	CAMPEP_0119444884	CAMPEP_0187074112	CAMPEP_0200885152	CAMPEP_0198277352	CAMPEP_0201007658	CAMPEP_0176484876	CAMPEP_0202897652	CAMPEP_0201470538	-	CAMPEP_0119103630	-	CAMPEP_0206229084	CAMPEP_0174695240	CAMPEP_0193738938	CAMPEP_0115798514	CAMPEP_0115848826	-	CAMPEP_0119405834
13_KARS	CAMPEP_0197821002	CAMPEP_0171236720	CAMPEP_0204529728	-	CAMPEP_0200629064	CAMPEP_0186249714	CAMPEP_0186411408	CAMPEP_0178401680	CAMPEP_0172456852	CAMPEP_0186481700	CAMPEP_0186522536	CAMPEP_0184897304	CAMPEP_0199888600	CAMPEP_0197136354	CAMPEP_0116830900	CAMPEP_0198306366	CAMPEP_0172416558	Aureococcus_genomicjgi_Auran1_1254	CAMPEP_0186679232	CAMPEP_0186725336	CAMPEP_0193409094	1628248	CAMPEP_0179645104	CAMPEP_0197163358	Bathycoccus_genomic612388727_Bathycoccus_prasinos	CAMPEP_0198486284	CAMPEP_0198606438	CAMPEP_0119373892	CAMPEP_0199537174	CAMPEP_0197244498	CAMPEP_0187016050	CAMPEP_0119450262	CAMPEP_0187049620	CAMPEP_0200875754	CAMPEP_0198261348	CAMPEP_0201010120	CAMPEP_0176488098	CAMPEP_0202899992	CAMPEP_0201446858	CAMPEP_0202869068	CAMPEP_0119109168	CAMPEP_0196765406	CAMPEP_0206239750	CAMPEP_0174754886	CAMPEP_0193732340	CAMPEP_0115795238	CAMPEP_0115845960	Chrysochromulina_genomicKOO31255.1_Cytoplasmic_other	-
13_eif6	CAMPEP_0197762986	CAMPEP_0171257994	CAMPEP_0204585594	-	-	CAMPEP_0186187596	CAMPEP_0186417630	CAMPEP_0178426168	-	CAMPEP_0186496408	CAMPEP_0186533156	CAMPEP_0184885552	CAMPEP_0199870790	CAMPEP_0197145222	CAMPEP_0116844624	CAMPEP_0198295786	CAMPEP_0172415568	Aureococcus_genomicjgi_Auran1_5779	-	CAMPEP_0186716556	CAMPEP_0193386414	-	CAMPEP_0179636328	-	Bathycoccus_genomic612387253_Bathycoccus_prasinos	-	CAMPEP_0198549216	CAMPEP_0119399608	CAMPEP_0199424964	CAMPEP_0197237580	CAMPEP_0187020042	CAMPEP_0119447572	CAMPEP_0187050016	CAMPEP_0200874676	CAMPEP_0198263914	CAMPEP_0200981714	CAMPEP_0176479932	CAMPEP_0202900150	CAMPEP_0201471010	CAMPEP_0202866100	CAMPEP_0119101092	CAMPEP_0196762964	CAMPEP_0206235826	CAMPEP_0174730062	CAMPEP_0193774728	CAMPEP_0115798420	CAMPEP_0115831792	-	CAMPEP_0119406810
13_metap2	CAMPEP_0197814614	CAMPEP_0171221122	-	-	CAMPEP_0200519056	CAMPEP_0186324236	CAMPEP_0186457144	-	-	-	CAMPEP_0186537692	CAMPEP_0184876422	CAMPEP_0199889536	CAMPEP_0197140278	CAMPEP_0116845688	-	CAMPEP_0172415236	Aureococcus_genomicjgi_Auran1_71349	CAMPEP_0186707598	CAMPEP_0186716846	CAMPEP_0193405966	-	CAMPEP_0179640418	CAMPEP_0197172024	Bathycoccus_genomic612399792_Bathycoccus_prasinos	CAMPEP_0198478658	CAMPEP_0198504478	CAMPEP_0119375952	CAMPEP_0199479092	-	-	CAMPEP_0119453730	CAMPEP_0187047720	CAMPEP_0200875990	CAMPEP_0198267568	CAMPEP_0200993670	CAMPEP_0176495508	CAMPEP_0202892098	-	CAMPEP_0202885804	CAMPEP_0119107772	CAMPEP_0196761476	CAMPEP_0206265958	-	CAMPEP_0193737234	-	CAMPEP_0115841022	Chrysochromulina_genomicKOO25341.1_Cytoplasmic_other	-
13_rps3a	CAMPEP_0197817254	CAMPEP_0171169260	CAMPEP_0204610294	CAMPEP_0113843150	CAMPEP_0200555498	CAMPEP_0186401222	CAMPEP_0186440668	CAMPEP_0178398594	CAMPEP_0172455900	CAMPEP_0186494082	CAMPEP_0186519404	CAMPEP_0184876794	CAMPEP_0199902416	CAMPEP_0197144664	CAMPEP_0116831836	-	CAMPEP_0172423798	Aureococcus_genomicjgi_Auran1_38843	CAMPEP_0186705494	CAMPEP_0186713324	CAMPEP_0193369672	1621532	CAMPEP_0179635736	CAMPEP_0197165176	Bathycoccus_genomic612386719_Bathycoccus_prasinos	CAMPEP_0198480306	CAMPEP_0198609886	CAMPEP_0119372508	CAMPEP_0199440738	CAMPEP_0197235752	CAMPEP_0187037276	CAMPEP_0119461626	CAMPEP_0187073466	CAMPEP_0200897688	CAMPEP_0198264228	CAMPEP_0201014866	CAMPEP_0176498218	CAMPEP_0202897096	CAMPEP_0201444432	CAMPEP_0202862512	CAMPEP_0119104556	CAMPEP_0196761140	CAMPEP_0206227650	CAMPEP_0174756354	CAMPEP_0193719508	CAMPEP_0115795738	CAMPEP_0115884742	Chrysochromulina_genomicKOO23891.1_Cytoplasmic_other	CAMPEP_0119414444
13_rps5	CAMPEP_0197760250	CAMPEP_0171170388	CAMPEP_0204530674	CAMPEP_0113822686	CAMPEP_0200685924	CAMPEP_0186394354	CAMPEP_0186419294	CAMPEP_0178398856	-	CAMPEP_0186495882	CAMPEP_0186533166	CAMPEP_0184880832	CAMPEP_0199886794	CAMPEP_0197144322	CAMPEP_0116841986	CAMPEP_0198292032	CAMPEP_0172422856	Aureococcus_genomicjgi_Auran1_59875	CAMPEP_0186706664	-	CAMPEP_0193405012	-	CAMPEP_0179640846	CAMPEP_0197168642	Bathycoccus_genomic612385903_Bathycoccus_prasinos	-	-	CAMPEP_0119352592	CAMPEP_0199551582	CAMPEP_0197246456	CAMPEP_0187018798	CAMPEP_0119463048	CAMPEP_0187039224	CAMPEP_0200879096	CAMPEP_0198249070	CAMPEP_0201010302	CAMPEP_0176497296	CAMPEP_0202889714	CAMPEP_0201441076	CAMPEP_0202857770	CAMPEP_0119102334	CAMPEP_0196762150	CAMPEP_0206231804	CAMPEP_0174696012	CAMPEP_0193742024	CAMPEP_0115794712	CAMPEP_0115864784	-	CAMPEP_0119409216
13_rps6	CAMPEP_0197818416	CAMPEP_0171180068	CAMPEP_0204533768	-	CAMPEP_0200594464	CAMPEP_0186248822	CAMPEP_0186455132	CAMPEP_0178398460	CAMPEP_0172471186	CAMPEP_0186499348	CAMPEP_0186521606	CAMPEP_0184898464	CAMPEP_0199886018	CAMPEP_0197158530	CAMPEP_0116846152	CAMPEP_0198285510	CAMPEP_0172423386	Aureococcus_genomicjgi_Auran1_55398	CAMPEP_0186655002	CAMPEP_0186711058	CAMPEP_0193361308	-	CAMPEP_0179646572	CAMPEP_0197170934	Bathycoccus_genomic612391312_Bathycoccus_prasinos	CAMPEP_0198483604	-	CAMPEP_0119361352	CAMPEP_0199452998	CAMPEP_0197246772	CAMPEP_0187037184	CAMPEP_0119440262	CAMPEP_0187038964	CAMPEP_0200874086	CAMPEP_0198256766	CAMPEP_0200984110	CAMPEP_0176486778	CAMPEP_0202896230	CAMPEP_0201444706	CAMPEP_0202864764	CAMPEP_0119105854	CAMPEP_0196764996	CAMPEP_0206231610	CAMPEP_0174695408	CAMPEP_0193794562	CAMPEP_0115798978	CAMPEP_0115849650	Chrysochromulina_genomicKOO35749.1_Cytoplasmic_other	CAMPEP_0119414972
13_rps9	CAMPEP_0197817342	CAMPEP_0171174968	CAMPEP_0204608118	CAMPEP_0113834836	CAMPEP_0200686174	CAMPEP_0186235746	CAMPEP_0186444214	CAMPEP_0178435272	CAMPEP_0172471096	CAMPEP_0186486136	CAMPEP_0186528970	CAMPEP_0184879782	CAMPEP_0199872730	CAMPEP_0197144104	CAMPEP_0116846182	CAMPEP_0198279990	CAMPEP_0172435816	Aureococcus_genomicjgi_Auran1_28757	CAMPEP_0186653264	CAMPEP_0186711092	CAMPEP_0193365876	-	CAMPEP_0179637954	CAMPEP_0197163806	Bathycoccus_genomic612390677_Bathycoccus_prasinos	CAMPEP_0198476558	CAMPEP_0198489414	CAMPEP_0119398462	CAMPEP_0199483382	CAMPEP_0197247006	-	CAMPEP_0119447140	CAMPEP_0187047544	-	CAMPEP_0198248650	CAMPEP_0200982722	-	CAMPEP_0202890702	CAMPEP_0201446536	CAMPEP_0202858950	CAMPEP_0119103222	CAMPEP_0196763760	CAMPEP_0206235996	CAMPEP_0174695058	CAMPEP_0193737614	-	CAMPEP_0115846260	Chrysochromulina_genomicKOO35252.1_Cytoplasmic_other	CAMPEP_0119414638
13_tcp1-beta	CAMPEP_0197782474	CAMPEP_0171238292	CAMPEP_0204532564	CAMPEP_0113818720	CAMPEP_0200537650	CAMPEP_0186210874	CAMPEP_0186425002	CAMPEP_0178448630	CAMPEP_0172473064	CAMPEP_0186501412	-	CAMPEP_0184879382	CAMPEP_0199871486	CAMPEP_0197136060	CAMPEP_0116845172	CAMPEP_0198282680	CAMPEP_0172414884	Aureococcus_genomicjgi_Auran1_54827	CAMPEP_0186704486	CAMPEP_0186709406	CAMPEP_0193328192	-	CAMPEP_0179641992	CAMPEP_0197167808	Bathycoccus_genomic612399924_Bathycoccus_prasinos	CAMPEP_0198484014	CAMPEP_0198606800	CAMPEP_0119377736	CAMPEP_0199541958	CAMPEP_0197239648	CAMPEP_0187019150	CAMPEP_0119440354	CAMPEP_0187046610	CAMPEP_0200886214	CAMPEP_0198252944	CAMPEP_0201018136	CAMPEP_0176494046	CAMPEP_0202898640	CAMPEP_0201436352	CAMPEP_0202867552	CAMPEP_0119104012	CAMPEP_0196761758	CAMPEP_0206233532	CAMPEP_0174694106	CAMPEP_0193723760	CAMPEP_0115799304	CAMPEP_0115853314	Chrysochromulina_genomicKOO31342.1_Cytoplasmic_other	CAMPEP_0119406692
14_DIMT1L	-	CAMPEP_0171256716	CAMPEP_0204573710	-	CAMPEP_0200520024	CAMPEP_0186177934	CAMPEP_0186457386	CAMPEP_0178421784	CAMPEP_0172444730	-	-	CAMPEP_0184888422	CAMPEP_0199885564	CAMPEP_0197138078	CAMPEP_0116835688	-	CAMPEP_0172426006	Aureococcus_genomicjgi_Auran1_60268	CAMPEP_0186649284	CAMPEP_0186714658	CAMPEP_0193343626	1626265	CAMPEP_0179642486	-	Bathycoccus_genomic612399342_Bathycoccus_prasinos	-	CAMPEP_0198504250	CAMPEP_0119404370	CAMPEP_0199534578	-	CAMPEP_0187029326	-	CAMPEP_0187048104	CAMPEP_0200872682	CAMPEP_0198251352	CAMPEP_0200991138	-	CAMPEP_0202910382	CAMPEP_0201465206	CAMPEP_0202861416	CAMPEP_0119106266	-	CAMPEP_0206229026	CAMPEP_0174717038	CAMPEP_0193783018	CAMPEP_0115789572	CAMPEP_0115831534	Chrysochromulina_genomicKOO27668.1_Cytoplasmic_other	CAMPEP_0119422260
14_EIF2A	-	-	CAMPEP_0204608206	-	CAMPEP_0200680812	-	CAMPEP_0186441260	CAMPEP_0178424222	CAMPEP_0172439518	CAMPEP_0186496258	-	CAMPEP_0184885782	CAMPEP_0199874152	CAMPEP_0197138548	CAMPEP_0116824966	CAMPEP_0198294986	CAMPEP_0172416396	Aureococcus_genomicjgi_Auran1_69770	CAMPEP_0186708846	-	CAMPEP_0193402352	-	-	-	Bathycoccus_genomic612387441_Bathycoccus_prasinos	-	CAMPEP_0198572144	CAMPEP_0119373286	CAMPEP_0199479788	CAMPEP_0197232956	CAMPEP_0187020034	CAMPEP_0119450150	CAMPEP_0187048772	CAMPEP_0200872876	CAMPEP_0198265516	CAMPEP_0200986384	CAMPEP_0176499760	CAMPEP_0202901818	CAMPEP_0201441168	CAMPEP_0202868596	CAMPEP_0119101426	-	CAMPEP_0206232168	CAMPEP_0174720956	CAMPEP_0193711200	CAMPEP_0115796568	CAMPEP_0115853362	Chrysochromulina_genomicKOO27201.1_Cytoplasmic_other	CAMPEP_0119414570
14_PSMD12	CAMPEP_0197812000	CAMPEP_0171186342	CAMPEP_0204516444	CAMPEP_0113821498	CAMPEP_0200537840	CAMPEP_0186240190	CAMPEP_0186417620	CAMPEP_0178448678	CAMPEP_0172453278	CAMPEP_0186489332	CAMPEP_0186534780	CAMPEP_0184887558	CAMPEP_0199874224	CAMPEP_0197141474	CAMPEP_0116834664	CAMPEP_0198291468	CAMPEP_0172436996	Aureococcus_genomicjgi_Auran1_69882	CAMPEP_0186660492	-	CAMPEP_0193378678	2019564	CAMPEP_0179649258	CAMPEP_0197167368	Bathycoccus_genomic612392890_Bathycoccus_prasinos	CAMPEP_0198477208	CAMPEP_0198540498	CAMPEP_0119369102	CAMPEP_0199491132	CAMPEP_0197241740	CAMPEP_0187026216	CAMPEP_0119438676	CAMPEP_0187050704	CAMPEP_0200880262	CAMPEP_0198251804	CAMPEP_0200986642	CAMPEP_0176478302	CAMPEP_0202919842	CAMPEP_0201467410	CAMPEP_0202867954	CAMPEP_0119116502	CAMPEP_0196765556	CAMPEP_0206231870	CAMPEP_0174697202	CAMPEP_0193744016	CAMPEP_0115798122	CAMPEP_0115845300	Chrysochromulina_genomicKOO21972.1_Cytoplasmic_other	CAMPEP_0119407480
14_hsp90	CAMPEP_0197817102	-	CAMPEP_0204530044	-	CAMPEP_0200555110	CAMPEP_0186389946	CAMPEP_0186480656	CAMPEP_0178435268	CAMPEP_0172442534	CAMPEP_0186490866	CAMPEP_0186534548	CAMPEP_0184885800	CAMPEP_0199891906	CAMPEP_0197145340	CAMPEP_0116840624	CAMPEP_0198288792	-	-	-	CAMPEP_0186715848	-	1789957	CAMPEP_0179641106	CAMPEP_0197165174	Bathycoccus_genomic612389590_Bathycoccus_prasinos	CAMPEP_0198485774	CAMPEP_0198605424	CAMPEP_0119354030	CAMPEP_0199417066	CAMPEP_0197234556	CAMPEP_0187022650	CAMPEP_0119436688	CAMPEP_0187045938	CAMPEP_0200873808	CAMPEP_0198261766	CAMPEP_0201015890	CAMPEP_0176486298	CAMPEP_0202902006	CAMPEP_0201468640	CAMPEP_0202866544	CAMPEP_0119104024	CAMPEP_0196762660	CAMPEP_0206249294	CAMPEP_0174754224	-	-	-	Chrysochromulina_genomicKOO22176.1_Cytoplasmic_other	CAMPEP_0119406320
14_psma2	CAMPEP_0197791530	CAMPEP_0171232080	CAMPEP_0204513396	-	CAMPEP_0200584744	CAMPEP_0186191714	CAMPEP_0186443596	CAMPEP_0178418596	CAMPEP_0172445450	CAMPEP_0186497430	CAMPEP_0186529630	CAMPEP_0184874692	CAMPEP_0199872048	CAMPEP_0197136028	CAMPEP_0116830920	CAMPEP_0198291132	CAMPEP_0172418604	Aureococcus_genomicjgi_Auran1_28095	-	CAMPEP_0186713196	CAMPEP_0193334062	-	-	-	Bathycoccus_genomic612394994_Bathycoccus_prasinos	-	CAMPEP_0198534408	CAMPEP_0119368700	CAMPEP_0199499564	CAMPEP_0197235078	CAMPEP_0187032326	CAMPEP_0119437100	CAMPEP_0187042768	CAMPEP_0200886342	CAMPEP_0198249466	CAMPEP_0200999944	-	CAMPEP_0202900930	CAMPEP_0201450668	-	CAMPEP_0119103864	CAMPEP_0196765418	CAMPEP_0206234086	CAMPEP_0174728922	CAMPEP_0193774526	CAMPEP_0115799338	CAMPEP_0115850406	Chrysochromulina_genomicKOO28025.1_Cytoplasmic_other	CAMPEP_0119414428
14_psma7	CAMPEP_0197784758	CAMPEP_0171170218	CAMPEP_0204597044	-	CAMPEP_0200631276	CAMPEP_0186205662	CAMPEP_0186440308	CAMPEP_0178415662	CAMPEP_0172457260	CAMPEP_0186493556	CAMPEP_0186539688	CAMPEP_0184876970	CAMPEP_0199874118	CAMPEP_0197144238	CAMPEP_0116841076	CAMPEP_0198302814	CAMPEP_0172423232	Aureococcus_genomicjgi_Auran1_54387	CAMPEP_0186657656	CAMPEP_0186717946	CAMPEP_0193376896	-	CAMPEP_0179650248	CAMPEP_0197163680	Bathycoccus_genomic612400414_Bathycoccus_prasinos	CAMPEP_0198480330	CAMPEP_0198606416	CAMPEP_0119355786	CAMPEP_0199495660	CAMPEP_0197247954	CAMPEP_0187017550	CAMPEP_0119437088	CAMPEP_0187066932	CAMPEP_0200870516	CAMPEP_0198248522	CAMPEP_0200998972	CAMPEP_0176487866	CAMPEP_0202906928	CAMPEP_0201461492	CAMPEP_0202865900	CAMPEP_0119103942	CAMPEP_0196761314	CAMPEP_0206231994	CAMPEP_0174716058	-	CAMPEP_0115801156	CAMPEP_0115851468	Chrysochromulina_genomicKOO23309.1_Cytoplasmic_other	CAMPEP_0119406784
14_psmb6	CAMPEP_0197768586	CAMPEP_0171180416	CAMPEP_0204532278	CAMPEP_0113820728	CAMPEP_0200629888	CAMPEP_0186337018	CAMPEP_0186419752	CAMPEP_0178405158	-	-	CAMPEP_0186534844	CAMPEP_0184885578	CAMPEP_0199885850	CAMPEP_0197142802	CAMPEP_0116835984	CAMPEP_0198291912	-	Aureococcus_genomicjgi_Auran1_52186	-	CAMPEP_0186728618	CAMPEP_0193400906	1956854	-	-	Bathycoccus_genomic612396437_Bathycoccus_prasinos	-	CAMPEP_0198490208	CAMPEP_0119402590	CAMPEP_0199422908	CAMPEP_0197243044	CAMPEP_0187027060	CAMPEP_0119447422	CAMPEP_0187073578	CAMPEP_0200896688	CAMPEP_0198254300	CAMPEP_0200994366	CAMPEP_0176498820	CAMPEP_0202901310	CAMPEP_0201450736	CAMPEP_0202867934	CAMPEP_0119117072	-	CAMPEP_0206247632	CAMPEP_0174735958	CAMPEP_0193784472	CAMPEP_0115796558	CAMPEP_0115832644	Chrysochromulina_genomicKOO30634.1_Cytoplasmic_other	CAMPEP_0119406952
14_psmc1	CAMPEP_0197754666	CAMPEP_0171202054	CAMPEP_0204590088	CAMPEP_0113818022	CAMPEP_0200646120	CAMPEP_0186218284	CAMPEP_0186441640	CAMPEP_0178410602	CAMPEP_0172450862	CAMPEP_0186497336	CAMPEP_0186528966	CAMPEP_0184876258	CAMPEP_0199871792	CAMPEP_0197136854	CAMPEP_0116838364	CAMPEP_0198287692	CAMPEP_0172423692	-	CAMPEP_0186670002	CAMPEP_0186709752	-	-	CAMPEP_0179650498	CAMPEP_0197164128	Bathycoccus_genomic612390690_Bathycoccus_prasinos	CAMPEP_0198477352	CAMPEP_0198492708	CAMPEP_0119375816	CAMPEP_0199465078	CAMPEP_0197243354	CAMPEP_0187020118	CAMPEP_0119446430	CAMPEP_0187046674	CAMPEP_0200876048	CAMPEP_0198248760	CAMPEP_0200982348	CAMPEP_0176487378	CAMPEP_0202891458	CAMPEP_0201446254	CAMPEP_0202865914	CAMPEP_0119106786	CAMPEP_0196761890	CAMPEP_0206229130	CAMPEP_0174732638	CAMPEP_0193744296	CAMPEP_0115795486	CAMPEP_0115853542	Chrysochromulina_genomicKOO26959.1_Cytoplasmic_other	CAMPEP_0119406940
14_psmd14	CAMPEP_0197754816	CAMPEP_0171172036	CAMPEP_0204605496	-	CAMPEP_0200579468	CAMPEP_0186329680	CAMPEP_0186416794	CAMPEP_0178440034	CAMPEP_0172460922	-	CAMPEP_0186529414	CAMPEP_0184874776	CAMPEP_0199891826	CAMPEP_0197144972	CAMPEP_0116847914	CAMPEP_0198297394	CAMPEP_0172422758	Aureococcus_genomicjgi_Auran1_39507	CAMPEP_0186663346	CAMPEP_0186715240	CAMPEP_0193376450	-	CAMPEP_0179647716	CAMPEP_0197165430	Bathycoccus_genomic612398003_Bathycoccus_prasinos	-	CAMPEP_0198543618	CAMPEP_0119361894	CAMPEP_0199532270	CAMPEP_0197233968	CAMPEP_0187027148	CAMPEP_0119448326	CAMPEP_0187040208	CAMPEP_0200886124	CAMPEP_0198263816	CAMPEP_0200996784	CAMPEP_0176479982	CAMPEP_0202889966	CAMPEP_0201453960	CAMPEP_0202865820	CAMPEP_0119108956	CAMPEP_0196762594	CAMPEP_0206237690	CAMPEP_0174714370	CAMPEP_0193781948	CAMPEP_0115786788	CAMPEP_0115849220	Chrysochromulina_genomicKOO33627.1_Cytoplasmic_other	CAMPEP_0119409818
14_psmd1	CAMPEP_0197819850	CAMPEP_0171164812	CAMPEP_0204582850	-	CAMPEP_0200537950	-	CAMPEP_0186472752	CAMPEP_0178418734	CAMPEP_0172450768	CAMPEP_0186499324	CAMPEP_0186540390	CAMPEP_0184883100	CAMPEP_0199882752	CAMPEP_0197137800	CAMPEP_0116840970	CAMPEP_0198295712	CAMPEP_0172428840	Aureococcus_genomicjgi_Auran1_54482	CAMPEP_0186703004	CAMPEP_0186709564	CAMPEP_0193332450	-	CAMPEP_0179642680	CAMPEP_0197166500	Bathycoccus_genomic612392758_Bathycoccus_prasinos	CAMPEP_0198482524	CAMPEP_0198566978	CAMPEP_0119373180	-	CAMPEP_0197261068	CAMPEP_0187023850	CAMPEP_0119446414	CAMPEP_0187073364	CAMPEP_0200895196	CAMPEP_0198270218	CAMPEP_0200990782	CAMPEP_0176495350	CAMPEP_0202901100	CAMPEP_0201474064	CAMPEP_0202859328	CAMPEP_0119109618	CAMPEP_0196761312	CAMPEP_0206236964	CAMPEP_0174756314	CAMPEP_0193733684	-	CAMPEP_0115846976	Chrysochromulina_genomicKOO53804.1_Cytoplasmic_other	CAMPEP_0119410336
14_rpl30	CAMPEP_0197759346	CAMPEP_0171205388	-	CAMPEP_0113841684	CAMPEP_0200549290	CAMPEP_0186383104	CAMPEP_0186442610	CAMPEP_0178413176	CAMPEP_0172438974	CAMPEP_0186511202	CAMPEP_0186527626	CAMPEP_0184879164	CAMPEP_0199889294	CAMPEP_0197136862	CAMPEP_0116848396	CAMPEP_0198286458	-	Aureococcus_genomicjgi_Auran1_31107	CAMPEP_0186705002	CAMPEP_0186723912	CAMPEP_0193333556	1881140	CAMPEP_0179639460	CAMPEP_0197163754	Bathycoccus_genomic612394245_Bathycoccus_prasinos	-	CAMPEP_0198493228	CAMPEP_0119353630	CAMPEP_0199430540	CAMPEP_0197238468	CAMPEP_0187036016	CAMPEP_0119462048	-	CAMPEP_0200876492	CAMPEP_0198250320	CAMPEP_0201005536	CAMPEP_0176493840	CAMPEP_0202895042	CAMPEP_0201440946	CAMPEP_0202856894	CAMPEP_0119103514	-	CAMPEP_0206231418	CAMPEP_0174698312	CAMPEP_0193716614	CAMPEP_0115795876	CAMPEP_0115867498	Chrysochromulina_genomicKOO26602.1_Cytoplasmic_other	CAMPEP_0119406678
14_rps15	CAMPEP_0197746270	CAMPEP_0171181190	CAMPEP_0204513778	CAMPEP_0113841128	CAMPEP_0200685996	CAMPEP_0186237044	CAMPEP_0186430560	CAMPEP_0178399974	CAMPEP_0172444228	-	CAMPEP_0186519818	CAMPEP_0184874706	CAMPEP_0199872146	CAMPEP_0197136918	-	CAMPEP_0198289514	CAMPEP_0172415678	Aureococcus_genomicjgi_Auran1_38929	CAMPEP_0186694526	-	CAMPEP_0193363226	-	CAMPEP_0179648248	CAMPEP_0197163304	Bathycoccus_genomic612392866_Bathycoccus_prasinos	-	CAMPEP_0198493810	CAMPEP_0119368250	CAMPEP_0199536984	CAMPEP_0197232526	CAMPEP_0187018912	CAMPEP_0119444668	CAMPEP_0187049940	CAMPEP_0200881184	CAMPEP_0198249812	CAMPEP_0200986720	CAMPEP_0176500464	CAMPEP_0202895614	CAMPEP_0201448350	CAMPEP_0202862426	CAMPEP_0119106394	-	CAMPEP_0206216934	CAMPEP_0174755624	CAMPEP_0193794644	CAMPEP_0115795318	CAMPEP_0115877430	Chrysochromulina_genomicKOO34946.1_Cytoplasmic_other	CAMPEP_0119413964
15_DKC1	-	CAMPEP_0171188744	CAMPEP_0204592348	-	CAMPEP_0200607266	CAMPEP_0186323014	CAMPEP_0186426542	CAMPEP_0178442640	CAMPEP_0172444108	CAMPEP_0186516572	-	CAMPEP_0184886668	CAMPEP_0199888602	CAMPEP_0197147308	CAMPEP_0116863362	-	CAMPEP_0172437626	Aureococcus_genomicjgi_Auran1_23304	CAMPEP_0186679086	CAMPEP_0186712508	CAMPEP_0193343748	1950781	CAMPEP_0179646966	CAMPEP_0197164114	Bathycoccus_genomic612387177_Bathycoccus_prasinos	CAMPEP_0198478892	CAMPEP_0198524360	CAMPEP_0119351886	CAMPEP_0199553452	CAMPEP_0197259330	CAMPEP_0187024248	CAMPEP_0119449078	CAMPEP_0187040500	CAMPEP_0200871324	CAMPEP_0198260664	CAMPEP_0200989298	CAMPEP_0176494618	CAMPEP_0202890070	CAMPEP_0201449330	CAMPEP_0202867364	CAMPEP_0119115700	-	CAMPEP_0206277180	CAMPEP_0174717536	CAMPEP_0193715378	-	CAMPEP_0115846272	Chrysochromulina_genomicKOO23738.1_Cytoplasmic_other	CAMPEP_0119434622
15_DRG2	-	CAMPEP_0171183714	CAMPEP_0204562494	-	CAMPEP_0200615950	CAMPEP_0186324074	CAMPEP_0186420512	CAMPEP_0178428634	CAMPEP_0172446676	CAMPEP_0186497156	CAMPEP_0186539196	CAMPEP_0184883736	CAMPEP_0199890354	CAMPEP_0197140256	CAMPEP_0116833024	CAMPEP_0198296056	CAMPEP_0172436476	Aureococcus_genomicjgi_Auran1_28954	CAMPEP_0186667480	CAMPEP_0186727574	CAMPEP_0193332530	-	CAMPEP_0179646030	CAMPEP_0197168774	Bathycoccus_genomic612396163_Bathycoccus_prasinos	CAMPEP_0198479310	CAMPEP_0198542340	CAMPEP_0119375726	CAMPEP_0199462846	CAMPEP_0197261258	-	CAMPEP_0119439958	CAMPEP_0187054716	CAMPEP_0200876608	CAMPEP_0198249970	CAMPEP_0201007170	CAMPEP_0176480694	CAMPEP_0202911858	CAMPEP_0201473428	CAMPEP_0202858686	CAMPEP_0119104050	CAMPEP_0196766468	CAMPEP_0206229000	CAMPEP_0174705776	CAMPEP_0193722516	-	CAMPEP_0115851048	Chrysochromulina_genomicKOO23401.1_Cytoplasmic_other	CAMPEP_0119416502
15_EIF3I	CAMPEP_0197820118	CAMPEP_0171238606	CAMPEP_0204561486	-	CAMPEP_0200551472	CAMPEP_0186197406	CAMPEP_0186440336	CAMPEP_0178424116	-	CAMPEP_0186496534	CAMPEP_0186535092	CAMPEP_0184875770	CAMPEP_0199885984	CAMPEP_0197144836	CAMPEP_0116831726	CAMPEP_0198304542	CAMPEP_0172419940	Aureococcus_genomicjgi_Auran1_59091	-	CAMPEP_0186719956	CAMPEP_0193343204	1930318	-	CAMPEP_0197170876	Bathycoccus_genomic612394798_Bathycoccus_prasinos	CAMPEP_0198481054	CAMPEP_0198489656	CAMPEP_0119380394	CAMPEP_0199532384	CAMPEP_0197239774	CAMPEP_0187030730	CAMPEP_0119448246	CAMPEP_0187040410	CAMPEP_0200873474	CAMPEP_0198254472	CAMPEP_0201000046	CAMPEP_0176499654	CAMPEP_0202900454	CAMPEP_0201470846	CAMPEP_0202865886	CAMPEP_0119107448	CAMPEP_0196762728	CAMPEP_0206269856	CAMPEP_0174716226	CAMPEP_0193797310	CAMPEP_0115770768	CAMPEP_0115866052	Chrysochromulina_genomicKOO26919.1_Cytoplasmic_other	CAMPEP_0119419354
15_PCNA	CAMPEP_0197747884	CAMPEP_0171233494	CAMPEP_0204609362	CAMPEP_0113835216	CAMPEP_0200685112	CAMPEP_0186401280	CAMPEP_0186439002	CAMPEP_0178400054	CAMPEP_0172447760	CAMPEP_0186513006	CAMPEP_0186524590	CAMPEP_0184875256	CAMPEP_0199880386	CAMPEP_0197144250	CAMPEP_0116823048	CAMPEP_0198285460	CAMPEP_0172433730	Aureococcus_genomicjgi_Auran1_70163	CAMPEP_0186658348	CAMPEP_0186720800	CAMPEP_0193333174	-	CAMPEP_0179647854	CAMPEP_0197165450	Bathycoccus_genomic612395514_Bathycoccus_prasinos	CAMPEP_0198484250	CAMPEP_0198537070	CAMPEP_0119374542	CAMPEP_0199474644	CAMPEP_0197238436	CAMPEP_0187034612	CAMPEP_0119448206	CAMPEP_0187039782	CAMPEP_0200885720	CAMPEP_0198249444	CAMPEP_0200994928	CAMPEP_0176498312	CAMPEP_0202898316	CAMPEP_0201466028	CAMPEP_0202866350	CAMPEP_0119102468	CAMPEP_0196766860	CAMPEP_0206237210	CAMPEP_0174736794	CAMPEP_0193724606	CAMPEP_0115791000	CAMPEP_0115863438	-	CAMPEP_0119415794
15_RUVBL1	CAMPEP_0197817716	CAMPEP_0171203272	CAMPEP_0204605494	-	CAMPEP_0200538284	CAMPEP_0186193156	CAMPEP_0186476210	CAMPEP_0178417022	CAMPEP_0172443400	CAMPEP_0186482860	-	CAMPEP_0184883636	CAMPEP_0199877112	CAMPEP_0197150878	-	CAMPEP_0198294754	CAMPEP_0172420590	Aureococcus_genomicjgi_Auran1_39278	CAMPEP_0186650500	CAMPEP_0186720328	CAMPEP_0193403046	1806354	CAMPEP_0179644414	CAMPEP_0197168342	Bathycoccus_genomic612392451_Bathycoccus_prasinos	-	CAMPEP_0198521700	CAMPEP_0119374576	CAMPEP_0199543640	CAMPEP_0197240202	CAMPEP_0187030668	CAMPEP_0119437996	CAMPEP_0187063010	CAMPEP_0200872520	CAMPEP_0198263046	CAMPEP_0201007058	CAMPEP_0176493128	CAMPEP_0202902850	CAMPEP_0201437294	-	CAMPEP_0119106284	CAMPEP_0196761634	CAMPEP_0206229796	CAMPEP_0174714290	CAMPEP_0193720950	CAMPEP_0115788570	CAMPEP_0115854616	Chrysochromulina_genomicKOO33560.1_Cytoplasmic_other	CAMPEP_0119407428
15_nop58	CAMPEP_0197821056	CAMPEP_0171291808	CAMPEP_0204524268	-	CAMPEP_0200590450	CAMPEP_0186328650	CAMPEP_0186453148	CAMPEP_0178427794	CAMPEP_0172449588	CAMPEP_0186496814	-	CAMPEP_0184887118	CAMPEP_0199883714	CAMPEP_0197144688	-	-	-	Aureococcus_genomicjgi_Auran1_70073	CAMPEP_0186654730	CAMPEP_0186725520	CAMPEP_0193358778	-	CAMPEP_0179638740	CAMPEP_0197172868	Bathycoccus_genomic612394173_Bathycoccus_prasinos	CAMPEP_0198479302	CAMPEP_0198616020	CAMPEP_0119373466	CAMPEP_0199471864	CAMPEP_0197244128	CAMPEP_0187020362	CAMPEP_0119451006	CAMPEP_0187044328	CAMPEP_0200875552	CAMPEP_0198262978	CAMPEP_0200983294	CAMPEP_0176497808	CAMPEP_0202889986	CAMPEP_0201441984	CAMPEP_0202867080	CAMPEP_0119108566	-	CAMPEP_0206227686	CAMPEP_0174720090	CAMPEP_0193793836	-	CAMPEP_0115858368	Chrysochromulina_genomicKOO23711.1_Cytoplasmic_other	CAMPEP_0119422248
15_psma5	CAMPEP_0197752082	CAMPEP_0171220618	CAMPEP_0204581598	CAMPEP_0113837326	CAMPEP_0200646574	CAMPEP_0186328490	CAMPEP_0186476222	CAMPEP_0178446208	CAMPEP_0172451248	CAMPEP_0186516622	CAMPEP_0186541248	CAMPEP_0184877898	CAMPEP_0199891028	CAMPEP_0197135470	CAMPEP_0116830576	CAMPEP_0198302962	CAMPEP_0172420892	Aureococcus_genomicjgi_Auran1_60080	CAMPEP_0186702322	CAMPEP_0186726512	CAMPEP_0193365918	-	-	-	Bathycoccus_genomic612389628_Bathycoccus_prasinos	-	CAMPEP_0198493672	CAMPEP_0119351836	CAMPEP_0199424832	CAMPEP_0197240430	CAMPEP_0187024030	CAMPEP_0119450312	CAMPEP_0187047192	CAMPEP_0200877456	CAMPEP_0198264504	-	CAMPEP_0176489766	CAMPEP_0202900234	CAMPEP_0201436464	CAMPEP_0202866294	CAMPEP_0119101658	CAMPEP_0196762156	CAMPEP_0206249916	CAMPEP_0174720148	CAMPEP_0193713340	CAMPEP_0115792828	CAMPEP_0115846628	Chrysochromulina_genomicKOO31334.1_Cytoplasmic_other	CAMPEP_0119407020
15_psmc2	CAMPEP_0197803200	CAMPEP_0171208784	CAMPEP_0204531116	CAMPEP_0113818182	CAMPEP_0200570888	CAMPEP_0186207522	CAMPEP_0186441026	CAMPEP_0178439388	-	-	CAMPEP_0186520066	CAMPEP_0184887188	CAMPEP_0199879876	CAMPEP_0197138362	CAMPEP_0116831666	CAMPEP_0198288026	CAMPEP_0172423300	Aureococcus_genomicjgi_Auran1_31970	CAMPEP_0186658420	CAMPEP_0186714982	CAMPEP_0193347726	-	CAMPEP_0179647588	CAMPEP_0197165358	Bathycoccus_genomic612400130_Bathycoccus_prasinos	CAMPEP_0198480960	CAMPEP_0198524174	CAMPEP_0119352246	-	CAMPEP_0197240166	CAMPEP_0187019798	CAMPEP_0119440948	CAMPEP_0187042462	CAMPEP_0200874708	CAMPEP_0198249870	CAMPEP_0200987600	CAMPEP_0176491274	CAMPEP_0202901908	CAMPEP_0201470354	CAMPEP_0202885528	CAMPEP_0119104196	CAMPEP_0196761522	CAMPEP_0206232332	CAMPEP_0174715032	CAMPEP_0193774256	CAMPEP_0115791350	CAMPEP_0115849328	-	CAMPEP_0119414892
15_psmc6	CAMPEP_0197758842	CAMPEP_0171205808	CAMPEP_0204591564	CAMPEP_0113822890	-	CAMPEP_0186182556	CAMPEP_0186418738	CAMPEP_0178402338	CAMPEP_0172454962	CAMPEP_0186511244	CAMPEP_0186540604	CAMPEP_0184878394	CAMPEP_0199885906	CAMPEP_0197137558	CAMPEP_0116833896	CAMPEP_0198282522	CAMPEP_0172423738	Aureococcus_genomicjgi_Auran1_55007	-	CAMPEP_0186715766	CAMPEP_0193378622	-	CAMPEP_0179642924	CAMPEP_0197165692	Bathycoccus_genomic612390860_Bathycoccus_prasinos	-	CAMPEP_0198489800	CAMPEP_0119358634	CAMPEP_0199540120	CAMPEP_0197233636	CAMPEP_0187014136	CAMPEP_0119445292	CAMPEP_0187045210	CAMPEP_0200879612	CAMPEP_0198262200	CAMPEP_0200997222	CAMPEP_0176498302	CAMPEP_0202900154	CAMPEP_0201455934	CAMPEP_0202865326	CAMPEP_0119109508	CAMPEP_0196764512	CAMPEP_0206251488	CAMPEP_0174715276	CAMPEP_0193726452	CAMPEP_0115802132	CAMPEP_0115849124	Chrysochromulina_genomicKOO25773.1_Cytoplasmic_other	CAMPEP_0119409002
15_rpl7a	CAMPEP_0197749714	CAMPEP_0171169244	CAMPEP_0204609518	-	CAMPEP_0200686094	CAMPEP_0186388740	CAMPEP_0186444254	CAMPEP_0178399538	CAMPEP_0172472190	CAMPEP_0186488776	CAMPEP_0186520968	CAMPEP_0184875630	CAMPEP_0199906650	CAMPEP_0197136642	CAMPEP_0116843550	CAMPEP_0198294814	CAMPEP_0172414748	Aureococcus_genomicjgi_Auran1_5527	CAMPEP_0186660910	-	CAMPEP_0193343788	1950960	CAMPEP_0179639280	CAMPEP_0197166746	Bathycoccus_genomic612395384_Bathycoccus_prasinos	CAMPEP_0198476922	CAMPEP_0198491622	CAMPEP_0119372724	CAMPEP_0199533706	CAMPEP_0197246620	CAMPEP_0187035746	CAMPEP_0119447776	CAMPEP_0187039306	CAMPEP_0200874440	CAMPEP_0198261368	CAMPEP_0201011490	CAMPEP_0176491428	CAMPEP_0202893614	CAMPEP_0201442276	CAMPEP_0202863740	CAMPEP_0119104040	-	CAMPEP_0206241878	CAMPEP_0174721414	CAMPEP_0193710350	CAMPEP_0115802696	CAMPEP_0115853482	-	CAMPEP_0119414314
15_tcp1-zeta	CAMPEP_0197821126	CAMPEP_0171179342	CAMPEP_0204530472	-	CAMPEP_0200546042	CAMPEP_0186335766	CAMPEP_0186440610	CAMPEP_0178411068	CAMPEP_0172444672	CAMPEP_0186509410	-	CAMPEP_0184883080	CAMPEP_0199906216	CAMPEP_0197146132	CAMPEP_0116838032	CAMPEP_0198282256	CAMPEP_0172418442	Aureococcus_genomicjgi_Auran1_54894	CAMPEP_0186654522	CAMPEP_0186720594	CAMPEP_0193400944	-	CAMPEP_0179637004	CAMPEP_0197166890	Bathycoccus_genomic612395783_Bathycoccus_prasinos	-	CAMPEP_0198537300	CAMPEP_0119351638	CAMPEP_0199474818	CAMPEP_0197259206	CAMPEP_0187014044	CAMPEP_0119451632	CAMPEP_0187041252	CAMPEP_0200886644	CAMPEP_0198263614	CAMPEP_0200982538	CAMPEP_0176490892	CAMPEP_0202901876	CAMPEP_0201441266	CAMPEP_0202868710	CAMPEP_0119107388	CAMPEP_0196765474	CAMPEP_0206238842	CAMPEP_0174718396	CAMPEP_0193777682	CAMPEP_0115789256	CAMPEP_0115852700	Chrysochromulina_genomicKOO31537.1_Cytoplasmic_other	CAMPEP_0119412852
16_COPG2	-	CAMPEP_0171170414	CAMPEP_0204523104	-	CAMPEP_0200525926	CAMPEP_0186235198	CAMPEP_0186409798	CAMPEP_0178404532	CAMPEP_0172446126	CAMPEP_0186491288	CAMPEP_0186523416	CAMPEP_0184898102	CAMPEP_0199881484	CAMPEP_0197137906	CAMPEP_0116834842	CAMPEP_0198293532	CAMPEP_0172426932	Aureococcus_genomicjgi_Auran1_37193	CAMPEP_0186704176	CAMPEP_0186709140	CAMPEP_0193387258	-	CAMPEP_0179648684	CAMPEP_0197161830	Bathycoccus_genomic612387467_Bathycoccus_prasinos	CAMPEP_0198478326	CAMPEP_0198507762	CAMPEP_0119374370	CAMPEP_0199547712	CAMPEP_0197259448	CAMPEP_0187018340	CAMPEP_0119448552	-	CAMPEP_0200886432	CAMPEP_0198277014	CAMPEP_0200994762	CAMPEP_0176488456	CAMPEP_0202902048	CAMPEP_0201453806	CAMPEP_0202869940	CAMPEP_0119107378	-	CAMPEP_0206229690	CAMPEP_0174712168	CAMPEP_0193736106	-	CAMPEP_0115847042	Chrysochromulina_genomicKOO35198.1_Cytoplasmic_other	CAMPEP_0119435958
16_RPL23	CAMPEP_0197817252	CAMPEP_0171169574	CAMPEP_0204519882	CAMPEP_0113826330	CAMPEP_0200544294	CAMPEP_0186219524	CAMPEP_0186431522	CAMPEP_0178432926	CAMPEP_0172446360	CAMPEP_0186498436	CAMPEP_0186528438	CAMPEP_0184877796	CAMPEP_0199890720	CAMPEP_0197139320	CAMPEP_0116831046	CAMPEP_0198292390	-	Aureococcus_genomicjgi_Auran1_39329	CAMPEP_0186658474	-	CAMPEP_0193333844	-	CAMPEP_0179643804	CAMPEP_0197165098	Bathycoccus_genomic612399634_Bathycoccus_prasinos	CAMPEP_0198476778	CAMPEP_0198511780	CAMPEP_0119402556	CAMPEP_0199435358	CAMPEP_0197245752	CAMPEP_0187015090	CAMPEP_0119437044	-	-	CAMPEP_0198249136	CAMPEP_0201003332	CAMPEP_0176488434	CAMPEP_0202892964	CAMPEP_0201471154	CAMPEP_0202885704	CAMPEP_0119102234	-	CAMPEP_0206212912	CAMPEP_0174713892	CAMPEP_0193741676	CAMPEP_0115797932	CAMPEP_0115875954	Chrysochromulina_genomicKOO28950.1_Cytoplasmic_other	CAMPEP_0119413548
16_VPS26B	CAMPEP_0197757446	CAMPEP_0171205018	CAMPEP_0204575272	-	CAMPEP_0200606190	CAMPEP_0186243152	CAMPEP_0186435160	CAMPEP_0178413840	CAMPEP_0172446698	CAMPEP_0186485020	CAMPEP_0186535516	CAMPEP_0184885240	CAMPEP_0199873882	CAMPEP_0197139854	CAMPEP_0116853552	CAMPEP_0198287410	CAMPEP_0172433678	Aureococcus_genomicjgi_Auran1_59711	CAMPEP_0186696796	-	CAMPEP_0193376590	-	-	-	Bathycoccus_genomic612385300_Bathycoccus_prasinos	-	CAMPEP_0198538380	CAMPEP_0119398540	CAMPEP_0199512678	CAMPEP_0197249092	CAMPEP_0187034154	CAMPEP_0119448370	CAMPEP_0187074126	CAMPEP_0200893730	CAMPEP_0198250768	CAMPEP_0200986900	CAMPEP_0176485922	CAMPEP_0202902148	CAMPEP_0201459808	CAMPEP_0202869430	CAMPEP_0119107076	-	CAMPEP_0206245172	CAMPEP_0174725036	CAMPEP_0193731576	CAMPEP_0115781272	-	Chrysochromulina_genomicKOO24708.1_Cytoplasmic_other	CAMPEP_0119425430
16_crfg	-	CAMPEP_0171292310	CAMPEP_0204596204	-	CAMPEP_0200523074	CAMPEP_0186313700	CAMPEP_0186410200	CAMPEP_0178381636	CAMPEP_0172444968	CAMPEP_0186494820	-	CAMPEP_0184882716	CAMPEP_0199888108	CAMPEP_0197136748	-	-	CAMPEP_0172422284	Aureococcus_genomicjgi_Auran1_22083	CAMPEP_0186668144	CAMPEP_0186723882	CAMPEP_0193378560	1620294	CAMPEP_0179646564	CAMPEP_0197169474	Bathycoccus_genomic612397652_Bathycoccus_prasinos	CAMPEP_0198484908	CAMPEP_0198496742	CAMPEP_0119353246	-	-	-	CAMPEP_0119463408	CAMPEP_0187041492	CAMPEP_0200875940	CAMPEP_0198249204	CAMPEP_0201016910	CAMPEP_0176503480	CAMPEP_0202920390	CAMPEP_0201436316	CAMPEP_0202858348	CAMPEP_0119108320	-	CAMPEP_0206237116	CAMPEP_0174718076	CAMPEP_0193733626	-	CAMPEP_0115832458	Chrysochromulina_genomicKOO31744.1_Cytoplasmic_other	-
16_psmb3	CAMPEP_0197818146	CAMPEP_0171277950	CAMPEP_0204528238	CAMPEP_0113822466	CAMPEP_0200680496	CAMPEP_0186202764	CAMPEP_0186441082	CAMPEP_0178408880	CAMPEP_0172468480	-	CAMPEP_0186532780	CAMPEP_0184893270	-	CAMPEP_0197135352	CAMPEP_0116860678	-	-	Aureococcus_genomicjgi_Auran1_71184	CAMPEP_0186674176	CAMPEP_0186713410	-	2017483	CAMPEP_0179651576	CAMPEP_0197167452	Bathycoccus_genomic612386549_Bathycoccus_prasinos	CAMPEP_0198477126	CAMPEP_0198497678	CAMPEP_0119352974	CAMPEP_0199429312	CAMPEP_0197246626	CAMPEP_0187019356	CAMPEP_0119447172	CAMPEP_0187062992	-	CAMPEP_0198255846	CAMPEP_0200994004	CAMPEP_0176497458	CAMPEP_0202900306	CAMPEP_0201453096	CAMPEP_0202867318	-	-	CAMPEP_0206253706	CAMPEP_0174714826	CAMPEP_0193798326	CAMPEP_0115808796	CAMPEP_0115854940	-	CAMPEP_0119407058
16_rpl13a	CAMPEP_0197817674	CAMPEP_0171168592	CAMPEP_0204609928	CAMPEP_0113842206	CAMPEP_0200685050	CAMPEP_0186394580	CAMPEP_0186444334	CAMPEP_0178435254	CAMPEP_0172440562	CAMPEP_0186513764	CAMPEP_0186534820	CAMPEP_0184897906	CAMPEP_0199891456	CAMPEP_0197135232	CAMPEP_0116842360	CAMPEP_0198301450	-	Aureococcus_genomicjgi_Auran1_58864	CAMPEP_0186658696	CAMPEP_0186718082	CAMPEP_0193404272	1657562	CAMPEP_0179642942	-	Bathycoccus_genomic612393442_Bathycoccus_prasinos	CAMPEP_0198480756	CAMPEP_0198608890	CAMPEP_0119404312	CAMPEP_0199532148	CAMPEP_0197260562	CAMPEP_0187037132	CAMPEP_0119444798	CAMPEP_0187049204	CAMPEP_0200872742	CAMPEP_0198254060	CAMPEP_0200990792	CAMPEP_0176486316	CAMPEP_0202897788	CAMPEP_0201471598	CAMPEP_0202857590	CAMPEP_0119101698	-	CAMPEP_0206229052	CAMPEP_0174713576	CAMPEP_0193797478	CAMPEP_0115787090	CAMPEP_0115839724	Chrysochromulina_genomicKOO53297.1_Cytoplasmic_other	CAMPEP_0119414612
16_rps16	CAMPEP_0197745906	CAMPEP_0171170984	CAMPEP_0204530604	CAMPEP_0113828386	CAMPEP_0200540880	CAMPEP_0186249408	CAMPEP_0186417726	CAMPEP_0178413664	CAMPEP_0172439020	CAMPEP_0186508792	CAMPEP_0186529852	CAMPEP_0184897862	CAMPEP_0199891984	CAMPEP_0197159036	CAMPEP_0116843254	CAMPEP_0198288848	CAMPEP_0172414186	Aureococcus_genomicjgi_Auran1_30567	CAMPEP_0186660030	-	CAMPEP_0193363030	1919411	CAMPEP_0179642370	CAMPEP_0197168550	Bathycoccus_genomic612396748_Bathycoccus_prasinos	CAMPEP_0198481582	CAMPEP_0198607132	CAMPEP_0119352154	CAMPEP_0199472770	-	-	CAMPEP_0119436612	CAMPEP_0187049722	CAMPEP_0200875542	CAMPEP_0198251846	CAMPEP_0200994664	CAMPEP_0176480930	CAMPEP_0202899528	CAMPEP_0201468372	CAMPEP_0202857516	CAMPEP_0119101518	-	CAMPEP_0206231724	CAMPEP_0174694018	CAMPEP_0193738480	CAMPEP_0115798432	CAMPEP_0115846250	Chrysochromulina_genomicKOO27138.1_Cytoplasmic_other	CAMPEP_0119414050
16_rps18	-	CAMPEP_0171177042	CAMPEP_0204533756	CAMPEP_0113843128	CAMPEP_0200594596	CAMPEP_0186236322	CAMPEP_0186443872	CAMPEP_0178400500	CAMPEP_0172439310	CAMPEP_0186497622	CAMPEP_0186533326	CAMPEP_0184898466	CAMPEP_0199874026	CAMPEP_0197158036	-	CAMPEP_0198287290	CAMPEP_0172420706	Aureococcus_genomicjgi_Auran1_20379	CAMPEP_0186662244	CAMPEP_0186714002	CAMPEP_0193338136	-	CAMPEP_0179649092	CAMPEP_0197163662	Bathycoccus_genomic612394655_Bathycoccus_prasinos	CAMPEP_0198485918	CAMPEP_0198535588	CAMPEP_0119366744	CAMPEP_0199477004	CAMPEP_0197238604	-	CAMPEP_0119436544	CAMPEP_0187048788	-	-	CAMPEP_0200993866	CAMPEP_0176489988	CAMPEP_0202889698	CAMPEP_0201468268	CAMPEP_0202856916	CAMPEP_0119102242	CAMPEP_0196761292	CAMPEP_0206234370	CAMPEP_0174702538	CAMPEP_0193742398	CAMPEP_0115808552	CAMPEP_0115830674	Chrysochromulina_genomicKOO35474.1_Cytoplasmic_other	CAMPEP_0119426956
16_rps23	CAMPEP_0197748636	CAMPEP_0171175816	CAMPEP_0204518412	CAMPEP_0113828152	CAMPEP_0200558690	CAMPEP_0186236232	CAMPEP_0186441802	CAMPEP_0178432856	CAMPEP_0172443292	CAMPEP_0186494892	CAMPEP_0186528954	CAMPEP_0184875202	CAMPEP_0199875184	CAMPEP_0197137416	CAMPEP_0116843702	-	CAMPEP_0172417066	Aureococcus_genomicjgi_Auran1_28783	CAMPEP_0186664008	-	CAMPEP_0193344752	1609570	-	CAMPEP_0197165988	-	CAMPEP_0198476380	CAMPEP_0198496830	CAMPEP_0119371948	CAMPEP_0199502750	CAMPEP_0197245704	CAMPEP_0187019240	CAMPEP_0119444818	CAMPEP_0187043644	CAMPEP_0200880622	CAMPEP_0198249126	CAMPEP_0200993684	-	CAMPEP_0202889700	CAMPEP_0201436490	CAMPEP_0202862640	CAMPEP_0119102354	-	CAMPEP_0206228990	CAMPEP_0174694544	CAMPEP_0193723672	CAMPEP_0115804892	CAMPEP_0115839176	Chrysochromulina_genomicKOO52741.1_Cytoplasmic_other	CAMPEP_0119406582
16_srp54	-	CAMPEP_0171191058	CAMPEP_0204527142	-	CAMPEP_0200536170	CAMPEP_0186340010	CAMPEP_0186421720	CAMPEP_0178406228	CAMPEP_0172445026	CAMPEP_0186493172	CAMPEP_0186525312	CAMPEP_0184877878	CAMPEP_0199880690	CAMPEP_0197139208	-	CAMPEP_0198290300	CAMPEP_0172425958	Aureococcus_genomicjgi_Auran1_36724	CAMPEP_0186693222	CAMPEP_0186710950	CAMPEP_0193344670	-	CAMPEP_0179648310	CAMPEP_0197163694	Bathycoccus_genomic612389326_Bathycoccus_prasinos	CAMPEP_0198486096	CAMPEP_0198544246	CAMPEP_0119352900	-	-	CAMPEP_0187023190	CAMPEP_0119459224	CAMPEP_0187065504	CAMPEP_0200871532	CAMPEP_0198253454	CAMPEP_0200996326	CAMPEP_0176504796	CAMPEP_0202891152	CAMPEP_0201440138	CAMPEP_0202865184	CAMPEP_0119104596	-	CAMPEP_0206255710	CAMPEP_0174703730	CAMPEP_0193774188	CAMPEP_0115801848	CAMPEP_0115840706	Chrysochromulina_genomicKOO24534.1_Cytoplasmic_other	CAMPEP_0119411578
17_RPS19	CAMPEP_0197817306	CAMPEP_0171198030	CAMPEP_0204533554	CAMPEP_0113822228	CAMPEP_0200680254	CAMPEP_0186182584	CAMPEP_0186438186	CAMPEP_0178409528	CAMPEP_0172451094	CAMPEP_0186493324	CAMPEP_0186524212	CAMPEP_0184880630	CAMPEP_0199874354	CAMPEP_0197140850	CAMPEP_0116836238	CAMPEP_0198280342	CAMPEP_0172421226	Aureococcus_genomicjgi_Auran1_60394	CAMPEP_0186657596	CAMPEP_0186714544	CAMPEP_0193370682	-	CAMPEP_0179635600	CAMPEP_0197168710	Bathycoccus_genomic612387806_Bathycoccus_prasinos	CAMPEP_0198485706	CAMPEP_0198605944	CAMPEP_0119372580	CAMPEP_0199480206	CAMPEP_0197242674	CAMPEP_0187018956	CAMPEP_0119442210	CAMPEP_0187040044	-	CAMPEP_0198248532	CAMPEP_0200997760	CAMPEP_0176492574	CAMPEP_0202890018	CAMPEP_0201448244	CAMPEP_0202863786	CAMPEP_0119104192	CAMPEP_0196761286	CAMPEP_0206240014	CAMPEP_0174702160	CAMPEP_0193714752	CAMPEP_0115801784	CAMPEP_0115831366	-	CAMPEP_0119414140
17_eif2g	CAMPEP_0197811150	CAMPEP_0171219536	CAMPEP_0204570430	CAMPEP_0113818738	CAMPEP_0200607692	CAMPEP_0186233216	CAMPEP_0186438800	CAMPEP_0178435816	CAMPEP_0172446028	CAMPEP_0186490010	-	CAMPEP_0184877710	-	CAMPEP_0197157494	CAMPEP_0116836178	CAMPEP_0198306248	CAMPEP_0172422208	Aureococcus_genomicjgi_Auran1_22992	-	CAMPEP_0186719592	CAMPEP_0193362080	-	CAMPEP_0179647208	CAMPEP_0197170156	Bathycoccus_genomic612395520_Bathycoccus_prasinos	CAMPEP_0198480480	CAMPEP_0198596672	CAMPEP_0119353386	CAMPEP_0199530884	CAMPEP_0197234888	CAMPEP_0187015850	CAMPEP_0119447982	CAMPEP_0187065474	CAMPEP_0200895710	CAMPEP_0198249352	CAMPEP_0200991432	CAMPEP_0176497760	CAMPEP_0202894122	CAMPEP_0201445412	CAMPEP_0202868166	CAMPEP_0119107170	CAMPEP_0196761760	CAMPEP_0206237452	CAMPEP_0174718042	CAMPEP_0193705558	CAMPEP_0115780900	CAMPEP_0115846476	Chrysochromulina_genomicKOO23890.1_Cytoplasmic_other	CAMPEP_0119406372
17_erf3b	CAMPEP_0197802156	CAMPEP_0171291456	CAMPEP_0204571594	-	CAMPEP_0200686828	CAMPEP_0186231650	CAMPEP_0186429392	CAMPEP_0178451448	CAMPEP_0172447450	CAMPEP_0186508934	CAMPEP_0186530352	CAMPEP_0184885158	CAMPEP_0199900786	CAMPEP_0197143056	CAMPEP_0116846252	CAMPEP_0198295086	CAMPEP_0172425984	Aureococcus_genomicjgi_Auran1_62149	CAMPEP_0186689798	CAMPEP_0186709552	CAMPEP_0193363528	-	CAMPEP_0179644936	CAMPEP_0197162188	Bathycoccus_genomic612385268_Bathycoccus_prasinos	CAMPEP_0198485866	CAMPEP_0198526926	CAMPEP_0119376410	CAMPEP_0199477272	CAMPEP_0197259796	CAMPEP_0187037306	CAMPEP_0119454184	CAMPEP_0187041856	CAMPEP_0200875392	CAMPEP_0198263404	CAMPEP_0200982156	CAMPEP_0176490782	CAMPEP_0202901238	CAMPEP_0201437660	CAMPEP_0202865652	CAMPEP_0119107808	CAMPEP_0196765464	CAMPEP_0206243806	CAMPEP_0174697638	CAMPEP_0193716860	-	CAMPEP_0115841274	-	CAMPEP_0119434668
17_psma3	CAMPEP_0197772352	CAMPEP_0171208826	CAMPEP_0204512796	-	CAMPEP_0200605336	CAMPEP_0186190744	CAMPEP_0186441032	CAMPEP_0178407200	-	CAMPEP_0186495546	CAMPEP_0186542754	CAMPEP_0184877128	CAMPEP_0199889700	CAMPEP_0197145374	-	CAMPEP_0198284980	CAMPEP_0172415946	Aureococcus_genomicjgi_Auran1_55034	CAMPEP_0186657484	-	CAMPEP_0193353864	-	CAMPEP_0179646952	CAMPEP_0197170738	Bathycoccus_genomic612389126_Bathycoccus_prasinos	CAMPEP_0198476822	CAMPEP_0198540682	CAMPEP_0119352094	CAMPEP_0199463094	CAMPEP_0197233768	CAMPEP_0187034496	CAMPEP_0119444940	CAMPEP_0187043276	CAMPEP_0200895970	CAMPEP_0198260454	CAMPEP_0200987318	CAMPEP_0176494156	CAMPEP_0202893884	CAMPEP_0201449248	CAMPEP_0202869050	CAMPEP_0119117054	CAMPEP_0196761020	CAMPEP_0206232370	CAMPEP_0174720044	CAMPEP_0193732584	CAMPEP_0115808932	CAMPEP_0115850372	Chrysochromulina_genomicKOO23754.1_Cytoplasmic_other	CAMPEP_0119407314
17_psmc3	CAMPEP_0197803016	CAMPEP_0171242966	CAMPEP_0204532610	-	CAMPEP_0200574068	CAMPEP_0186312900	CAMPEP_0186443178	CAMPEP_0178458880	CAMPEP_0172445910	CAMPEP_0186509088	CAMPEP_0186538658	CAMPEP_0184875004	CAMPEP_0199881844	CAMPEP_0197135880	CAMPEP_0116857232	CAMPEP_0198285472	CAMPEP_0172424376	Aureococcus_genomicjgi_Auran1_70378	CAMPEP_0186697094	CAMPEP_0186715710	CAMPEP_0193377272	1888922	CAMPEP_0179641562	CAMPEP_0197165240	Bathycoccus_genomic612395140_Bathycoccus_prasinos	CAMPEP_0198476538	CAMPEP_0198537254	CAMPEP_0119354200	CAMPEP_0199546104	CAMPEP_0197247558	CAMPEP_0187018570	CAMPEP_0119437882	CAMPEP_0187062414	CAMPEP_0200895814	CAMPEP_0198253142	CAMPEP_0200994032	CAMPEP_0176498262	CAMPEP_0202890256	CAMPEP_0201451672	-	CAMPEP_0119101096	CAMPEP_0196761394	CAMPEP_0206234676	CAMPEP_0174733924	CAMPEP_0193798402	CAMPEP_0115790248	CAMPEP_0115849684	-	CAMPEP_0119406174
17_psmc5	-	CAMPEP_0171177538	CAMPEP_0204562916	-	CAMPEP_0200550802	CAMPEP_0186232164	CAMPEP_0186456314	CAMPEP_0178418896	-	-	CAMPEP_0186542078	CAMPEP_0184879176	CAMPEP_0199871870	CAMPEP_0197138876	CAMPEP_0116858692	CAMPEP_0198283774	CAMPEP_0172425826	Aureococcus_genomicjgi_Auran1_72053	CAMPEP_0186658750	-	CAMPEP_0193349958	1943205	-	-	Bathycoccus_genomic612387303_Bathycoccus_prasinos	CAMPEP_0198485726	CAMPEP_0198530318	CAMPEP_0119369062	CAMPEP_0199456808	CAMPEP_0197234786	CAMPEP_0187014146	CAMPEP_0119440636	CAMPEP_0187061730	CAMPEP_0200886446	CAMPEP_0198248850	CAMPEP_0201002596	CAMPEP_0176487392	CAMPEP_0202897212	CAMPEP_0201440360	CAMPEP_0202885104	CAMPEP_0119101156	CAMPEP_0196763448	CAMPEP_0206234990	CAMPEP_0174723422	CAMPEP_0193789106	CAMPEP_0115787460	CAMPEP_0115854806	Chrysochromulina_genomicKOO25333.1_Cytoplasmic_other	CAMPEP_0119416480
17_rpl10a	CAMPEP_0197817130	CAMPEP_0171169410	CAMPEP_0204603072	-	CAMPEP_0200592600	CAMPEP_0186249382	CAMPEP_0186418240	CAMPEP_0178408136	-	CAMPEP_0186493026	CAMPEP_0186522894	CAMPEP_0184882434	CAMPEP_0199873492	CAMPEP_0197143460	CAMPEP_0116842584	CAMPEP_0198288684	-	-	CAMPEP_0186679026	-	CAMPEP_0193344526	1888905	CAMPEP_0179648376	CAMPEP_0197161732	Bathycoccus_genomic612393723_Bathycoccus_prasinos	-	CAMPEP_0198489054	CAMPEP_0119398554	CAMPEP_0199484086	CAMPEP_0197241756	CAMPEP_0187020418	CAMPEP_0119446054	CAMPEP_0187048948	-	CAMPEP_0198252338	CAMPEP_0200998830	CAMPEP_0176477602	CAMPEP_0202895046	CAMPEP_0201442108	CAMPEP_0202863702	CAMPEP_0119104136	CAMPEP_0196764812	CAMPEP_0206227148	CAMPEP_0174706704	CAMPEP_0193778176	CAMPEP_0115804098	CAMPEP_0115846712	Chrysochromulina_genomicKOO22974.1_Cytoplasmic_other	CAMPEP_0119414706
17_rpl17	CAMPEP_0197817108	CAMPEP_0171170732	CAMPEP_0204607336	CAMPEP_0113826524	CAMPEP_0200519344	CAMPEP_0186210550	CAMPEP_0186444188	CAMPEP_0178407862	CAMPEP_0172444130	-	CAMPEP_0186535046	CAMPEP_0184875016	CAMPEP_0199885654	CAMPEP_0197141516	CAMPEP_0116841190	CAMPEP_0198298356	CAMPEP_0172420278	Aureococcus_genomicjgi_Auran1_60213	CAMPEP_0186666416	CAMPEP_0186721252	CAMPEP_0193405342	2022041	CAMPEP_0179642310	CAMPEP_0197166440	Bathycoccus_genomic612395588_Bathycoccus_prasinos	CAMPEP_0198485922	CAMPEP_0198491282	CAMPEP_0119367244	CAMPEP_0199469484	CAMPEP_0197240460	CAMPEP_0187018878	CAMPEP_0119436904	CAMPEP_0187073598	CAMPEP_0200874682	CAMPEP_0198250148	CAMPEP_0200987700	CAMPEP_0176500094	CAMPEP_0202919792	CAMPEP_0201446828	CAMPEP_0202863024	CAMPEP_0119101292	-	CAMPEP_0206234626	CAMPEP_0174761164	CAMPEP_0193712406	CAMPEP_0115800040	CAMPEP_0115856922	Chrysochromulina_genomicKOO35748.1_Cytoplasmic_other	CAMPEP_0119406590
17_rpl19	CAMPEP_0197754836	CAMPEP_0171181440	CAMPEP_0204533982	CAMPEP_0113838076	CAMPEP_0200689062	CAMPEP_0186235352	CAMPEP_0186439596	CAMPEP_0178435294	CAMPEP_0172471116	CAMPEP_0186510550	CAMPEP_0186529042	CAMPEP_0184881776	CAMPEP_0199903682	CAMPEP_0197157830	CAMPEP_0116839816	CAMPEP_0198288122	CAMPEP_0172416674	Aureococcus_genomicjgi_Auran1_6947	CAMPEP_0186704560	CAMPEP_0186716678	CAMPEP_0193349722	1621619	-	-	Bathycoccus_genomic612387227_Bathycoccus_prasinos	-	CAMPEP_0198536538	CAMPEP_0119352378	CAMPEP_0199551556	CAMPEP_0197241306	CAMPEP_0187014950	CAMPEP_0119441248	CAMPEP_0187073506	-	CAMPEP_0198248290	CAMPEP_0200991578	CAMPEP_0176498790	CAMPEP_0202890770	CAMPEP_0201445088	CAMPEP_0202857506	CAMPEP_0119106392	CAMPEP_0196761004	CAMPEP_0206231670	CAMPEP_0174715144	CAMPEP_0193795014	CAMPEP_0115798816	CAMPEP_0115845730	Chrysochromulina_genomicKOO29684.1_Cytoplasmic_other	CAMPEP_0119410468
17_rpl9	CAMPEP_0197761272	CAMPEP_0171171084	CAMPEP_0204513828	CAMPEP_0113819160	CAMPEP_0200686256	CAMPEP_0186393992	CAMPEP_0186444224	CAMPEP_0178461046	CAMPEP_0172453986	CAMPEP_0186495522	CAMPEP_0186533042	CAMPEP_0184897806	CAMPEP_0199882926	CAMPEP_0197159630	-	CAMPEP_0198292618	CAMPEP_0172434106	Aureococcus_genomicjgi_Auran1_60385	-	-	CAMPEP_0193341680	-	CAMPEP_0179641674	CAMPEP_0197164494	Bathycoccus_genomic612385414_Bathycoccus_prasinos	CAMPEP_0198482236	CAMPEP_0198615258	CAMPEP_0119361216	CAMPEP_0199439406	CAMPEP_0197240888	-	CAMPEP_0119443230	CAMPEP_0187074162	CAMPEP_0200877304	CAMPEP_0198251240	CAMPEP_0200982878	CAMPEP_0176486164	CAMPEP_0202889486	CAMPEP_0201447784	CAMPEP_0202858930	CAMPEP_0119102778	CAMPEP_0196761254	-	CAMPEP_0174697578	CAMPEP_0193781840	CAMPEP_0115789492	CAMPEP_0115850916	Chrysochromulina_genomicKOO53852.1_Cytoplasmic_other	CAMPEP_0119406224
17_rps13	CAMPEP_0197760028	CAMPEP_0171169128	-	CAMPEP_0113842382	-	CAMPEP_0186221800	CAMPEP_0186478674	CAMPEP_0178433010	CAMPEP_0172447560	CAMPEP_0186495562	CAMPEP_0186528672	CAMPEP_0184876782	CAMPEP_0199884706	CAMPEP_0197157546	CAMPEP_0116842122	CAMPEP_0198285140	CAMPEP_0172434612	Aureococcus_genomicjgi_Auran1_54773	CAMPEP_0186658780	-	CAMPEP_0193356412	1948927	CAMPEP_0179651088	CAMPEP_0197162558	Bathycoccus_genomic612392495_Bathycoccus_prasinos	CAMPEP_0198478526	CAMPEP_0198497574	CAMPEP_0119358138	CAMPEP_0199551546	CAMPEP_0197232402	CAMPEP_0187019666	CAMPEP_0119438666	CAMPEP_0187051740	CAMPEP_0200875038	CAMPEP_0198250048	CAMPEP_0200983862	CAMPEP_0176496960	CAMPEP_0202891318	CAMPEP_0201444904	CAMPEP_0202864174	CAMPEP_0119115854	-	CAMPEP_0206234230	CAMPEP_0174700952	CAMPEP_0193744116	CAMPEP_0115799786	CAMPEP_0115848536	-	CAMPEP_0119407916
17_rpsa	CAMPEP_0197818282	CAMPEP_0171236920	CAMPEP_0204529344	-	CAMPEP_0200537990	CAMPEP_0186234380	CAMPEP_0186478594	CAMPEP_0178433354	CAMPEP_0172475060	CAMPEP_0186490468	CAMPEP_0186524412	CAMPEP_0184885354	CAMPEP_0199900660	CAMPEP_0197140594	CAMPEP_0116860456	CAMPEP_0198292332	CAMPEP_0172434054	Aureococcus_genomicjgi_Auran1_4875	CAMPEP_0186676240	CAMPEP_0186709622	CAMPEP_0193351346	1960086	CAMPEP_0179639524	CAMPEP_0197165764	Bathycoccus_genomic612391116_Bathycoccus_prasinos	CAMPEP_0198477556	CAMPEP_0198519948	CAMPEP_0119379370	CAMPEP_0199470130	CAMPEP_0197254240	CAMPEP_0187019350	CAMPEP_0119447676	CAMPEP_0187039598	CAMPEP_0200880150	CAMPEP_0198260788	CAMPEP_0200982912	CAMPEP_0176493586	CAMPEP_0202899750	CAMPEP_0201467736	CAMPEP_0202867216	CAMPEP_0119103488	CAMPEP_0196765370	CAMPEP_0206226996	CAMPEP_0174739332	CAMPEP_0193741574	CAMPEP_0115795700	CAMPEP_0115849966	-	CAMPEP_0119414616
17_sars	CAMPEP_0197789702	CAMPEP_0171235850	CAMPEP_0204607854	-	CAMPEP_0200608084	CAMPEP_0186234944	CAMPEP_0186440782	CAMPEP_0178430648	CAMPEP_0172455686	CAMPEP_0186502468	CAMPEP_0186526782	CAMPEP_0184891690	CAMPEP_0199885826	CAMPEP_0197152136	CAMPEP_0116851538	-	CAMPEP_0172425550	Aureococcus_genomicjgi_Auran1_23294	CAMPEP_0186651978	CAMPEP_0186711792	CAMPEP_0193353514	1664269	CAMPEP_0179644136	CAMPEP_0197170732	Bathycoccus_genomic612400530_Bathycoccus_prasinos	-	CAMPEP_0198518552	CAMPEP_0119355456	CAMPEP_0199503266	CAMPEP_0197234608	CAMPEP_0187036274	CAMPEP_0119448248	CAMPEP_0187062974	CAMPEP_0200891092	CAMPEP_0198259580	CAMPEP_0200983748	CAMPEP_0176490088	CAMPEP_0202900362	CAMPEP_0201438260	CAMPEP_0202885010	CAMPEP_0119101446	CAMPEP_0196761636	CAMPEP_0206244128	CAMPEP_0174755800	CAMPEP_0193794798	CAMPEP_0115782798	CAMPEP_0115852934	Chrysochromulina_genomicKOO33784.1_Cytoplasmic_other	-
18_KPNB1	CAMPEP_0197821862	CAMPEP_0171193150	CAMPEP_0204530858	-	CAMPEP_0200520792	CAMPEP_0186200994	CAMPEP_0186456032	CAMPEP_0178404630	CAMPEP_0172445600	CAMPEP_0186492784	CAMPEP_0186525998	CAMPEP_0184884922	CAMPEP_0199890390	CAMPEP_0197149252	CAMPEP_0116833952	CAMPEP_0198294488	CAMPEP_0172416932	Aureococcus_genomicjgi_Auran1_55562	CAMPEP_0186701210	-	CAMPEP_0193341100	-	CAMPEP_0179647006	CAMPEP_0197165518	Bathycoccus_genomic612385282_Bathycoccus_prasinos	CAMPEP_0198478242	CAMPEP_0198576980	CAMPEP_0119374820	CAMPEP_0199551626	-	CAMPEP_0187012642	CAMPEP_0119437646	-	CAMPEP_0200893896	-	CAMPEP_0200995548	CAMPEP_0176497700	CAMPEP_0202900576	CAMPEP_0201470236	CAMPEP_0202859730	CAMPEP_0119116800	CAMPEP_0196761614	CAMPEP_0206236758	CAMPEP_0174700480	CAMPEP_0193731910	-	CAMPEP_0115870874	Chrysochromulina_genomicKOO22220.1_Cytoplasmic_other	CAMPEP_0119428264
18_NMT	CAMPEP_0197774164	CAMPEP_0171231924	CAMPEP_0204607198	-	CAMPEP_0200605886	CAMPEP_0186242876	CAMPEP_0186431086	-	CAMPEP_0172443592	CAMPEP_0186508110	-	CAMPEP_0184884076	CAMPEP_0199907146	CAMPEP_0197159880	-	CAMPEP_0198284372	CAMPEP_0172421450	Aureococcus_genomicjgi_Auran1_34272	CAMPEP_0186650348	-	CAMPEP_0193344180	1819509	CAMPEP_0179649198	CAMPEP_0197166662	Bathycoccus_genomic612397454_Bathycoccus_prasinos	CAMPEP_0198478934	CAMPEP_0198498038	CAMPEP_0119403976	CAMPEP_0199467124	-	CAMPEP_0187037402	CAMPEP_0119439652	CAMPEP_0187043092	CAMPEP_0200881416	-	CAMPEP_0201006172	CAMPEP_0176497556	CAMPEP_0202892000	CAMPEP_0201468780	CAMPEP_0202867494	CAMPEP_0119107288	CAMPEP_0196763630	CAMPEP_0206248532	CAMPEP_0174754246	CAMPEP_0193795820	-	CAMPEP_0115828462	Chrysochromulina_genomicKOO22303.1_Cytoplasmic_other	CAMPEP_0119407636
18_fbl	CAMPEP_0197757492	CAMPEP_0171190858	CAMPEP_0204528728	-	CAMPEP_0200554682	CAMPEP_0186401314	CAMPEP_0186470982	CAMPEP_0178407008	CAMPEP_0172445370	CAMPEP_0186492942	-	CAMPEP_0184878032	CAMPEP_0199874386	CAMPEP_0197144366	CAMPEP_0116833290	CAMPEP_0198288276	CAMPEP_0172416336	-	CAMPEP_0186692844	CAMPEP_0186711532	CAMPEP_0193351370	1625052	CAMPEP_0179640720	CAMPEP_0197169614	Bathycoccus_genomic612398745_Bathycoccus_prasinos	CAMPEP_0198486700	CAMPEP_0198607704	CAMPEP_0119363804	CAMPEP_0199437344	-	CAMPEP_0187018950	CAMPEP_0119447804	CAMPEP_0187039794	CAMPEP_0200876096	CAMPEP_0198251058	CAMPEP_0200992500	CAMPEP_0176502764	CAMPEP_0202900412	CAMPEP_0201461524	CAMPEP_0202865740	CAMPEP_0119107444	CAMPEP_0196767520	CAMPEP_0206233300	CAMPEP_0174714314	CAMPEP_0193794804	CAMPEP_0115778610	CAMPEP_0115857912	Chrysochromulina_genomicKOO30930.1_Cytoplasmic_other	CAMPEP_0119417602
18_psma4	CAMPEP_0197818906	CAMPEP_0171182210	CAMPEP_0204516842	CAMPEP_0113818772	CAMPEP_0200523626	CAMPEP_0186209370	CAMPEP_0186443936	CAMPEP_0178431104	CAMPEP_0172439980	CAMPEP_0186493350	CAMPEP_0186529560	CAMPEP_0184877360	CAMPEP_0199890452	CAMPEP_0197144650	CAMPEP_0116843706	CAMPEP_0198303312	CAMPEP_0172430352	Aureococcus_genomicjgi_Auran1_60228	CAMPEP_0186703572	CAMPEP_0186719644	CAMPEP_0193331762	2461188	-	-	-	-	CAMPEP_0198497570	CAMPEP_0119372760	CAMPEP_0199503888	CAMPEP_0197236952	CAMPEP_0187021336	CAMPEP_0119447834	CAMPEP_0187065060	CAMPEP_0200878300	CAMPEP_0198271820	CAMPEP_0200986266	CAMPEP_0176480402	CAMPEP_0202893628	CAMPEP_0201449364	CAMPEP_0202865442	CAMPEP_0119105956	CAMPEP_0196765126	CAMPEP_0206260376	CAMPEP_0174710018	CAMPEP_0193774510	CAMPEP_0115804162	CAMPEP_0115849774	Chrysochromulina_genomicKOO23467.1_Cytoplasmic_other	CAMPEP_0119409836
18_psmc4	-	CAMPEP_0171190460	CAMPEP_0204597026	-	CAMPEP_0200520766	CAMPEP_0186335608	CAMPEP_0186443572	CAMPEP_0178435942	CAMPEP_0172442080	CAMPEP_0186489424	CAMPEP_0186534760	CAMPEP_0184878786	CAMPEP_0199883660	CAMPEP_0197137148	CAMPEP_0116829898	CAMPEP_0198288162	CAMPEP_0172415418	Aureococcus_genomicjgi_Auran1_27118	CAMPEP_0186673908	CAMPEP_0186726496	CAMPEP_0193401226	1924438	CAMPEP_0179636340	-	Bathycoccus_genomic612390233_Bathycoccus_prasinos	CAMPEP_0198486052	CAMPEP_0198548890	CAMPEP_0119397512	CAMPEP_0199451302	CAMPEP_0197250182	CAMPEP_0187034100	CAMPEP_0119448324	CAMPEP_0187046766	CAMPEP_0200875032	CAMPEP_0198249398	CAMPEP_0200998916	CAMPEP_0176480192	CAMPEP_0202904286	CAMPEP_0201441806	CAMPEP_0202886558	CAMPEP_0119116230	CAMPEP_0196761596	CAMPEP_0206240150	CAMPEP_0174714448	CAMPEP_0193735398	CAMPEP_0115804688	CAMPEP_0115865562	Chrysochromulina_genomicKOO29139.1_Cytoplasmic_mitochondrion	CAMPEP_0119410694
18_vps4	CAMPEP_0197794638	CAMPEP_0171218888	CAMPEP_0204589286	CAMPEP_0113824382	CAMPEP_0200616336	CAMPEP_0186192566	CAMPEP_0186463318	CAMPEP_0178427378	CAMPEP_0172448604	CAMPEP_0186496318	CAMPEP_0186518290	CAMPEP_0184888668	CAMPEP_0199870204	CAMPEP_0197154298	CAMPEP_0116837140	CAMPEP_0198283348	CAMPEP_0172425840	Aureococcus_genomicjgi_Auran1_18406	CAMPEP_0186657718	CAMPEP_0186717298	CAMPEP_0193357230	-	CAMPEP_0179639620	CAMPEP_0197163726	Bathycoccus_genomic612389652_Bathycoccus_prasinos	CAMPEP_0198485158	CAMPEP_0198544938	CAMPEP_0119378198	CAMPEP_0199461008	CAMPEP_0197241826	CAMPEP_0187018544	CAMPEP_0119447462	CAMPEP_0187067704	CAMPEP_0200887212	CAMPEP_0198271576	CAMPEP_0201014772	CAMPEP_0176477338	CAMPEP_0202920906	CAMPEP_0201471690	CAMPEP_0202868908	CAMPEP_0119105232	CAMPEP_0196764086	CAMPEP_0206253632	-	CAMPEP_0193713014	CAMPEP_0115788464	CAMPEP_0115857090	Chrysochromulina_genomicKOO30054.1_Cytoplasmic_other	CAMPEP_0119416608
19_XPO1	-	CAMPEP_0171173348	-	-	CAMPEP_0200559462	CAMPEP_0186221212	CAMPEP_0186480844	CAMPEP_0178441592	CAMPEP_0172455242	CAMPEP_0186504328	CAMPEP_0186521470	CAMPEP_0184897362	CAMPEP_0199878168	CAMPEP_0197142338	CAMPEP_0116821962	CAMPEP_0198291186	CAMPEP_0172429156	Aureococcus_genomicjgi_Auran1_54723	CAMPEP_0186706492	CAMPEP_0186719154	CAMPEP_0193371482	-	CAMPEP_0179649354	CAMPEP_0197166912	Bathycoccus_genomic612397312_Bathycoccus_prasinos	CAMPEP_0198479470	CAMPEP_0198573220	CAMPEP_0119403846	CAMPEP_0199486730	CAMPEP_0197261490	CAMPEP_0187030706	CAMPEP_0119438764	-	CAMPEP_0200876836	CAMPEP_0198250526	CAMPEP_0200998858	CAMPEP_0176487444	CAMPEP_0202893054	CAMPEP_0201474400	CAMPEP_0202857550	CAMPEP_0119116734	-	CAMPEP_0206229024	CAMPEP_0174717690	CAMPEP_0193719632	CAMPEP_0115774106	CAMPEP_0115842210	-	CAMPEP_0119407948
19_rps17	CAMPEP_0197817794	CAMPEP_0171190662	CAMPEP_0204584700	CAMPEP_0113842380	CAMPEP_0200610228	CAMPEP_0186211222	CAMPEP_0186479660	CAMPEP_0178399628	CAMPEP_0172450018	-	CAMPEP_0186525120	CAMPEP_0184897876	CAMPEP_0199904532	CAMPEP_0197142676	-	CAMPEP_0198282314	CAMPEP_0172416496	Aureococcus_genomicjgi_Auran1_36910	CAMPEP_0186657652	-	CAMPEP_0193405214	1657187	-	-	Bathycoccus_genomic612392287_Bathycoccus_prasinos	-	CAMPEP_0198491378	CAMPEP_0119373218	CAMPEP_0199501008	CAMPEP_0197238730	CAMPEP_0187019270	-	CAMPEP_0187047634	CAMPEP_0200878062	CAMPEP_0198260174	CAMPEP_0201016596	-	-	CAMPEP_0201439012	CAMPEP_0202858388	CAMPEP_0119101268	-	CAMPEP_0206231588	CAMPEP_0174713548	CAMPEP_0193718544	CAMPEP_0115808472	CAMPEP_0115838488	-	CAMPEP_0119410474
19_suclg1	CAMPEP_0197818260	CAMPEP_0171230724	CAMPEP_0204563014	-	CAMPEP_0200585062	CAMPEP_0186408738	CAMPEP_0186475050	CAMPEP_0178413946	CAMPEP_0172474750	CAMPEP_0186505304	CAMPEP_0186529862	CAMPEP_0184874916	CAMPEP_0199871430	CAMPEP_0197146062	CAMPEP_0116846018	CAMPEP_0198286816	CAMPEP_0172435694	Aureococcus_genomicjgi_Auran1_28269	CAMPEP_0186661584	CAMPEP_0186718756	CAMPEP_0193339586	1953649	-	-	Bathycoccus_genomic612393092_Bathycoccus_prasinos	-	CAMPEP_0198497386	CAMPEP_0119373536	CAMPEP_0199423140	CAMPEP_0197239348	CAMPEP_0187025642	CAMPEP_0119438124	CAMPEP_0187064978	-	CAMPEP_0198249190	CAMPEP_0201016544	CAMPEP_0176488294	CAMPEP_0202902046	CAMPEP_0201469216	CAMPEP_0202859836	CAMPEP_0119101362	CAMPEP_0196764408	CAMPEP_0206229502	CAMPEP_0174727728	CAMPEP_0193735628	-	CAMPEP_0115858392	-	CAMPEP_0119419046
20_DCAF13	-	CAMPEP_0171194114	CAMPEP_0204525870	-	CAMPEP_0200628950	CAMPEP_0186324176	CAMPEP_0186415900	CAMPEP_0178388426	CAMPEP_0172446926	CAMPEP_0186491310	-	CAMPEP_0184901158	-	CAMPEP_0197153412	CAMPEP_0116860374	-	CAMPEP_0172430856	Aureococcus_genomicjgi_Auran1_28907	CAMPEP_0186688636	CAMPEP_0186726036	CAMPEP_0193331966	-	-	CAMPEP_0197170624	Bathycoccus_genomic612393080_Bathycoccus_prasinos	-	CAMPEP_0198491010	CAMPEP_0119375950	CAMPEP_0199444560	CAMPEP_0197260550	CAMPEP_0187030506	-	CAMPEP_0187068534	CAMPEP_0200879282	-	-	CAMPEP_0176488148	CAMPEP_0202893648	CAMPEP_0201441878	CAMPEP_0202859934	CAMPEP_0119107786	-	CAMPEP_0206234540	CAMPEP_0174739116	CAMPEP_0193794840	CAMPEP_0115790168	CAMPEP_0115840408	Chrysochromulina_genomicKOO29566.1_Cytoplasmic_other	-
20_POLR2F	CAMPEP_0197775006	CAMPEP_0171186606	CAMPEP_0204531350	-	CAMPEP_0200646834	CAMPEP_0186335360	CAMPEP_0186427638	CAMPEP_0178421064	CAMPEP_0172473986	CAMPEP_0186482720	CAMPEP_0186525146	CAMPEP_0184876996	CAMPEP_0199886262	-	CAMPEP_0116834230	CAMPEP_0198281430	-	Aureococcus_genomicjgi_Auran1_8009	CAMPEP_0186704888	-	CAMPEP_0193329788	-	-	-	Bathycoccus_genomic612396974_Bathycoccus_prasinos	-	CAMPEP_0198583042	CAMPEP_0119351862	CAMPEP_0199415516	CAMPEP_0197233644	CAMPEP_0187014552	CAMPEP_0119437282	-	CAMPEP_0200889892	CAMPEP_0198251414	CAMPEP_0200992782	-	CAMPEP_0202921236	CAMPEP_0201444264	CAMPEP_0202860044	CAMPEP_0119103732	CAMPEP_0196762246	CAMPEP_0206242070	CAMPEP_0174718894	CAMPEP_0193719620	-	CAMPEP_0115854816	Chrysochromulina_genomicKOO23524.1_Cytoplasmic_other	CAMPEP_0119415636
20_POLR3B	-	CAMPEP_0171182466	CAMPEP_0204524448	-	CAMPEP_0200536854	CAMPEP_0186244234	CAMPEP_0186410190	CAMPEP_0178388198	CAMPEP_0172474210	-	-	CAMPEP_0184894216	CAMPEP_0199879390	CAMPEP_0197143402	-	CAMPEP_0198300702	CAMPEP_0172421442	Aureococcus_genomicjgi_Auran1_38329	CAMPEP_0186650692	CAMPEP_0186722168	CAMPEP_0193370030	2792114	CAMPEP_0179642172	CAMPEP_0197164022	-	CAMPEP_0198482838	CAMPEP_0198547584	CAMPEP_0119374952	-	-	CAMPEP_0187013364	CAMPEP_0119441916	-	CAMPEP_0200890680	CAMPEP_0198277320	CAMPEP_0201000672	-	CAMPEP_0202891766	CAMPEP_0201470544	CAMPEP_0202870044	CAMPEP_0119117260	CAMPEP_0196764228	CAMPEP_0206271634	CAMPEP_0174763354	CAMPEP_0193715928	-	CAMPEP_0115845480	-	CAMPEP_0119407378
20_atp6v1e	CAMPEP_0197761030	CAMPEP_0171187068	CAMPEP_0204603694	-	CAMPEP_0200680324	CAMPEP_0186394738	CAMPEP_0186440102	CAMPEP_0178428740	CAMPEP_0172442720	-	CAMPEP_0186542364	CAMPEP_0184885386	CAMPEP_0199890442	CAMPEP_0197141348	CAMPEP_0116845166	-	CAMPEP_0172435466	Aureococcus_genomicjgi_Auran1_19413	CAMPEP_0186674504	CAMPEP_0186726508	CAMPEP_0193331494	1655547	CAMPEP_0179644282	CAMPEP_0197171382	Bathycoccus_genomic612390391_Bathycoccus_prasinos	CAMPEP_0198484126	CAMPEP_0198491058	CAMPEP_0119371690	CAMPEP_0199436486	CAMPEP_0197247716	CAMPEP_0187033354	CAMPEP_0119445332	CAMPEP_0187066802	CAMPEP_0200885556	CAMPEP_0198249502	-	CAMPEP_0176486618	CAMPEP_0202899930	CAMPEP_0201465804	CAMPEP_0202863548	CAMPEP_0119102726	CAMPEP_0196763978	CAMPEP_0206269026	CAMPEP_0174715200	CAMPEP_0193780934	CAMPEP_0115781136	CAMPEP_0115857902	-	CAMPEP_0119413948
20_eif5b	CAMPEP_0197822292	CAMPEP_0171279802	CAMPEP_0204555298	-	CAMPEP_0200577332	CAMPEP_0186331342	CAMPEP_0186455346	CAMPEP_0178403660	CAMPEP_0172457952	CAMPEP_0186496138	-	CAMPEP_0184885216	CAMPEP_0199871020	CAMPEP_0197136348	CAMPEP_0116841396	CAMPEP_0198282954	CAMPEP_0172417942	Aureococcus_genomicjgi_Auran1_54360	CAMPEP_0186656380	CAMPEP_0186714930	CAMPEP_0193342184	1657908	CAMPEP_0179643100	CAMPEP_0197172532	Bathycoccus_genomic612392714_Bathycoccus_prasinos	CAMPEP_0198476304	CAMPEP_0198515044	CAMPEP_0119402200	CAMPEP_0199467134	CAMPEP_0197240842	CAMPEP_0187014640	CAMPEP_0119443958	CAMPEP_0187049942	CAMPEP_0200875214	CAMPEP_0198250752	CAMPEP_0200994578	CAMPEP_0176498162	CAMPEP_0202895922	CAMPEP_0201472236	CAMPEP_0202861646	CAMPEP_0119115766	CAMPEP_0196764554	CAMPEP_0206231380	CAMPEP_0174726778	CAMPEP_0193710448	-	-	Chrysochromulina_genomicKOO22886.1_Cytoplasmic_other	-
20_rpl15	CAMPEP_0197817346	CAMPEP_0171170372	CAMPEP_0204529240	-	CAMPEP_0200540752	CAMPEP_0186399266	CAMPEP_0186434138	CAMPEP_0178400446	CAMPEP_0172440038	CAMPEP_0186508808	CAMPEP_0186518658	CAMPEP_0184883262	CAMPEP_0199871394	CAMPEP_0197143086	CAMPEP_0116844456	CAMPEP_0198292046	CAMPEP_0172413974	Aureococcus_genomicjgi_Auran1_60075	CAMPEP_0186651974	-	CAMPEP_0193398644	-	-	CAMPEP_0197164100	Bathycoccus_genomic612392233_Bathycoccus_prasinos	-	CAMPEP_0198507400	-	CAMPEP_0199504460	CAMPEP_0197232714	CAMPEP_0187035706	CAMPEP_0119445838	-	CAMPEP_0200872796	CAMPEP_0198258550	CAMPEP_0200987482	CAMPEP_0176505848	CAMPEP_0202899630	CAMPEP_0201447678	CAMPEP_0202863878	CAMPEP_0119106524	-	CAMPEP_0206227142	-	-	-	-	Chrysochromulina_genomicKOO24637.1_Cytoplasmic_other	CAMPEP_0119414422
21_WBSCR22	-	CAMPEP_0171192288	-	CAMPEP_0113819702	-	-	CAMPEP_0186466968	CAMPEP_0178380576	CAMPEP_0172449282	CAMPEP_0186495096	-	CAMPEP_0184894478	CAMPEP_0199879460	CAMPEP_0197152968	CAMPEP_0116839064	CAMPEP_0198294260	-	Aureococcus_genomicjgi_Auran1_33432	CAMPEP_0186651194	CAMPEP_0186714980	CAMPEP_0193343874	-	-	-	Bathycoccus_genomic612397666_Bathycoccus_prasinos	CAMPEP_0198481634	-	CAMPEP_0119366870	CAMPEP_0199451762	-	CAMPEP_0187010872	CAMPEP_0119441100	CAMPEP_0187049602	CAMPEP_0200888418	CAMPEP_0198253346	CAMPEP_0201008814	-	CAMPEP_0202897108	-	CAMPEP_0202862114	CAMPEP_0119103286	-	CAMPEP_0206236750	CAMPEP_0174735814	CAMPEP_0193718166	-	CAMPEP_0115859864	Chrysochromulina_genomicKOO35666.1_Cytoplasmic_other	-
21_bat1	CAMPEP_0197817836	CAMPEP_0171168100	CAMPEP_0204525906	-	-	CAMPEP_0186243342	CAMPEP_0186430064	CAMPEP_0178411760	CAMPEP_0172474204	CAMPEP_0186489548	CAMPEP_0186528848	CAMPEP_0184898566	CAMPEP_0199870904	CAMPEP_0197158462	-	CAMPEP_0198290460	CAMPEP_0172434326	Aureococcus_genomicjgi_Auran1_52520	CAMPEP_0186679124	CAMPEP_0186712186	CAMPEP_0193366418	1878560	-	-	Bathycoccus_genomic612388483_Bathycoccus_prasinos	CAMPEP_0198476400	CAMPEP_0198615260	CAMPEP_0119397370	CAMPEP_0199542584	CAMPEP_0197259016	CAMPEP_0187037144	CAMPEP_0119460586	CAMPEP_0187040386	CAMPEP_0200897328	CAMPEP_0198275860	CAMPEP_0200999296	CAMPEP_0176480896	CAMPEP_0202896996	CAMPEP_0201449060	CAMPEP_0202856932	CAMPEP_0119106920	-	CAMPEP_0206247440	CAMPEP_0174701050	CAMPEP_0193709556	CAMPEP_0115789126	CAMPEP_0115886292	Chrysochromulina_genomicKOO28404.1_Cytoplasmic_other	CAMPEP_0119434436
21_rpl18a	CAMPEP_0197817446	CAMPEP_0171201562	CAMPEP_0204517940	CAMPEP_0113839692	CAMPEP_0200648710	CAMPEP_0186210676	CAMPEP_0186434778	CAMPEP_0178409092	CAMPEP_0172443546	CAMPEP_0186497028	CAMPEP_0186525470	CAMPEP_0184882540	CAMPEP_0199870164	CAMPEP_0197158410	CAMPEP_0116823400	CAMPEP_0198289730	-	Aureococcus_genomicjgi_Auran1_60205	CAMPEP_0186660690	-	CAMPEP_0193408418	-	CAMPEP_0179641890	-	Bathycoccus_genomic612385551_Bathycoccus_prasinos	-	CAMPEP_0198606778	CAMPEP_0119361096	CAMPEP_0199551560	CAMPEP_0197232380	CAMPEP_0187017352	CAMPEP_0119437486	CAMPEP_0187048476	CAMPEP_0200873032	CAMPEP_0198255244	CAMPEP_0201015824	CAMPEP_0176491740	CAMPEP_0202893492	-	CAMPEP_0202857310	CAMPEP_0119103450	-	CAMPEP_0206268994	CAMPEP_0174711146	CAMPEP_0193712974	CAMPEP_0115808480	CAMPEP_0115844996	Chrysochromulina_genomicKOO22638.1_Cytoplasmic_other	CAMPEP_0119414104
21_rpl21	CAMPEP_0197751054	CAMPEP_0171173014	CAMPEP_0204572316	CAMPEP_0113843786	CAMPEP_0200593442	CAMPEP_0186213128	CAMPEP_0186418112	CAMPEP_0178439646	CAMPEP_0172450428	-	CAMPEP_0186542178	CAMPEP_0184877014	CAMPEP_0199884216	CAMPEP_0197136546	-	CAMPEP_0198287186	CAMPEP_0172435972	Aureococcus_genomicjgi_Auran1_66559	CAMPEP_0186706420	-	CAMPEP_0193405480	1926947	CAMPEP_0179646588	CAMPEP_0197165404	Bathycoccus_genomic612386058_Bathycoccus_prasinos	CAMPEP_0198486514	CAMPEP_0198495520	CAMPEP_0119354778	-	CAMPEP_0197232532	CAMPEP_0187018646	CAMPEP_0119441664	CAMPEP_0187043686	CAMPEP_0200872950	CAMPEP_0198248758	CAMPEP_0201013336	CAMPEP_0176480948	CAMPEP_0202895576	CAMPEP_0201436892	CAMPEP_0202859904	CAMPEP_0119102198	-	CAMPEP_0206228772	CAMPEP_0174709336	CAMPEP_0193715812	CAMPEP_0115805400	CAMPEP_0115848840	Chrysochromulina_genomicKOO29063.1_Cytoplasmic_other	CAMPEP_0119408410
21_rpl35a	CAMPEP_0197759348	CAMPEP_0171239740	CAMPEP_0204512512	CAMPEP_0113841572	CAMPEP_0200587408	CAMPEP_0186250028	CAMPEP_0186442394	CAMPEP_0178434152	CAMPEP_0172451538	CAMPEP_0186494698	CAMPEP_0186533144	CAMPEP_0184875352	CAMPEP_0199876072	CAMPEP_0197143598	-	CAMPEP_0198299028	CAMPEP_0172418876	Aureococcus_genomicjgi_Auran1_26032	CAMPEP_0186706982	CAMPEP_0186711324	CAMPEP_0193329950	1663830	-	-	Bathycoccus_genomic612399974_Bathycoccus_prasinos	-	CAMPEP_0198535260	CAMPEP_0119399326	CAMPEP_0199452170	CAMPEP_0197248086	CAMPEP_0187017992	CAMPEP_0119441586	CAMPEP_0187068404	CAMPEP_0200875782	CAMPEP_0198249168	CAMPEP_0200993778	CAMPEP_0176477636	CAMPEP_0202894604	CAMPEP_0201447808	CAMPEP_0202856880	CAMPEP_0119100924	-	CAMPEP_0206228748	CAMPEP_0174695962	-	CAMPEP_0115803824	CAMPEP_0115835614	Chrysochromulina_genomicKOO28467.1_Cytoplasmic_other	-
21_rps12	CAMPEP_0197747806	CAMPEP_0171170082	CAMPEP_0204513080	CAMPEP_0113823936	CAMPEP_0200594802	CAMPEP_0186386842	CAMPEP_0186439266	CAMPEP_0178452102	-	-	CAMPEP_0186541110	CAMPEP_0184876086	CAMPEP_0199870192	CAMPEP_0197136334	CAMPEP_0116834800	CAMPEP_0198288480	-	Aureococcus_genomicjgi_Auran1_35224	CAMPEP_0186660588	CAMPEP_0186714000	CAMPEP_0193353190	1597551	CAMPEP_0179635630	CAMPEP_0197165410	Bathycoccus_genomic612395102_Bathycoccus_prasinos	CAMPEP_0198478088	CAMPEP_0198546148	CAMPEP_0119375182	CAMPEP_0199435842	CAMPEP_0197242572	CAMPEP_0187027010	CAMPEP_0119446190	CAMPEP_0187039214	CAMPEP_0200872958	CAMPEP_0198253984	CAMPEP_0200991834	CAMPEP_0176477874	CAMPEP_0202890656	CAMPEP_0201442000	CAMPEP_0202856902	CAMPEP_0119103964	-	CAMPEP_0206231660	CAMPEP_0174717024	CAMPEP_0193798346	CAMPEP_0115793158	CAMPEP_0115845680	Chrysochromulina_genomicKOO22770.1_Cytoplasmic_other	CAMPEP_0119412148
21_rps20	CAMPEP_0197769588	CAMPEP_0171225190	-	CAMPEP_0113829464	CAMPEP_0200539420	CAMPEP_0186353966	CAMPEP_0186443792	CAMPEP_0178398928	CAMPEP_0172450170	-	CAMPEP_0186521196	CAMPEP_0184898200	CAMPEP_0199884994	CAMPEP_0197135298	CAMPEP_0116841510	CAMPEP_0198289530	-	Aureococcus_genomicjgi_Auran1_60237	-	-	CAMPEP_0193394262	1959975	CAMPEP_0179644702	-	Bathycoccus_genomic612394207_Bathycoccus_prasinos	CAMPEP_0198476302	CAMPEP_0198535040	CAMPEP_0119357338	CAMPEP_0199483774	-	CAMPEP_0187018740	CAMPEP_0119446216	CAMPEP_0187042676	CAMPEP_0200874722	CAMPEP_0198253644	-	CAMPEP_0176480936	CAMPEP_0202890508	CAMPEP_0201447036	CAMPEP_0202861722	CAMPEP_0119104460	-	CAMPEP_0206230338	CAMPEP_0174726428	CAMPEP_0193743222	CAMPEP_0115779642	CAMPEP_0115848248	Chrysochromulina_genomicKOO31148.1_Cytoplasmic_other	CAMPEP_0119412426
22_psmb4	CAMPEP_0197758758	CAMPEP_0171206018	CAMPEP_0204579286	CAMPEP_0113818758	CAMPEP_0200590582	CAMPEP_0186235810	CAMPEP_0186441430	CAMPEP_0178431078	CAMPEP_0172457152	CAMPEP_0186485884	CAMPEP_0186527132	CAMPEP_0184892718	CAMPEP_0199888432	CAMPEP_0197139338	CAMPEP_0116826506	CAMPEP_0198286164	CAMPEP_0172423594	Aureococcus_genomicjgi_Auran1_69799	CAMPEP_0186657408	-	CAMPEP_0193360030	1626774	-	-	Bathycoccus_genomic612397358_Bathycoccus_prasinos	CAMPEP_0198481262	CAMPEP_0198505812	CAMPEP_0119404070	CAMPEP_0199428378	CAMPEP_0197246566	CAMPEP_0187026222	CAMPEP_0119447098	CAMPEP_0187041858	CAMPEP_0200894260	CAMPEP_0198251476	CAMPEP_0200997462	-	CAMPEP_0202900116	-	-	CAMPEP_0119107566	-	CAMPEP_0206230880	CAMPEP_0174721522	CAMPEP_0193774124	CAMPEP_0115805106	CAMPEP_0115848952	Chrysochromulina_genomicKOO31350.1_Cytoplasmic_other	CAMPEP_0119413704
22_rpl26	CAMPEP_0197760460	CAMPEP_0171192726	CAMPEP_0204533940	-	CAMPEP_0200646560	CAMPEP_0186228056	CAMPEP_0186444150	CAMPEP_0178421700	CAMPEP_0172439392	CAMPEP_0186510786	CAMPEP_0186531094	CAMPEP_0184878506	CAMPEP_0199881642	CAMPEP_0197142564	CAMPEP_0116830146	CAMPEP_0198290236	CAMPEP_0172418388	Aureococcus_genomicjgi_Auran1_38491	CAMPEP_0186695022	-	CAMPEP_0193344484	1985148	CAMPEP_0179644418	CAMPEP_0197171648	Bathycoccus_genomic612393238_Bathycoccus_prasinos	-	CAMPEP_0198538508	CAMPEP_0119355452	CAMPEP_0199543760	CAMPEP_0197243684	CAMPEP_0187025756	CAMPEP_0119460530	-	CAMPEP_0200884032	CAMPEP_0198270970	CAMPEP_0200983426	-	-	CAMPEP_0201438372	CAMPEP_0202856978	CAMPEP_0119104608	-	CAMPEP_0206229544	CAMPEP_0174714798	CAMPEP_0193798648	CAMPEP_0115804938	CAMPEP_0115865202	Chrysochromulina_genomicKOO26226.1_Cytoplasmic_other	CAMPEP_0119414172
22_rpl27a	CAMPEP_0197745660	CAMPEP_0171173482	CAMPEP_0204570302	CAMPEP_0113841870	CAMPEP_0200686246	CAMPEP_0186183682	CAMPEP_0186434008	CAMPEP_0178433008	CAMPEP_0172440974	-	CAMPEP_0186523868	CAMPEP_0184877050	CAMPEP_0199889396	CAMPEP_0197140216	CAMPEP_0116845736	CAMPEP_0198284300	-	Aureococcus_genomicjgi_Auran1_52899	CAMPEP_0186658116	-	CAMPEP_0193403434	1959588	CAMPEP_0179648086	CAMPEP_0197164636	Bathycoccus_genomic612398001_Bathycoccus_prasinos	-	CAMPEP_0198504782	-	CAMPEP_0199484050	CAMPEP_0197246458	-	CAMPEP_0119442670	CAMPEP_0187039970	CAMPEP_0200881430	CAMPEP_0198250094	CAMPEP_0200981548	-	CAMPEP_0202892522	CAMPEP_0201471248	CAMPEP_0202864364	CAMPEP_0119102518	-	CAMPEP_0206231710	CAMPEP_0174718614	CAMPEP_0193741370	CAMPEP_0115805674	CAMPEP_0115827370	Chrysochromulina_genomicKOO22565.1_Cytoplasmic_other	CAMPEP_0119414460
22_rps14	-	CAMPEP_0171191596	CAMPEP_0204582504	CAMPEP_0113841696	-	CAMPEP_0186249992	CAMPEP_0186443876	CAMPEP_0178404248	CAMPEP_0172439882	CAMPEP_0186496848	CAMPEP_0186523660	CAMPEP_0184876674	CAMPEP_0199900652	CAMPEP_0197144962	-	CAMPEP_0198288150	CAMPEP_0172423466	Aureococcus_genomicjgi_Auran1_70003	CAMPEP_0186692966	CAMPEP_0186715102	CAMPEP_0193368868	2866182	-	-	Bathycoccus_genomic612387245_Bathycoccus_prasinos	-	CAMPEP_0198497374	CAMPEP_0119355368	CAMPEP_0199533116	CAMPEP_0197235776	CAMPEP_0187020394	CAMPEP_0119460610	CAMPEP_0187049022	CAMPEP_0200874118	CAMPEP_0198275864	CAMPEP_0201007254	-	CAMPEP_0202894164	-	CAMPEP_0202856922	CAMPEP_0119103366	CAMPEP_0196765706	CAMPEP_0206229038	CAMPEP_0174714112	CAMPEP_0193738700	CAMPEP_0115781492	CAMPEP_0115854666	Chrysochromulina_genomicKOO27285.1_Cytoplasmic_other	CAMPEP_0119413892
23_PRPF8	CAMPEP_0197821866	CAMPEP_0171160216	CAMPEP_0204533500	-	CAMPEP_0200519246	CAMPEP_0186176048	CAMPEP_0186441138	CAMPEP_0178418710	CAMPEP_0172476394	CAMPEP_0186491074	-	CAMPEP_0184882088	-	CAMPEP_0197159722	-	CAMPEP_0198298938	CAMPEP_0172438304	Aureococcus_genomicjgi_Auran1_54877	CAMPEP_0186654602	CAMPEP_0186712238	-	-	CAMPEP_0179650328	CAMPEP_0197166596	Bathycoccus_genomic612385330_Bathycoccus_prasinos	-	-	CAMPEP_0119360556	-	-	CAMPEP_0187036440	CAMPEP_0119461856	-	CAMPEP_0200878762	-	CAMPEP_0200984098	CAMPEP_0176483378	CAMPEP_0202923262	CAMPEP_0201436652	CAMPEP_0202860584	CAMPEP_0119105026	-	CAMPEP_0206284664	CAMPEP_0174756820	CAMPEP_0193794676	-	CAMPEP_0115836418	Chrysochromulina_genomicKOO32473.1_Cytoplasmic_other	-
23_eif5A	CAMPEP_0197817628	CAMPEP_0171175202	CAMPEP_0204533430	CAMPEP_0113824556	CAMPEP_0200633878	CAMPEP_0186399516	CAMPEP_0186437292	CAMPEP_0178433028	CAMPEP_0172445222	CAMPEP_0186508988	CAMPEP_0186519518	CAMPEP_0184899516	CAMPEP_0199869892	CAMPEP_0197144190	CAMPEP_0116823302	CAMPEP_0198289956	CAMPEP_0172425864	Aureococcus_genomicjgi_Auran1_59757	CAMPEP_0186679250	CAMPEP_0186714030	CAMPEP_0193394724	1921315	CAMPEP_0179638264	CAMPEP_0197163804	Bathycoccus_genomic612392165_Bathycoccus_prasinos	CAMPEP_0198478142	CAMPEP_0198499316	CAMPEP_0119353194	CAMPEP_0199505318	CAMPEP_0197246586	-	CAMPEP_0119437154	CAMPEP_0187050494	CAMPEP_0200876386	CAMPEP_0198261678	CAMPEP_0200993938	CAMPEP_0176477868	CAMPEP_0202897966	-	-	CAMPEP_0119108156	CAMPEP_0196763696	CAMPEP_0206223728	CAMPEP_0174693938	CAMPEP_0193795662	CAMPEP_0115794752	CAMPEP_0115832842	Chrysochromulina_genomicKOO29720.1_Cytoplasmic_other	-
23_ndufv1	-	-	-	-	-	-	-	-	CAMPEP_0172439132	CAMPEP_0186510904	CAMPEP_0186521128	CAMPEP_0184883490	CAMPEP_0199885886	CAMPEP_0197144860	CAMPEP_0116843244	CAMPEP_0198292212	CAMPEP_0172423354	Aureococcus_genomicjgi_Auran1_24188	-	CAMPEP_0186713394	CAMPEP_0193351410	-	CAMPEP_0179640458	-	Bathycoccus_genomic612398221_Bathycoccus_prasinos	-	-	CAMPEP_0119375358	-	CAMPEP_0197250104	-	CAMPEP_0119445606	CAMPEP_0187059040	CAMPEP_0200877242	CAMPEP_0198250242	CAMPEP_0200981292	CAMPEP_0176492912	CAMPEP_0202918444	CAMPEP_0201470528	CAMPEP_0202857508	CAMPEP_0119101490	CAMPEP_0196765468	CAMPEP_0206228962	CAMPEP_0174695306	CAMPEP_0193784214	CAMPEP_0115789298	CAMPEP_0115851726	-	-
23_rpl14	CAMPEP_0197746206	CAMPEP_0171184240	CAMPEP_0204603318	CAMPEP_0113823752	-	CAMPEP_0186209446	CAMPEP_0186418188	CAMPEP_0178401166	CAMPEP_0172450746	CAMPEP_0186497876	CAMPEP_0186532776	CAMPEP_0184877552	CAMPEP_0199869872	CAMPEP_0197145460	CAMPEP_0116823036	CAMPEP_0198285262	CAMPEP_0172436132	Aureococcus_genomicjgi_Auran1_28296	CAMPEP_0186679248	-	CAMPEP_0193352188	-	-	-	Bathycoccus_genomic612394916_Bathycoccus_prasinos	-	CAMPEP_0198493294	CAMPEP_0119398370	CAMPEP_0199439772	CAMPEP_0197239124	-	CAMPEP_0119460826	CAMPEP_0187048556	CAMPEP_0200874878	CAMPEP_0198249886	-	CAMPEP_0176498560	CAMPEP_0202898628	CAMPEP_0201439688	CAMPEP_0202859666	CAMPEP_0119101650	-	CAMPEP_0206251692	CAMPEP_0174694554	CAMPEP_0193715248	CAMPEP_0115803894	CAMPEP_0115865380	Chrysochromulina_genomicKOO35576.1_Cytoplasmic_other	CAMPEP_0119406060
23_rpl18	-	CAMPEP_0171168576	CAMPEP_0204525390	-	CAMPEP_0200594884	CAMPEP_0186235158	CAMPEP_0186435350	CAMPEP_0178452170	CAMPEP_0172448472	CAMPEP_0186495016	CAMPEP_0186536340	CAMPEP_0184874718	CAMPEP_0199877030	CAMPEP_0197135428	CAMPEP_0116860448	CAMPEP_0198293036	CAMPEP_0172420680	Aureococcus_genomicjgi_Auran1_37496	CAMPEP_0186655688	CAMPEP_0186716656	CAMPEP_0193339584	-	CAMPEP_0179641608	CAMPEP_0197167082	Bathycoccus_genomic612390297_Bathycoccus_prasinos	CAMPEP_0198478684	CAMPEP_0198608680	CAMPEP_0119353248	CAMPEP_0199445172	CAMPEP_0197243138	-	CAMPEP_0119442140	CAMPEP_0187043042	CAMPEP_0200873296	CAMPEP_0198249006	CAMPEP_0200983066	CAMPEP_0176488952	CAMPEP_0202896836	CAMPEP_0201470142	CAMPEP_0202876566	-	-	CAMPEP_0206231836	CAMPEP_0174731340	CAMPEP_0193740228	CAMPEP_0115815934	CAMPEP_0115869668	Chrysochromulina_genomicKOO21439.1_Cytoplasmic_other	CAMPEP_0119405988
23_rps15a	-	CAMPEP_0171216474	CAMPEP_0204603550	CAMPEP_0113841924	CAMPEP_0200541006	CAMPEP_0186242830	CAMPEP_0186444732	CAMPEP_0178403538	CAMPEP_0172439846	CAMPEP_0186499330	-	CAMPEP_0184881238	CAMPEP_0199885800	CAMPEP_0197157874	CAMPEP_0116841350	CAMPEP_0198280908	CAMPEP_0172423624	Aureococcus_genomicjgi_Auran1_24204	-	CAMPEP_0186718476	CAMPEP_0193331016	1954859	-	CAMPEP_0197168148	Bathycoccus_genomic612399670_Bathycoccus_prasinos	-	CAMPEP_0198535384	-	CAMPEP_0199430616	CAMPEP_0197232480	CAMPEP_0187015636	CAMPEP_0119436592	CAMPEP_0187049428	CAMPEP_0200874224	CAMPEP_0198258082	CAMPEP_0200991944	CAMPEP_0176485318	CAMPEP_0202891580	CAMPEP_0201472636	CAMPEP_0202862726	CAMPEP_0119101390	-	CAMPEP_0206239764	CAMPEP_0174712764	-	CAMPEP_0115800578	CAMPEP_0115837564	Chrysochromulina_genomicKOO24952.1_Cytoplasmic_other	-
23_tubg	-	CAMPEP_0171206382	CAMPEP_0204559748	CAMPEP_0113824488	CAMPEP_0200616270	CAMPEP_0186228070	CAMPEP_0186423156	CAMPEP_0178442602	-	CAMPEP_0186509876	-	-	CAMPEP_0199889318	-	-	-	CAMPEP_0172415306	Aureococcus_genomicjgi_Auran1_23795	CAMPEP_0186654190	CAMPEP_0186723824	CAMPEP_0193368404	1899079	CAMPEP_0179649818	CAMPEP_0197162796	Bathycoccus_genomic612387361_Bathycoccus_prasinos	-	CAMPEP_0198523894	CAMPEP_0119360710	CAMPEP_0199476936	-	CAMPEP_0187035934	CAMPEP_0119450982	CAMPEP_0187064554	CAMPEP_0200887882	CAMPEP_0198272844	CAMPEP_0200991790	CAMPEP_0176501214	CAMPEP_0202892080	-	CAMPEP_0202859304	CAMPEP_0119110578	-	CAMPEP_0206216060	CAMPEP_0174750544	CAMPEP_0193704088	-	CAMPEP_0115832888	Chrysochromulina_genomicKOO21725.1_Cytoplasmic_other	CAMPEP_0119435952
24_COP-beta	CAMPEP_0197771742	CAMPEP_0171172376	-	-	CAMPEP_0200542572	CAMPEP_0186215126	CAMPEP_0186480262	CAMPEP_0178426372	CAMPEP_0172465562	CAMPEP_0186504270	CAMPEP_0186522970	CAMPEP_0184884022	CAMPEP_0199882758	CAMPEP_0197136598	CAMPEP_0116869854	CAMPEP_0198294010	CAMPEP_0172426324	Aureococcus_genomicjgi_Auran1_39078	CAMPEP_0186693170	CAMPEP_0186727434	CAMPEP_0193332988	-	CAMPEP_0179640768	CAMPEP_0197162886	Bathycoccus_genomic612400350_Bathycoccus_prasinos	CAMPEP_0198480118	CAMPEP_0198494332	CAMPEP_0119374140	CAMPEP_0199431372	-	CAMPEP_0187024476	CAMPEP_0119438246	CAMPEP_0187047044	CAMPEP_0200878724	CAMPEP_0198276394	CAMPEP_0201002226	CAMPEP_0176492966	CAMPEP_0202898778	CAMPEP_0201461992	CAMPEP_0202868228	CAMPEP_0119101510	CAMPEP_0196762556	CAMPEP_0206256424	CAMPEP_0174697814	CAMPEP_0193742126	-	CAMPEP_0115837680	-	CAMPEP_0119411380
24_gpn1	-	CAMPEP_0171205200	CAMPEP_0204534564	-	CAMPEP_0200550202	CAMPEP_0186195058	CAMPEP_0186463476	CAMPEP_0178451882	CAMPEP_0172443866	CAMPEP_0186497042	CAMPEP_0186544426	CAMPEP_0184884306	CAMPEP_0199880750	CAMPEP_0197151716	CAMPEP_0116833092	CAMPEP_0198285520	CAMPEP_0172415740	Aureococcus_genomicjgi_Auran1_3391	CAMPEP_0186671080	CAMPEP_0186709358	CAMPEP_0193334606	-	-	-	Bathycoccus_genomic612387515_Bathycoccus_prasinos	-	CAMPEP_0198548284	CAMPEP_0119367126	CAMPEP_0199430112	CAMPEP_0197261216	-	CAMPEP_0119445592	CAMPEP_0187059694	CAMPEP_0200871926	CAMPEP_0198252276	-	CAMPEP_0176492622	CAMPEP_0202906022	CAMPEP_0201473760	CAMPEP_0202878084	CAMPEP_0119113336	CAMPEP_0196765914	CAMPEP_0206246672	CAMPEP_0174759276	CAMPEP_0193741738	CAMPEP_0115781346	CAMPEP_0115836672	Chrysochromulina_genomicKOO26494.1_Cytoplasmic_other	CAMPEP_0119421048
24_pno1	-	CAMPEP_0171227768	CAMPEP_0204518920	-	CAMPEP_0200518084	CAMPEP_0186343482	CAMPEP_0186475660	CAMPEP_0178432760	CAMPEP_0172471730	CAMPEP_0186512092	-	CAMPEP_0184886970	CAMPEP_0199898822	CAMPEP_0197143182	CAMPEP_0116835170	-	CAMPEP_0172434540	Aureococcus_genomicjgi_Auran1_27316	CAMPEP_0186652552	-	CAMPEP_0193369642	1759116	CAMPEP_0179640010	CAMPEP_0197169318	Bathycoccus_genomic612396683_Bathycoccus_prasinos	-	CAMPEP_0198536836	CAMPEP_0119365510	CAMPEP_0199472656	CAMPEP_0197247152	-	CAMPEP_0119458276	-	CAMPEP_0200876018	CAMPEP_0198252034	CAMPEP_0200994218	CAMPEP_0176490818	CAMPEP_0202899404	CAMPEP_0201468550	CAMPEP_0202858354	CAMPEP_0119101408	-	CAMPEP_0206237050	CAMPEP_0174722136	CAMPEP_0193784794	CAMPEP_0115789148	CAMPEP_0115846482	Chrysochromulina_genomicKOO28820.1_ER_signal	CAMPEP_0119419990
24_rpl32	CAMPEP_0197759874	CAMPEP_0171184008	CAMPEP_0204530606	CAMPEP_0113821392	CAMPEP_0200687862	CAMPEP_0186236128	CAMPEP_0186443640	CAMPEP_0178402506	CAMPEP_0172471006	CAMPEP_0186494244	CAMPEP_0186533026	CAMPEP_0184885954	CAMPEP_0199906056	CAMPEP_0197140460	CAMPEP_0116830698	CAMPEP_0198285652	-	Aureococcus_genomicjgi_Auran1_36203	CAMPEP_0186648880	-	CAMPEP_0193336232	1767773	CAMPEP_0179637552	CAMPEP_0197161782	Bathycoccus_genomic612385456_Bathycoccus_prasinos	CAMPEP_0198477534	CAMPEP_0198606032	CAMPEP_0119375234	CAMPEP_0199482370	CAMPEP_0197243106	CAMPEP_0187020142	CAMPEP_0119437872	CAMPEP_0187050280	CAMPEP_0200882684	CAMPEP_0198250322	CAMPEP_0200987170	CAMPEP_0176476440	CAMPEP_0202892344	CAMPEP_0201471524	CAMPEP_0202861228	CAMPEP_0119104234	-	CAMPEP_0206228138	CAMPEP_0174693632	CAMPEP_0193731028	CAMPEP_0115803996	CAMPEP_0115859150	Chrysochromulina_genomicKOO29017.1_Cytoplasmic_other	CAMPEP_0119406510
24_tcp1-eta	CAMPEP_0197754986	CAMPEP_0171189412	CAMPEP_0204595402	CAMPEP_0113819596	CAMPEP_0200606028	CAMPEP_0186205020	CAMPEP_0186410924	CAMPEP_0178456800	CAMPEP_0172444434	CAMPEP_0186492612	CAMPEP_0186534692	CAMPEP_0184888376	CAMPEP_0199871150	CAMPEP_0197145454	CAMPEP_0116835180	CAMPEP_0198290686	CAMPEP_0172422530	Aureococcus_genomicjgi_Auran1_59786	CAMPEP_0186693138	CAMPEP_0186718776	CAMPEP_0193401124	-	CAMPEP_0179646594	CAMPEP_0197169210	Bathycoccus_genomic612388877_Bathycoccus_prasinos	CAMPEP_0198484396	CAMPEP_0198539710	CAMPEP_0119374702	CAMPEP_0199435518	CAMPEP_0197258618	CAMPEP_0187019422	CAMPEP_0119458966	CAMPEP_0187041186	CAMPEP_0200885606	CAMPEP_0198260804	CAMPEP_0200992244	CAMPEP_0176499538	CAMPEP_0202900104	CAMPEP_0201472870	CAMPEP_0202884878	CAMPEP_0119107814	CAMPEP_0196762336	CAMPEP_0206236406	CAMPEP_0174715556	CAMPEP_0193795868	CAMPEP_0115787084	CAMPEP_0115853192	Chrysochromulina_genomicKOO26134.1_Cytoplasmic_other	CAMPEP_0119414226
25_KRR1	CAMPEP_0197763842	CAMPEP_0171190860	CAMPEP_0204578028	CAMPEP_0113826712	CAMPEP_0200535564	CAMPEP_0186237756	CAMPEP_0186453322	CAMPEP_0178465586	CAMPEP_0172441266	CAMPEP_0186494610	-	CAMPEP_0184882966	CAMPEP_0199883198	CAMPEP_0197150414	CAMPEP_0116833242	-	CAMPEP_0172426218	Aureococcus_genomicjgi_Auran1_12957	CAMPEP_0186652836	-	CAMPEP_0193357606	2845157	-	CAMPEP_0197172736	Bathycoccus_genomic612386755_Bathycoccus_prasinos	CAMPEP_0198486492	CAMPEP_0198521736	CAMPEP_0119359480	CAMPEP_0199546156	CAMPEP_0197245942	-	CAMPEP_0119452758	CAMPEP_0187051098	CAMPEP_0200887762	CAMPEP_0198263082	CAMPEP_0200985348	-	CAMPEP_0202913594	CAMPEP_0201442936	CAMPEP_0202870694	CAMPEP_0119102578	-	CAMPEP_0206241732	CAMPEP_0174729118	CAMPEP_0193739040	-	CAMPEP_0115871578	-	CAMPEP_0119429128
25_NDUFV2_mito	-	-	-	-	-	-	-	-	CAMPEP_0172442390	CAMPEP_0186488604	CAMPEP_0186529730	CAMPEP_0184885554	CAMPEP_0199882066	CAMPEP_0197152336	CAMPEP_0116828328	CAMPEP_0198306504	-	Aureococcus_genomicjgi_Auran1_59800	-	CAMPEP_0186712142	CAMPEP_0193365780	-	CAMPEP_0179647572	CAMPEP_0197162284	Bathycoccus_genomic612386895_Bathycoccus_prasinos	CAMPEP_0198477598	-	CAMPEP_0119404010	-	CAMPEP_0197247480	CAMPEP_0187023434	CAMPEP_0119438258	CAMPEP_0187041796	CAMPEP_0200875642	CAMPEP_0198263840	-	CAMPEP_0176483556	CAMPEP_0202891294	CAMPEP_0201437172	CAMPEP_0202865268	CAMPEP_0119103902	-	CAMPEP_0206239706	CAMPEP_0174714922	CAMPEP_0193743716	CAMPEP_0115804718	CAMPEP_0115851604	Chrysochromulina_genomicKOO23980.1_Cytoplasmic_mitochondrion	CAMPEP_0119416342
25_RPL34	CAMPEP_0197817120	CAMPEP_0171181216	CAMPEP_0204603788	-	CAMPEP_0200648658	CAMPEP_0186219750	CAMPEP_0186450618	CAMPEP_0178400876	-	CAMPEP_0186506458	CAMPEP_0186525538	CAMPEP_0184877804	CAMPEP_0199885926	CAMPEP_0197158698	CAMPEP_0116835574	CAMPEP_0198287094	-	Aureococcus_genomicjgi_Auran1_29090	CAMPEP_0186705220	-	CAMPEP_0193338730	1940376	CAMPEP_0179649440	CAMPEP_0197165146	Bathycoccus_genomic612391697_Bathycoccus_prasinos	CAMPEP_0198486862	CAMPEP_0198533060	CAMPEP_0119352068	CAMPEP_0199440764	CAMPEP_0197260058	CAMPEP_0187036496	CAMPEP_0119439392	-	CAMPEP_0200874222	CAMPEP_0198254232	CAMPEP_0200988622	CAMPEP_0176504394	CAMPEP_0202897690	CAMPEP_0201439290	CAMPEP_0202862760	CAMPEP_0119104146	-	-	CAMPEP_0174694930	CAMPEP_0193794936	CAMPEP_0115791878	CAMPEP_0115874816	-	-
25_RPS24	CAMPEP_0197763532	CAMPEP_0171178164	CAMPEP_0204533616	CAMPEP_0113841366	CAMPEP_0200685154	CAMPEP_0186219730	CAMPEP_0186438456	CAMPEP_0178415156	CAMPEP_0172446200	CAMPEP_0186495448	CAMPEP_0186529238	CAMPEP_0184898728	CAMPEP_0199887976	CAMPEP_0197135446	CAMPEP_0116838986	CAMPEP_0198291404	CAMPEP_0172414904	Aureococcus_genomicjgi_Auran1_38591	CAMPEP_0186666088	-	CAMPEP_0193365972	1666311	CAMPEP_0179650660	-	Bathycoccus_genomic612398309_Bathycoccus_prasinos	-	CAMPEP_0198533170	CAMPEP_0119398332	CAMPEP_0199483816	CAMPEP_0197235172	CAMPEP_0187015978	CAMPEP_0119436308	CAMPEP_0187047980	CAMPEP_0200873360	CAMPEP_0198275854	CAMPEP_0201006932	CAMPEP_0176493458	-	CAMPEP_0201471292	CAMPEP_0202857068	CAMPEP_0119101806	-	CAMPEP_0206251694	CAMPEP_0174712750	CAMPEP_0193710232	CAMPEP_0115795900	CAMPEP_0115854414	-	CAMPEP_0119414088
25_VBP1	-	CAMPEP_0171178006	CAMPEP_0204567662	-	CAMPEP_0200679724	CAMPEP_0186185138	CAMPEP_0186464084	CAMPEP_0178417140	CAMPEP_0172445404	CAMPEP_0186500530	CAMPEP_0186533928	CAMPEP_0184877496	CAMPEP_0199879538	CAMPEP_0197138102	CAMPEP_0116843828	CAMPEP_0198293444	CAMPEP_0172415224	Aureococcus_genomicjgi_Auran1_26059	CAMPEP_0186648490	CAMPEP_0186718480	CAMPEP_0193376928	1962736	CAMPEP_0179641590	CAMPEP_0197171352	Bathycoccus_genomic612386048_Bathycoccus_prasinos	CAMPEP_0198485700	CAMPEP_0198526824	CAMPEP_0119352092	CAMPEP_0199534278	CAMPEP_0197232988	CAMPEP_0187034606	CAMPEP_0119436492	CAMPEP_0187064890	CAMPEP_0200872530	CAMPEP_0198256656	CAMPEP_0200992812	CAMPEP_0176495160	CAMPEP_0202892356	-	CAMPEP_0202864280	CAMPEP_0119107426	-	CAMPEP_0206249700	CAMPEP_0174721318	CAMPEP_0193736000	CAMPEP_0115788498	CAMPEP_0115866280	Chrysochromulina_genomicKOO22262.1_Cytoplasmic_other	CAMPEP_0119410518
25_eif2b	CAMPEP_0197752638	CAMPEP_0171208118	CAMPEP_0204524010	CAMPEP_0113821018	CAMPEP_0200593966	CAMPEP_0186341580	CAMPEP_0186442912	CAMPEP_0178430632	CAMPEP_0172442794	CAMPEP_0186493364	CAMPEP_0186525494	CAMPEP_0184876852	CAMPEP_0199871462	CAMPEP_0197142658	CAMPEP_0116836844	CAMPEP_0198294270	-	Aureococcus_genomicjgi_Auran1_14493	-	CAMPEP_0186710372	CAMPEP_0193333744	1815623	-	-	Bathycoccus_genomic612391440_Bathycoccus_prasinos	CAMPEP_0198479832	CAMPEP_0198617840	CAMPEP_0119366008	CAMPEP_0199438968	CAMPEP_0197238106	-	CAMPEP_0119448366	CAMPEP_0187063402	CAMPEP_0200880196	CAMPEP_0198252586	CAMPEP_0201006396	CAMPEP_0176497044	CAMPEP_0202920708	CAMPEP_0201448916	CAMPEP_0202869184	CAMPEP_0119106578	CAMPEP_0196762042	CAMPEP_0206241568	CAMPEP_0174711980	CAMPEP_0193742230	CAMPEP_0115806404	CAMPEP_0115845394	Chrysochromulina_genomicKOO25406.1_Cytoplasmic_other	CAMPEP_0119407840
25_tbp	-	CAMPEP_0171214266	CAMPEP_0204532288	-	CAMPEP_0200543462	CAMPEP_0186382244	CAMPEP_0186426408	CAMPEP_0178394054	CAMPEP_0172450282	CAMPEP_0186492746	CAMPEP_0186523758	CAMPEP_0184887090	CAMPEP_0199889352	CAMPEP_0197147572	CAMPEP_0116842716	CAMPEP_0198280136	-	Aureococcus_genomicjgi_Auran1_33824	CAMPEP_0186672702	-	CAMPEP_0193334766	-	CAMPEP_0179651264	CAMPEP_0197164146	Bathycoccus_genomic612393142_Bathycoccus_prasinos	CAMPEP_0198476670	-	CAMPEP_0119373568	CAMPEP_0199492906	CAMPEP_0197252578	CAMPEP_0187020030	CAMPEP_0119445424	CAMPEP_0187040534	CAMPEP_0200878052	CAMPEP_0198253070	-	CAMPEP_0176487826	CAMPEP_0202901976	CAMPEP_0201452100	CAMPEP_0202865860	CAMPEP_0119105554	-	CAMPEP_0206240786	CAMPEP_0174694486	CAMPEP_0193711744	-	-	Chrysochromulina_genomicKOO30662.1_Cytoplasmic_other	CAMPEP_0119422742
25_tcp1-theta	CAMPEP_0197810466	CAMPEP_0171188708	CAMPEP_0204595662	-	CAMPEP_0200591558	CAMPEP_0186385158	CAMPEP_0186417464	CAMPEP_0178439108	CAMPEP_0172451006	CAMPEP_0186498244	-	CAMPEP_0184882622	CAMPEP_0199887168	CAMPEP_0197137722	CAMPEP_0116829494	-	CAMPEP_0172414488	-	CAMPEP_0186655766	CAMPEP_0186712848	CAMPEP_0193341462	-	CAMPEP_0179645384	CAMPEP_0197170720	Bathycoccus_genomic612391182_Bathycoccus_prasinos	CAMPEP_0198482046	CAMPEP_0198495088	CAMPEP_0119374602	CAMPEP_0199425260	CAMPEP_0197261212	CAMPEP_0187026714	CAMPEP_0119445600	CAMPEP_0187050006	CAMPEP_0200885360	CAMPEP_0198263022	CAMPEP_0200996142	CAMPEP_0176488154	CAMPEP_0202900230	CAMPEP_0201452458	CAMPEP_0202857340	CAMPEP_0119104384	CAMPEP_0196761060	CAMPEP_0206229528	CAMPEP_0174754698	CAMPEP_0193731074	CAMPEP_0115794746	CAMPEP_0115865984	-	CAMPEP_0119411474
26_BYSL	-	CAMPEP_0171241230	CAMPEP_0204588944	-	CAMPEP_0200551240	CAMPEP_0186261514	CAMPEP_0186409622	CAMPEP_0178440662	CAMPEP_0172465168	CAMPEP_0186513056	-	CAMPEP_0184880348	CAMPEP_0199879606	CAMPEP_0197141420	CAMPEP_0116859560	-	CAMPEP_0172432236	Aureococcus_genomicjgi_Auran1_62019	CAMPEP_0186653556	CAMPEP_0186726040	CAMPEP_0193406172	-	CAMPEP_0179640694	CAMPEP_0197172418	Bathycoccus_genomic612386332_Bathycoccus_prasinos	CAMPEP_0198484754	CAMPEP_0198535782	CAMPEP_0119367348	CAMPEP_0199456052	CAMPEP_0197260936	CAMPEP_0187016346	CAMPEP_0119456442	CAMPEP_0187043146	CAMPEP_0200871952	-	CAMPEP_0201008948	CAMPEP_0176478834	CAMPEP_0202921992	CAMPEP_0201473990	CAMPEP_0202885508	CAMPEP_0119117526	-	CAMPEP_0206253194	CAMPEP_0174760892	CAMPEP_0193740694	CAMPEP_0115790826	CAMPEP_0115860342	-	-
26_EIF1B	-	-	CAMPEP_0204603512	-	CAMPEP_0200591654	-	CAMPEP_0186441496	CAMPEP_0178460718	CAMPEP_0172447668	CAMPEP_0186516650	CAMPEP_0186536688	CAMPEP_0184885428	CAMPEP_0199882086	CAMPEP_0197145466	CAMPEP_0116825006	CAMPEP_0198288524	CAMPEP_0172426206	Aureococcus_genomicjgi_Auran1_20639	CAMPEP_0186683788	-	CAMPEP_0193368766	1769598	CAMPEP_0179644604	CAMPEP_0197164558	Bathycoccus_genomic612394673_Bathycoccus_prasinos	-	-	CAMPEP_0119380048	CAMPEP_0199437134	CAMPEP_0197246546	-	CAMPEP_0119447510	CAMPEP_0187045018	CAMPEP_0200871030	CAMPEP_0198252656	CAMPEP_0201016058	CAMPEP_0176492984	CAMPEP_0202890130	CAMPEP_0201446300	CAMPEP_0202865400	CAMPEP_0119107918	-	CAMPEP_0206232110	CAMPEP_0174739448	CAMPEP_0193735842	CAMPEP_0115798310	CAMPEP_0115852254	Chrysochromulina_genomicKOO52738.1_Cytoplasmic_other	-
26_xpb	-	CAMPEP_0171283748	-	CAMPEP_0113825950	CAMPEP_0200572992	-	CAMPEP_0186462670	CAMPEP_0178377072	CAMPEP_0172447810	CAMPEP_0186506428	CAMPEP_0186522224	CAMPEP_0184883330	CAMPEP_0199905106	CAMPEP_0197143634	CAMPEP_0116852844	-	CAMPEP_0172438410	Aureococcus_genomicjgi_Auran1_521	CAMPEP_0186677040	CAMPEP_0186709274	CAMPEP_0193332634	-	CAMPEP_0179646352	CAMPEP_0197163802	Bathycoccus_genomic612393446_Bathycoccus_prasinos	CAMPEP_0198483412	CAMPEP_0198582522	CAMPEP_0119404156	-	-	CAMPEP_0187014846	CAMPEP_0119449676	CAMPEP_0187051150	CAMPEP_0200895730	CAMPEP_0198271844	CAMPEP_0201013020	CAMPEP_0176502448	CAMPEP_0202906868	CAMPEP_0201473330	CAMPEP_0202881692	CAMPEP_0119112926	-	CAMPEP_0206225562	CAMPEP_0174702136	CAMPEP_0193796156	CAMPEP_0115791586	CAMPEP_0115873920	Chrysochromulina_genomicKOO29305.1_Cytoplasmic_other	-
27_ASF1	-	CAMPEP_0171209284	CAMPEP_0204579976	CAMPEP_0113829462	CAMPEP_0200692674	CAMPEP_0186217012	CAMPEP_0186431210	CAMPEP_0178459194	-	CAMPEP_0186504896	CAMPEP_0186522502	-	-	-	CAMPEP_0116837542	CAMPEP_0198289932	CAMPEP_0172434280	Aureococcus_genomicjgi_Auran1_30361	-	CAMPEP_0186726550	CAMPEP_0193386354	-	-	-	Bathycoccus_genomic612394365_Bathycoccus_prasinos	-	CAMPEP_0198555944	CAMPEP_0119373492	CAMPEP_0199429112	CAMPEP_0197261488	CAMPEP_0187033570	CAMPEP_0119442424	CAMPEP_0187043898	CAMPEP_0200877576	CAMPEP_0198255008	CAMPEP_0201000152	CAMPEP_0176488184	CAMPEP_0202904456	-	CAMPEP_0202858564	CAMPEP_0119107192	-	CAMPEP_0206241632	CAMPEP_0174703832	CAMPEP_0193709152	CAMPEP_0115802620	CAMPEP_0115861740	Chrysochromulina_genomicKOO34836.1_Cytoplasmic_other	CAMPEP_0119408324
27_GRWD1	CAMPEP_0197808574	CAMPEP_0171214326	CAMPEP_0204600962	-	CAMPEP_0200673984	CAMPEP_0186186352	CAMPEP_0186466116	CAMPEP_0178387752	CAMPEP_0172446894	CAMPEP_0186494530	-	CAMPEP_0184883274	CAMPEP_0199871016	CAMPEP_0197137764	-	-	CAMPEP_0172420430	Aureococcus_genomicjgi_Auran1_72521	CAMPEP_0186658986	CAMPEP_0186709732	CAMPEP_0193368932	-	CAMPEP_0179649410	-	Bathycoccus_genomic612395604_Bathycoccus_prasinos	CAMPEP_0198479180	CAMPEP_0198494022	CAMPEP_0119354056	CAMPEP_0199477952	-	CAMPEP_0187019436	CAMPEP_0119454594	CAMPEP_0187047994	CAMPEP_0200876260	-	CAMPEP_0200995004	CAMPEP_0176493596	CAMPEP_0202909928	CAMPEP_0201445814	CAMPEP_0202864672	CAMPEP_0119107806	CAMPEP_0196762726	CAMPEP_0206230276	CAMPEP_0174756176	CAMPEP_0193738430	-	CAMPEP_0115831428	Chrysochromulina_genomicKOO23085.1_Cytoplasmic_other	-
27_NAA15	CAMPEP_0197820156	CAMPEP_0171194244	-	-	CAMPEP_0200536610	CAMPEP_0186188344	CAMPEP_0186433722	CAMPEP_0178424096	CAMPEP_0172445822	CAMPEP_0186488660	-	CAMPEP_0184895342	CAMPEP_0199904292	CAMPEP_0197143140	-	CAMPEP_0198306144	CAMPEP_0172427420	Aureococcus_genomicjgi_Auran1_36410	CAMPEP_0186675288	CAMPEP_0186723350	CAMPEP_0193402608	1610462	CAMPEP_0179648726	CAMPEP_0197171850	Bathycoccus_genomic612386601_Bathycoccus_prasinos	CAMPEP_0198477948	CAMPEP_0198497676	CAMPEP_0119361482	CAMPEP_0199469518	-	CAMPEP_0187035234	CAMPEP_0119455002	-	CAMPEP_0200898578	-	CAMPEP_0200981436	CAMPEP_0176497226	CAMPEP_0202924222	-	CAMPEP_0202875960	CAMPEP_0119114870	-	CAMPEP_0206243988	CAMPEP_0174761950	CAMPEP_0193742256	-	CAMPEP_0115842802	Chrysochromulina_genomicKOO34166.1_Cytoplasmic_other	CAMPEP_0119436098
27_POLR2B	-	-	-	-	CAMPEP_0200686716	CAMPEP_0186199126	CAMPEP_0186424412	CAMPEP_0178396258	CAMPEP_0172473348	CAMPEP_0186504420	-	CAMPEP_0184884796	CAMPEP_0199870122	-	-	-	CAMPEP_0172419888	Aureococcus_genomicjgi_Auran1_39265	CAMPEP_0186708002	CAMPEP_0186718428	CAMPEP_0193339688	-	CAMPEP_0179647384	-	Bathycoccus_genomic612386761_Bathycoccus_prasinos	-	CAMPEP_0198523414	CAMPEP_0119403286	-	-	CAMPEP_0187014308	-	-	CAMPEP_0200888574	-	CAMPEP_0201014786	CAMPEP_0176492426	-	CAMPEP_0201446850	CAMPEP_0202886362	-	CAMPEP_0196763080	CAMPEP_0206214126	-	CAMPEP_0193801040	-	CAMPEP_0115849086	Chrysochromulina_genomicKOO30681.1_Cytoplasmic_other	-
27_eftud2	CAMPEP_0197820174	CAMPEP_0171235482	CAMPEP_0204599788	-	CAMPEP_0200576318	CAMPEP_0186381390	CAMPEP_0186439340	CAMPEP_0178435664	CAMPEP_0172476050	CAMPEP_0186515336	-	CAMPEP_0184898210	CAMPEP_0199871274	CAMPEP_0197150432	-	CAMPEP_0198296708	CAMPEP_0172438574	Aureococcus_genomicjgi_Auran1_58684	CAMPEP_0186652412	CAMPEP_0186713574	CAMPEP_0193369732	-	CAMPEP_0179639308	CAMPEP_0197169800	Bathycoccus_genomic612385901_Bathycoccus_prasinos	CAMPEP_0198479596	CAMPEP_0198490050	CAMPEP_0119352322	CAMPEP_0199436494	-	CAMPEP_0187018926	CAMPEP_0119462914	CAMPEP_0187040806	CAMPEP_0200873430	CAMPEP_0198256414	CAMPEP_0200987938	CAMPEP_0176483006	CAMPEP_0202892136	-	CAMPEP_0202869626	CAMPEP_0119107360	-	CAMPEP_0206236362	CAMPEP_0174757346	CAMPEP_0193741500	-	CAMPEP_0115844712	Chrysochromulina_genomicKOO21605.1_Cytoplasmic_other	CAMPEP_0119435212
27_psma1	CAMPEP_0197819600	CAMPEP_0171215582	CAMPEP_0204523608	-	CAMPEP_0200579628	CAMPEP_0186234416	CAMPEP_0186444170	CAMPEP_0178416896	CAMPEP_0172442770	CAMPEP_0186488754	CAMPEP_0186529080	CAMPEP_0184880220	-	CAMPEP_0197144638	CAMPEP_0116840836	CAMPEP_0198289122	CAMPEP_0172425700	Aureococcus_genomicjgi_Auran1_37911	CAMPEP_0186648648	CAMPEP_0186715096	CAMPEP_0193368616	-	-	-	Bathycoccus_genomic612386988_Bathycoccus_prasinos	-	CAMPEP_0198536858	CAMPEP_0119351786	CAMPEP_0199456480	CAMPEP_0197241882	CAMPEP_0187020290	CAMPEP_0119447480	CAMPEP_0187061134	CAMPEP_0200889954	CAMPEP_0198248748	CAMPEP_0201001268	CAMPEP_0176482870	CAMPEP_0202899500	CAMPEP_0201437794	CAMPEP_0202857730	CAMPEP_0119107420	-	CAMPEP_0206247994	CAMPEP_0174716988	CAMPEP_0193737706	CAMPEP_0115780798	CAMPEP_0115851816	Chrysochromulina_genomicKOO24712.1_Cytoplasmic_other	CAMPEP_0119414880
27_psmb2	CAMPEP_0197753502	CAMPEP_0171257130	CAMPEP_0204562940	CAMPEP_0113827834	CAMPEP_0200571072	CAMPEP_0186336072	CAMPEP_0186430128	CAMPEP_0178401394	CAMPEP_0172446940	CAMPEP_0186510830	CAMPEP_0186539138	CAMPEP_0184877520	CAMPEP_0199887994	CAMPEP_0197145268	CAMPEP_0116869484	CAMPEP_0198288980	CAMPEP_0172422500	Aureococcus_genomicjgi_Auran1_60167	CAMPEP_0186651812	-	CAMPEP_0193376088	1960114	-	-	Bathycoccus_genomic612386160_Bathycoccus_prasinos	CAMPEP_0198486974	CAMPEP_0198537352	CAMPEP_0119355310	CAMPEP_0199532642	CAMPEP_0197236772	CAMPEP_0187024102	CAMPEP_0119447324	CAMPEP_0187051418	CAMPEP_0200896880	CAMPEP_0198261694	CAMPEP_0200983722	CAMPEP_0176491784	CAMPEP_0202900140	CAMPEP_0201452574	CAMPEP_0202861042	CAMPEP_0119108722	-	CAMPEP_0206253426	CAMPEP_0174713894	CAMPEP_0193779012	CAMPEP_0115796122	CAMPEP_0115861950	-	CAMPEP_0119410556
28_RFC2	CAMPEP_0197789890	-	-	-	CAMPEP_0200629938	CAMPEP_0186245680	CAMPEP_0186437996	CAMPEP_0178414780	-	CAMPEP_0186488486	-	CAMPEP_0184894114	-	CAMPEP_0197143390	CAMPEP_0116852694	-	CAMPEP_0172421378	Aureococcus_genomicjgi_Auran1_59087	CAMPEP_0186669628	CAMPEP_0186712442	CAMPEP_0193334730	-	-	-	Bathycoccus_genomic612393560_Bathycoccus_prasinos	-	CAMPEP_0198528414	CAMPEP_0119375796	CAMPEP_0199419372	-	CAMPEP_0187013672	CAMPEP_0119462186	CAMPEP_0187065992	CAMPEP_0200877748	CAMPEP_0198256652	CAMPEP_0200996738	CAMPEP_0176501984	CAMPEP_0202895898	-	CAMPEP_0202863490	CAMPEP_0119103548	CAMPEP_0196763938	CAMPEP_0206218048	CAMPEP_0174733100	CAMPEP_0193733350	-	-	Chrysochromulina_genomicKOO28742.1_Cytoplasmic_other	CAMPEP_0119420332
28_RFC4	CAMPEP_0197782908	CAMPEP_0171253070	CAMPEP_0204584784	-	CAMPEP_0200516096	CAMPEP_0186321770	CAMPEP_0186430318	CAMPEP_0178408212	-	CAMPEP_0186490028	-	-	CAMPEP_0199878894	CAMPEP_0197138650	-	CAMPEP_0198303872	-	-	CAMPEP_0186653180	CAMPEP_0186720730	CAMPEP_0193378204	1887433	-	-	Bathycoccus_genomic612390363_Bathycoccus_prasinos	CAMPEP_0198484768	CAMPEP_0198541964	CAMPEP_0119360138	CAMPEP_0199470682	CAMPEP_0197245636	CAMPEP_0187010726	CAMPEP_0119461076	CAMPEP_0187068430	CAMPEP_0200889120	CAMPEP_0198271496	CAMPEP_0201011492	CAMPEP_0176478222	CAMPEP_0202892966	-	CAMPEP_0202871050	CAMPEP_0119104112	-	CAMPEP_0206225706	CAMPEP_0174712930	CAMPEP_0193782002	-	-	Chrysochromulina_genomicKOO29710.1_Cytoplasmic_other	-
28_UBA3	CAMPEP_0197819980	CAMPEP_0171240672	CAMPEP_0204516564	CAMPEP_0113822812	CAMPEP_0200647266	CAMPEP_0186210192	CAMPEP_0186425694	CAMPEP_0178420064	CAMPEP_0172441324	CAMPEP_0186497052	-	-	CAMPEP_0199876982	CAMPEP_0197159262	CAMPEP_0116836022	CAMPEP_0198304564	CAMPEP_0172431690	Aureococcus_genomicjgi_Auran1_22965	CAMPEP_0186670750	CAMPEP_0186711592	CAMPEP_0193331700	-	CAMPEP_0179648298	CAMPEP_0197167110	Bathycoccus_genomic612393038_Bathycoccus_prasinos	CAMPEP_0198476788	CAMPEP_0198496884	CAMPEP_0119376320	CAMPEP_0199442834	CAMPEP_0197244860	CAMPEP_0187032338	CAMPEP_0119438254	CAMPEP_0187049212	CAMPEP_0200880000	CAMPEP_0198256104	CAMPEP_0201017930	CAMPEP_0176476958	CAMPEP_0202892594	-	CAMPEP_0202857740	CAMPEP_0119104180	-	-	CAMPEP_0174718202	CAMPEP_0193785384	CAMPEP_0115778364	CAMPEP_0115847620	Chrysochromulina_genomicKOO29761.1_Cytoplasmic_other	CAMPEP_0119416768
28_eif1a	CAMPEP_0197755092	CAMPEP_0171176328	CAMPEP_0204533266	CAMPEP_0113819932	CAMPEP_0200546652	CAMPEP_0186233600	CAMPEP_0186408930	CAMPEP_0178414358	CAMPEP_0172445478	CAMPEP_0186509714	CAMPEP_0186529656	CAMPEP_0184879162	CAMPEP_0199900738	CAMPEP_0197139762	CAMPEP_0116848656	CAMPEP_0198280278	CAMPEP_0172414280	Aureococcus_genomicjgi_Auran1_8202	-	-	CAMPEP_0193344962	1944457	-	-	Bathycoccus_genomic612385841_Bathycoccus_prasinos	CAMPEP_0198479060	CAMPEP_0198606586	CAMPEP_0119355882	CAMPEP_0199542270	CAMPEP_0197246658	CAMPEP_0187032292	CAMPEP_0119463066	CAMPEP_0187074192	CAMPEP_0200875816	CAMPEP_0198276052	CAMPEP_0200988866	CAMPEP_0176485518	CAMPEP_0202893198	-	CAMPEP_0202864582	CAMPEP_0119109110	CAMPEP_0196761986	CAMPEP_0206246112	CAMPEP_0174705378	CAMPEP_0193794706	CAMPEP_0115786640	CAMPEP_0115869092	-	-
28_rpl24	CAMPEP_0197760544	CAMPEP_0171175570	CAMPEP_0204525910	CAMPEP_0113829748	CAMPEP_0200606304	CAMPEP_0186395158	CAMPEP_0186444412	CAMPEP_0178398276	CAMPEP_0172471028	CAMPEP_0186494946	CAMPEP_0186540184	CAMPEP_0184874778	CAMPEP_0199880702	CAMPEP_0197136396	-	CAMPEP_0198289192	CAMPEP_0172422442	Aureococcus_genomicjgi_Auran1_7695	CAMPEP_0186657774	-	CAMPEP_0193338834	-	CAMPEP_0179635532	CAMPEP_0197165298	Bathycoccus_genomic612392477_Bathycoccus_prasinos	-	CAMPEP_0198506038	CAMPEP_0119370180	CAMPEP_0199468552	CAMPEP_0197258882	CAMPEP_0187017626	CAMPEP_0119460462	CAMPEP_0187068882	CAMPEP_0200882572	CAMPEP_0198257198	CAMPEP_0201016880	CAMPEP_0176503838	CAMPEP_0202892362	CAMPEP_0201444500	CAMPEP_0202856906	CAMPEP_0119104356	CAMPEP_0196763992	CAMPEP_0206212496	CAMPEP_0174743732	CAMPEP_0193715358	CAMPEP_0115804648	-	Chrysochromulina_genomicKOO25159.1_Cytoplasmic_other	CAMPEP_0119413152
28_rpl35	CAMPEP_0197747068	CAMPEP_0171195250	-	CAMPEP_0113842924	CAMPEP_0200588426	CAMPEP_0186399572	CAMPEP_0186434224	CAMPEP_0178402106	CAMPEP_0172441038	-	CAMPEP_0186521236	CAMPEP_0184876866	CAMPEP_0199871928	CAMPEP_0197142610	CAMPEP_0116830132	CAMPEP_0198291444	-	Aureococcus_genomicjgi_Auran1_34777	CAMPEP_0186662524	-	CAMPEP_0193403778	-	CAMPEP_0179647024	CAMPEP_0197170554	Bathycoccus_genomic612394093_Bathycoccus_prasinos	CAMPEP_0198485850	CAMPEP_0198605912	CAMPEP_0119362272	CAMPEP_0199440374	CAMPEP_0197234752	CAMPEP_0187023032	CAMPEP_0119444600	CAMPEP_0187068462	CAMPEP_0200873598	CAMPEP_0198261034	CAMPEP_0200991454	CAMPEP_0176495526	CAMPEP_0202898572	CAMPEP_0201448126	CAMPEP_0202863754	CAMPEP_0119101194	-	CAMPEP_0206230370	CAMPEP_0174754962	CAMPEP_0193706440	CAMPEP_0115802104	CAMPEP_0115852654	Chrysochromulina_genomicKOO21433.1_Cytoplasmic_other	CAMPEP_0119413048
28_srpr	-	-	CAMPEP_0204549660	-	CAMPEP_0200530222	CAMPEP_0186190698	CAMPEP_0186424220	CAMPEP_0178414746	-	CAMPEP_0186504682	CAMPEP_0186535976	CAMPEP_0184890410	CAMPEP_0199880894	CAMPEP_0197152264	CAMPEP_0116859236	CAMPEP_0198300386	CAMPEP_0172428008	Aureococcus_genomicjgi_Auran1_36905	CAMPEP_0186658394	CAMPEP_0186714180	CAMPEP_0193370904	-	-	-	Bathycoccus_genomic612387375_Bathycoccus_prasinos	-	CAMPEP_0198526326	CAMPEP_0119400738	CAMPEP_0199522878	CAMPEP_0197250316	CAMPEP_0187023370	CAMPEP_0119451636	CAMPEP_0187066034	CAMPEP_0200878148	CAMPEP_0198265834	CAMPEP_0200999414	CAMPEP_0176501958	CAMPEP_0202890752	CAMPEP_0201453350	CAMPEP_0202885920	CAMPEP_0119116032	-	CAMPEP_0206228882	CAMPEP_0174761936	CAMPEP_0193742784	-	CAMPEP_0115829434	Chrysochromulina_genomicKOO32508.1_Cytoplasmic_other	-
29_ABCE	-	CAMPEP_0171186218	CAMPEP_0204528404	-	CAMPEP_0200641060	CAMPEP_0186185220	CAMPEP_0186414678	CAMPEP_0178431464	CAMPEP_0172440996	CAMPEP_0186483668	CAMPEP_0186519616	CAMPEP_0184898196	CAMPEP_0199870960	CAMPEP_0197136254	CAMPEP_0116838660	CAMPEP_0198298564	CAMPEP_0172424872	-	-	CAMPEP_0186713422	CAMPEP_0193370532	-	-	CAMPEP_0197168218	Bathycoccus_genomic612395813_Bathycoccus_prasinos	-	CAMPEP_0198491380	-	CAMPEP_0199504970	CAMPEP_0197240768	CAMPEP_0187035486	CAMPEP_0119436424	CAMPEP_0187074092	CAMPEP_0200889848	-	CAMPEP_0201015688	CAMPEP_0176493722	CAMPEP_0202902532	CAMPEP_0201451236	CAMPEP_0202864946	CAMPEP_0119106812	-	CAMPEP_0206231014	CAMPEP_0174720810	CAMPEP_0193741410	-	-	-	CAMPEP_0119423074
29_NIP7	-	CAMPEP_0171198142	CAMPEP_0204590574	CAMPEP_0113824328	CAMPEP_0200606820	CAMPEP_0186204792	-	CAMPEP_0178446018	CAMPEP_0172439468	-	-	-	-	-	-	-	-	-	CAMPEP_0186706784	-	CAMPEP_0193368918	1918140	-	CAMPEP_0197168452	Bathycoccus_genomic612397568_Bathycoccus_prasinos	-	CAMPEP_0198536866	CAMPEP_0119374676	CAMPEP_0199533526	CAMPEP_0197248226	-	CAMPEP_0119458370	CAMPEP_0187068528	CAMPEP_0200876488	CAMPEP_0198255932	-	-	CAMPEP_0202900818	CAMPEP_0201473666	-	CAMPEP_0119106670	-	CAMPEP_0206221290	CAMPEP_0174695956	CAMPEP_0193785666	CAMPEP_0115779878	CAMPEP_0115878266	Chrysochromulina_genomicKOO21022.1_Chloroplast_signal	CAMPEP_0119416902
29_SCO1_mito	-	CAMPEP_0171197196	CAMPEP_0204535450	-	CAMPEP_0200525632	CAMPEP_0186211546	CAMPEP_0186434274	CAMPEP_0178383530	CAMPEP_0172472394	-	CAMPEP_0186543994	-	-	CAMPEP_0197136654	-	CAMPEP_0198304638	-	Aureococcus_genomicjgi_Auran1_7053	CAMPEP_0186665024	CAMPEP_0186718740	CAMPEP_0193367040	-	-	CAMPEP_0197167932	Bathycoccus_genomic612386905_Bathycoccus_prasinos	-	CAMPEP_0198546650	CAMPEP_0119380790	CAMPEP_0199524582	CAMPEP_0197241544	-	-	CAMPEP_0187067280	CAMPEP_0200877818	CAMPEP_0198249208	CAMPEP_0200988564	-	CAMPEP_0202892708	CAMPEP_0201474604	CAMPEP_0202863482	CAMPEP_0119112074	-	CAMPEP_0206248772	CAMPEP_0174698156	CAMPEP_0193788180	CAMPEP_0115780702	CAMPEP_0115863060	Chrysochromulina_genomicKOO24334.1_Cytoplasmic_mitochondrion	CAMPEP_0119426046
29_calm	CAMPEP_0197759340	-	CAMPEP_0204611026	CAMPEP_0113820434	CAMPEP_0200523624	-	CAMPEP_0186430402	CAMPEP_0178399368	CAMPEP_0172472186	-	CAMPEP_0186522880	CAMPEP_0184900024	-	CAMPEP_0197155132	CAMPEP_0116843050	-	CAMPEP_0172431456	Aureococcus_genomicjgi_Auran1_58710	-	CAMPEP_0186709524	-	1981015	CAMPEP_0179636750	-	Bathycoccus_genomic612399588_Bathycoccus_prasinos	-	CAMPEP_0198531722	-	-	CAMPEP_0197246770	CAMPEP_0187016522	CAMPEP_0119461744	-	CAMPEP_0200885968	CAMPEP_0198256810	CAMPEP_0200988556	-	CAMPEP_0202896590	CAMPEP_0201448282	CAMPEP_0202862900	CAMPEP_0119106558	CAMPEP_0196763288	CAMPEP_0206229524	CAMPEP_0174756164	-	-	CAMPEP_0115828776	Chrysochromulina_genomicKOO28823.1_Cytoplasmic_other	CAMPEP_0119433932
29_nhp2L1	CAMPEP_0197759850	CAMPEP_0171170064	CAMPEP_0204525610	CAMPEP_0113821492	CAMPEP_0200608864	CAMPEP_0186347060	CAMPEP_0186442952	CAMPEP_0178451168	-	CAMPEP_0186493174	-	CAMPEP_0184885508	-	-	CAMPEP_0116865904	CAMPEP_0198295352	CAMPEP_0172424516	Aureococcus_genomicjgi_Auran1_53454	CAMPEP_0186668016	-	CAMPEP_0193401374	1931686	CAMPEP_0179647292	CAMPEP_0197162700	Bathycoccus_genomic612394764_Bathycoccus_prasinos	CAMPEP_0198477048	CAMPEP_0198610308	CAMPEP_0119373296	CAMPEP_0199500818	-	CAMPEP_0187012416	CAMPEP_0119439562	CAMPEP_0187051232	CAMPEP_0200870534	CAMPEP_0198249350	CAMPEP_0200991384	CAMPEP_0176482136	CAMPEP_0202900272	CAMPEP_0201437886	CAMPEP_0202864090	CAMPEP_0119102290	-	CAMPEP_0206250028	CAMPEP_0174716228	CAMPEP_0193724560	CAMPEP_0115777810	CAMPEP_0115849380	-	CAMPEP_0119413944
29_polr2a	-	CAMPEP_0171176360	-	-	CAMPEP_0200572458	CAMPEP_0186394260	CAMPEP_0186447934	CAMPEP_0178454272	CAMPEP_0172447466	CAMPEP_0186515730	CAMPEP_0186532802	CAMPEP_0184900946	CAMPEP_0199899246	CAMPEP_0197138948	-	CAMPEP_0198286032	CAMPEP_0172434946	Aureococcus_genomicjgi_Auran1_36761	CAMPEP_0186706554	CAMPEP_0186728054	CAMPEP_0193355746	-	CAMPEP_0179638958	CAMPEP_0197163614	Bathycoccus_genomic612389436_Bathycoccus_prasinos	CAMPEP_0198486330	CAMPEP_0198601680	CAMPEP_0119374366	-	-	CAMPEP_0187014864	CAMPEP_0119463080	-	CAMPEP_0200874368	-	CAMPEP_0201016028	CAMPEP_0176486332	CAMPEP_0202925266	CAMPEP_0201436420	CAMPEP_0202863780	-	CAMPEP_0196762322	CAMPEP_0206226892	CAMPEP_0174761326	CAMPEP_0193703480	-	CAMPEP_0115838168	Chrysochromulina_genomicKOO26202.1_Cytoplasmic_other	-
29_rpl31	CAMPEP_0197761738	CAMPEP_0171204584	CAMPEP_0204533742	CAMPEP_0113842620	CAMPEP_0200680080	CAMPEP_0186396828	CAMPEP_0186444530	CAMPEP_0178411314	CAMPEP_0172442592	CAMPEP_0186495952	CAMPEP_0186532890	CAMPEP_0184885510	CAMPEP_0199886634	CAMPEP_0197144696	CAMPEP_0116844666	CAMPEP_0198286200	CAMPEP_0172421230	Aureococcus_genomicjgi_Auran1_28438	CAMPEP_0186674900	CAMPEP_0186710178	CAMPEP_0193405814	1947967	CAMPEP_0179638728	CAMPEP_0197167360	Bathycoccus_genomic612389412_Bathycoccus_prasinos	CAMPEP_0198480282	CAMPEP_0198490112	CAMPEP_0119358578	CAMPEP_0199533034	CAMPEP_0197242768	CAMPEP_0187019916	CAMPEP_0119439952	CAMPEP_0187049466	-	CAMPEP_0198253422	CAMPEP_0200981238	-	CAMPEP_0202893080	CAMPEP_0201472470	CAMPEP_0202856928	CAMPEP_0119102822	-	CAMPEP_0206275874	CAMPEP_0174719930	CAMPEP_0193725276	CAMPEP_0115807634	CAMPEP_0115856054	Chrysochromulina_genomicKOO23953.1_Cytoplasmic_other	CAMPEP_0119414844
29_sbds	-	-	-	-	-	-	CAMPEP_0186422258	CAMPEP_0178439402	CAMPEP_0172475988	-	CAMPEP_0186533918	-	CAMPEP_0199883648	CAMPEP_0197155352	-	CAMPEP_0198290038	CAMPEP_0172422894	Aureococcus_genomicjgi_Auran1_3422	CAMPEP_0186663882	CAMPEP_0186719048	CAMPEP_0193354350	2017515	CAMPEP_0179637118	CAMPEP_0197166680	Bathycoccus_genomic612395096_Bathycoccus_prasinos	-	-	CAMPEP_0119379024	CAMPEP_0199476930	-	CAMPEP_0187037586	CAMPEP_0119463130	-	CAMPEP_0200881654	CAMPEP_0198261952	CAMPEP_0200987652	CAMPEP_0176495310	CAMPEP_0202902500	CAMPEP_0201436082	CAMPEP_0202861020	CAMPEP_0119113580	CAMPEP_0196763200	CAMPEP_0206231090	CAMPEP_0174725844	CAMPEP_0193703360	-	CAMPEP_0115832934	Chrysochromulina_genomicKOO21151.1_Cytoplasmic_mitochondrion	CAMPEP_0119416392
30_GNL2	CAMPEP_0197807520	CAMPEP_0171177550	-	-	CAMPEP_0200543998	CAMPEP_0186220980	CAMPEP_0186418612	CAMPEP_0178444310	CAMPEP_0172474042	CAMPEP_0186498306	-	CAMPEP_0184882290	CAMPEP_0199871668	CAMPEP_0197140296	CAMPEP_0116835436	CAMPEP_0198305044	CAMPEP_0172424834	Aureococcus_genomicjgi_Auran1_72347	CAMPEP_0186674716	CAMPEP_0186727172	CAMPEP_0193343064	-	CAMPEP_0179645628	CAMPEP_0197172174	Bathycoccus_genomic612400572_Bathycoccus_prasinos	CAMPEP_0198487204	CAMPEP_0198569954	CAMPEP_0119357002	CAMPEP_0199468524	-	CAMPEP_0187028414	CAMPEP_0119438286	CAMPEP_0187048292	CAMPEP_0200892136	CAMPEP_0198257572	CAMPEP_0200990866	CAMPEP_0176498440	CAMPEP_0202903044	CAMPEP_0201467938	CAMPEP_0202868082	CAMPEP_0119106732	CAMPEP_0196761068	CAMPEP_0206232326	CAMPEP_0174699370	CAMPEP_0193739802	-	CAMPEP_0115870984	Chrysochromulina_genomicKOO31735.1_Cytoplasmic_other	-
30_IMP4	CAMPEP_0197806262	CAMPEP_0171178648	CAMPEP_0204593340	CAMPEP_0113819446	CAMPEP_0200679148	CAMPEP_0186210022	CAMPEP_0186460324	CAMPEP_0178418176	CAMPEP_0172453536	CAMPEP_0186516852	-	CAMPEP_0184879472	CAMPEP_0199877134	CAMPEP_0197147396	-	-	CAMPEP_0172427028	Aureococcus_genomicjgi_Auran1_71380	CAMPEP_0186706422	CAMPEP_0186717216	CAMPEP_0193394416	-	CAMPEP_0179647450	CAMPEP_0197171332	Bathycoccus_genomic612395937_Bathycoccus_prasinos	CAMPEP_0198481712	CAMPEP_0198541070	CAMPEP_0119376588	CAMPEP_0199512820	CAMPEP_0197233044	CAMPEP_0187032376	-	-	CAMPEP_0200875496	CAMPEP_0198251010	-	CAMPEP_0176505800	CAMPEP_0202891338	CAMPEP_0201470402	CAMPEP_0202858436	CAMPEP_0119109356	-	CAMPEP_0206228242	CAMPEP_0174727664	-	-	CAMPEP_0115836544	Chrysochromulina_genomicKOO21291.1_Cytoplasmic_mitochondrion	CAMPEP_0119418556
30_YKT6	CAMPEP_0197819628	-	CAMPEP_0204585134	-	CAMPEP_0200552808	-	CAMPEP_0186443082	CAMPEP_0178431088	-	CAMPEP_0186491986	CAMPEP_0186542362	CAMPEP_0184874960	CAMPEP_0199890558	CAMPEP_0197139386	CAMPEP_0116844046	CAMPEP_0198303260	CAMPEP_0172416154	Aureococcus_genomicjgi_Auran1_58604	CAMPEP_0186658078	-	CAMPEP_0193371390	-	CAMPEP_0179641378	CAMPEP_0197162534	Bathycoccus_genomic612391839_Bathycoccus_prasinos	CAMPEP_0198480364	CAMPEP_0198541352	CAMPEP_0119378194	CAMPEP_0199543864	-	CAMPEP_0187023498	CAMPEP_0119440648	CAMPEP_0187047666	CAMPEP_0200886720	CAMPEP_0198263496	CAMPEP_0201000140	-	CAMPEP_0202899568	-	CAMPEP_0202866992	CAMPEP_0119103930	-	-	CAMPEP_0174694622	CAMPEP_0193795482	CAMPEP_0115797342	CAMPEP_0115851102	-	CAMPEP_0119414026
30_gpn3	-	CAMPEP_0171181632	CAMPEP_0204563426	CAMPEP_0113837906	CAMPEP_0200536094	CAMPEP_0186193914	-	-	CAMPEP_0172465468	CAMPEP_0186507654	-	-	CAMPEP_0199870114	CAMPEP_0197152084	-	CAMPEP_0198292232	CAMPEP_0172424350	Aureococcus_genomicjgi_Auran1_59874	CAMPEP_0186666066	CAMPEP_0186718514	CAMPEP_0193357038	-	-	-	Bathycoccus_genomic612397642_Bathycoccus_prasinos	CAMPEP_0198481450	CAMPEP_0198544526	CAMPEP_0119380460	CAMPEP_0199520984	CAMPEP_0197256606	CAMPEP_0187033130	CAMPEP_0119458576	CAMPEP_0187068332	CAMPEP_0200872428	CAMPEP_0198251472	CAMPEP_0200992870	-	CAMPEP_0202897198	CAMPEP_0201443948	CAMPEP_0202858504	CAMPEP_0119104244	-	CAMPEP_0206236864	-	-	-	CAMPEP_0115859832	Chrysochromulina_genomicKOO21603.1_Cytoplasmic_other	CAMPEP_0119424628
30_psmb1	CAMPEP_0197766044	CAMPEP_0171259788	-	CAMPEP_0113822882	CAMPEP_0200541086	CAMPEP_0186245434	CAMPEP_0186455290	CAMPEP_0178412972	CAMPEP_0172444290	CAMPEP_0186488910	CAMPEP_0186537110	CAMPEP_0184875192	CAMPEP_0199870344	CAMPEP_0197135296	CAMPEP_0116843842	CAMPEP_0198293670	CAMPEP_0172424508	Aureococcus_genomicjgi_Auran1_9896	CAMPEP_0186692986	-	CAMPEP_0193368752	-	CAMPEP_0179635522	CAMPEP_0197165814	Bathycoccus_genomic612399936_Bathycoccus_prasinos	-	CAMPEP_0198494346	CAMPEP_0119372824	CAMPEP_0199450808	CAMPEP_0197237134	CAMPEP_0187025470	CAMPEP_0119456446	CAMPEP_0187046642	CAMPEP_0200878412	CAMPEP_0198248560	CAMPEP_0200987144	CAMPEP_0176492974	CAMPEP_0202900302	CAMPEP_0201451212	CAMPEP_0202865576	CAMPEP_0119101534	-	CAMPEP_0206233494	CAMPEP_0174714340	CAMPEP_0193732134	CAMPEP_0115791192	CAMPEP_0115854822	-	CAMPEP_0119409618
30_rpl36a	CAMPEP_0197745574	CAMPEP_0171173646	CAMPEP_0204611808	CAMPEP_0113836068	CAMPEP_0200541472	CAMPEP_0186217604	CAMPEP_0186442284	CAMPEP_0178398404	-	-	CAMPEP_0186537964	CAMPEP_0184877664	CAMPEP_0199885934	-	-	CAMPEP_0198286530	-	Aureococcus_genomicjgi_Auran1_30290	CAMPEP_0186658400	-	CAMPEP_0193339674	1589138	-	-	Bathycoccus_genomic612393777_Bathycoccus_prasinos	-	CAMPEP_0198605412	CAMPEP_0119366370	CAMPEP_0199544346	CAMPEP_0197232432	CAMPEP_0187018858	CAMPEP_0119441062	-	CAMPEP_0200872342	CAMPEP_0198254444	-	CAMPEP_0176498918	CAMPEP_0202892562	CAMPEP_0201448938	CAMPEP_0202861578	CAMPEP_0119106088	-	CAMPEP_0206211652	-	-	-	-	-	CAMPEP_0119414058
30_rps10	-	-	-	-	-	-	-	-	-	CAMPEP_0186495046	CAMPEP_0186522634	CAMPEP_0184878048	CAMPEP_0199871086	CAMPEP_0197139822	CAMPEP_0116846248	CAMPEP_0198280270	CAMPEP_0172414078	Aureococcus_genomicjgi_Auran1_29821	CAMPEP_0186655084	-	-	1928682	CAMPEP_0179643274	-	Bathycoccus_genomic612399598_Bathycoccus_prasinos	-	-	CAMPEP_0119360238	-	CAMPEP_0197246582	CAMPEP_0187022836	CAMPEP_0119447608	CAMPEP_0187041762	CAMPEP_0200876470	CAMPEP_0198263184	CAMPEP_0200990596	CAMPEP_0176482976	CAMPEP_0202895326	-	CAMPEP_0202867214	CAMPEP_0119105508	-	CAMPEP_0206236740	CAMPEP_0174714480	CAMPEP_0193715700	CAMPEP_0115795224	CAMPEP_0115846792	-	CAMPEP_0119414186
31_POLR1C	-	CAMPEP_0171176878	CAMPEP_0204604996	CAMPEP_0113824572	CAMPEP_0200568372	CAMPEP_0186210614	CAMPEP_0186445816	CAMPEP_0178373270	CAMPEP_0172461762	-	-	CAMPEP_0184879870	CAMPEP_0199888568	CAMPEP_0197151364	-	-	-	-	CAMPEP_0186666060	CAMPEP_0186711060	CAMPEP_0193343856	1929680	CAMPEP_0179645818	CAMPEP_0197162724	Bathycoccus_genomic612395997_Bathycoccus_prasinos	CAMPEP_0198482620	CAMPEP_0198501434	CAMPEP_0119378048	CAMPEP_0199439964	CAMPEP_0197244420	CAMPEP_0187019486	CAMPEP_0119460092	CAMPEP_0187050582	CAMPEP_0200875794	CAMPEP_0198250970	CAMPEP_0200994864	CAMPEP_0176487058	CAMPEP_0202904028	CAMPEP_0201470504	CAMPEP_0202869574	CAMPEP_0119110596	-	CAMPEP_0206233526	-	CAMPEP_0193744014	CAMPEP_0115810548	CAMPEP_0115835996	Chrysochromulina_genomicKOO28580.1_Cytoplasmic_other	CAMPEP_0119428740
31_POLR2H	CAMPEP_0197785662	CAMPEP_0171242812	CAMPEP_0204601486	-	CAMPEP_0200513340	CAMPEP_0186213810	CAMPEP_0186424688	CAMPEP_0178439048	CAMPEP_0172450144	CAMPEP_0186492860	-	CAMPEP_0184885676	CAMPEP_0199872264	-	CAMPEP_0116838588	CAMPEP_0198292714	-	-	CAMPEP_0186673366	-	CAMPEP_0193369764	-	CAMPEP_0179647496	CAMPEP_0197163138	Bathycoccus_genomic612389542_Bathycoccus_prasinos	CAMPEP_0198479212	CAMPEP_0198545914	CAMPEP_0119357598	CAMPEP_0199471436	CAMPEP_0197234856	CAMPEP_0187014278	CAMPEP_0119448840	CAMPEP_0187068826	CAMPEP_0200875798	CAMPEP_0198258214	CAMPEP_0201016490	-	CAMPEP_0202901462	CAMPEP_0201447238	CAMPEP_0202884586	CAMPEP_0119115870	-	CAMPEP_0206247012	CAMPEP_0174718060	CAMPEP_0193706150	CAMPEP_0115794084	CAMPEP_0115856452	Chrysochromulina_genomicKOO31287.1_Cytoplasmic_other	CAMPEP_0119416282
31_PPP2R3	-	CAMPEP_0171249848	CAMPEP_0204589642	-	CAMPEP_0200524248	CAMPEP_0186219674	CAMPEP_0186439880	CAMPEP_0178439016	CAMPEP_0172444860	CAMPEP_0186514350	CAMPEP_0186521514	CAMPEP_0184899712	CAMPEP_0199905630	CAMPEP_0197153036	CAMPEP_0116832140	-	-	Aureococcus_genomicjgi_Auran1_3205	CAMPEP_0186689716	CAMPEP_0186711806	CAMPEP_0193393346	-	CAMPEP_0179651266	CAMPEP_0197166078	Bathycoccus_genomic612391084_Bathycoccus_prasinos	CAMPEP_0198483998	CAMPEP_0198503256	CAMPEP_0119403750	CAMPEP_0199436282	CAMPEP_0197259804	CAMPEP_0187015086	CAMPEP_0119441774	CAMPEP_0187065804	CAMPEP_0200872928	CAMPEP_0198267298	CAMPEP_0200995892	CAMPEP_0176485984	CAMPEP_0202899244	CAMPEP_0201458922	CAMPEP_0202859472	CAMPEP_0119106174	-	CAMPEP_0206242930	CAMPEP_0174699860	-	-	CAMPEP_0115871426	Chrysochromulina_genomicKOO35071.1_Cytoplasmic_other	CAMPEP_0119410752
31_RPS25	CAMPEP_0197753130	CAMPEP_0171189266	CAMPEP_0204532432	CAMPEP_0113832390	CAMPEP_0200694992	CAMPEP_0186395520	CAMPEP_0186438502	CAMPEP_0178398892	-	CAMPEP_0186482590	CAMPEP_0186523418	CAMPEP_0184897852	CAMPEP_0199882202	CAMPEP_0197157742	-	CAMPEP_0198286004	CAMPEP_0172414722	Aureococcus_genomicjgi_Auran1_59049	CAMPEP_0186648704	-	CAMPEP_0193344970	1618741	-	CAMPEP_0197162648	Bathycoccus_genomic612392812_Bathycoccus_prasinos	CAMPEP_0198478150	CAMPEP_0198489856	CAMPEP_0119403126	CAMPEP_0199438464	CAMPEP_0197232416	-	CAMPEP_0119438002	CAMPEP_0187048298	CAMPEP_0200881476	CAMPEP_0198250910	CAMPEP_0200983214	CAMPEP_0176500800	CAMPEP_0202892876	CAMPEP_0201467926	-	CAMPEP_0119101358	-	CAMPEP_0206228396	CAMPEP_0174710500	CAMPEP_0193793426	CAMPEP_0115792108	CAMPEP_0115832500	Chrysochromulina_genomicKOO35795.1_Cytoplasmic_other	-
32_AP1S2	CAMPEP_0197747654	-	CAMPEP_0204525944	-	-	-	CAMPEP_0186410908	CAMPEP_0178431106	CAMPEP_0172456426	CAMPEP_0186489514	CAMPEP_0186523080	CAMPEP_0184876826	CAMPEP_0199900704	CAMPEP_0197144450	CAMPEP_0116845984	CAMPEP_0198284890	CAMPEP_0172415972	Aureococcus_genomicjgi_Auran1_25892	CAMPEP_0186705164	-	CAMPEP_0193328020	-	CAMPEP_0179642340	CAMPEP_0197166736	Bathycoccus_genomic612389608_Bathycoccus_prasinos	CAMPEP_0198482014	-	-	CAMPEP_0199536794	CAMPEP_0197235006	CAMPEP_0187012694	CAMPEP_0119436676	CAMPEP_0187061378	CAMPEP_0200886520	CAMPEP_0198251086	CAMPEP_0200989454	CAMPEP_0176479724	CAMPEP_0202902688	CAMPEP_0201473054	CAMPEP_0202866762	CAMPEP_0119108308	CAMPEP_0196765460	CAMPEP_0206229322	CAMPEP_0174760640	CAMPEP_0193775712	CAMPEP_0115796074	CAMPEP_0115846098	-	CAMPEP_0119414068
32_FCF1	-	CAMPEP_0171211260	CAMPEP_0204551522	-	CAMPEP_0200520570	CAMPEP_0186320402	CAMPEP_0186440004	CAMPEP_0178415030	CAMPEP_0172445076	CAMPEP_0186513258	-	CAMPEP_0184890376	CAMPEP_0199880270	-	-	-	-	Aureococcus_genomicjgi_Auran1_24178	CAMPEP_0186668162	-	CAMPEP_0193401526	-	CAMPEP_0179646832	-	Bathycoccus_genomic612394692_Bathycoccus_prasinos	-	-	CAMPEP_0119362378	-	-	-	CAMPEP_0119449046	-	-	CAMPEP_0198251820	-	-	-	CAMPEP_0201469920	CAMPEP_0202867574	CAMPEP_0119101520	-	CAMPEP_0206243002	CAMPEP_0174726344	CAMPEP_0193711328	CAMPEP_0115774286	CAMPEP_0115848678	Chrysochromulina_genomicKOO27141.1_Cytoplasmic_other	CAMPEP_0119421158
32_MAK16	CAMPEP_0197812054	CAMPEP_0171182130	CAMPEP_0204579764	CAMPEP_0113821490	CAMPEP_0200629516	-	CAMPEP_0186430488	CAMPEP_0178421286	CAMPEP_0172455386	-	CAMPEP_0186521810	CAMPEP_0184889170	CAMPEP_0199879112	-	-	-	CAMPEP_0172413712	Aureococcus_genomicjgi_Auran1_4711	CAMPEP_0186672016	-	CAMPEP_0193364820	1608447	-	-	Bathycoccus_genomic612386984_Bathycoccus_prasinos	-	CAMPEP_0198514822	-	CAMPEP_0199418312	CAMPEP_0197239376	-	-	-	-	CAMPEP_0198263710	-	CAMPEP_0176494252	CAMPEP_0202904318	CAMPEP_0201449420	CAMPEP_0202866848	CAMPEP_0119101076	-	CAMPEP_0206253294	CAMPEP_0174729388	CAMPEP_0193791448	-	CAMPEP_0115840820	-	CAMPEP_0119431968
32_MAT1A	-	-	-	-	-	-	-	-	CAMPEP_0172446398	-	-	CAMPEP_0184886380	CAMPEP_0199897214	CAMPEP_0197145238	CAMPEP_0116869592	CAMPEP_0198285598	CAMPEP_0172423818	Aureococcus_genomicjgi_Auran1_39248	CAMPEP_0186663858	CAMPEP_0186716012	CAMPEP_0193364288	1927808	CAMPEP_0179644848	CAMPEP_0197169600	Bathycoccus_genomic612398915_Bathycoccus_prasinos	CAMPEP_0198477128	-	-	-	CAMPEP_0197233458	CAMPEP_0187027238	CAMPEP_0119436286	CAMPEP_0187042706	CAMPEP_0200887104	CAMPEP_0198255478	CAMPEP_0200993962	CAMPEP_0176504348	CAMPEP_0202896868	CAMPEP_0201470390	CAMPEP_0202866524	CAMPEP_0119103252	CAMPEP_0196762358	CAMPEP_0206228810	-	-	-	-	Chrysochromulina_genomicKOO34884.1_Cytoplasmic_other	-
32_emg1	-	CAMPEP_0171183066	CAMPEP_0204521552	CAMPEP_0113822676	CAMPEP_0200685796	CAMPEP_0186186790	CAMPEP_0186457740	CAMPEP_0178444060	CAMPEP_0172445702	CAMPEP_0186495122	-	CAMPEP_0184879636	-	CAMPEP_0197149876	-	-	CAMPEP_0172424852	Aureococcus_genomicjgi_Auran1_6205	CAMPEP_0186676356	CAMPEP_0186721076	CAMPEP_0193332032	-	-	CAMPEP_0197169992	Bathycoccus_genomic612400520_Bathycoccus_prasinos	CAMPEP_0198476282	CAMPEP_0198528540	CAMPEP_0119379236	CAMPEP_0199501052	CAMPEP_0197250786	CAMPEP_0187019880	CAMPEP_0119459584	CAMPEP_0187069004	-	CAMPEP_0198264628	CAMPEP_0200990766	CAMPEP_0176498526	CAMPEP_0202892936	CAMPEP_0201440608	CAMPEP_0202869758	CAMPEP_0119108220	CAMPEP_0196763174	CAMPEP_0206247398	CAMPEP_0174697200	CAMPEP_0193779204	CAMPEP_0115774098	CAMPEP_0115859838	-	CAMPEP_0119417494
32_rpl37a	CAMPEP_0197745494	CAMPEP_0171205518	CAMPEP_0204523976	CAMPEP_0113828188	CAMPEP_0200685998	CAMPEP_0186408886	-	CAMPEP_0178413546	-	CAMPEP_0186495628	-	CAMPEP_0184897830	CAMPEP_0199900470	CAMPEP_0197138262	CAMPEP_0116842924	-	-	Aureococcus_genomicjgi_Auran1_60062	CAMPEP_0186656140	-	CAMPEP_0193406600	-	-	-	Bathycoccus_genomic612388817_Bathycoccus_prasinos	-	CAMPEP_0198488270	CAMPEP_0119353946	-	CAMPEP_0197259520	CAMPEP_0187014300	CAMPEP_0119438660	CAMPEP_0187047662	CAMPEP_0200873546	-	-	CAMPEP_0176487926	CAMPEP_0202921008	CAMPEP_0201435614	CAMPEP_0202860894	CAMPEP_0119104602	-	CAMPEP_0206236752	CAMPEP_0174698844	CAMPEP_0193740760	CAMPEP_0115805054	CAMPEP_0115862020	-	CAMPEP_0119412748
33_ino1	-	-	-	-	-	-	-	-	CAMPEP_0172442468	-	-	CAMPEP_0184878494	CAMPEP_0199879278	CAMPEP_0197145452	CAMPEP_0116830174	CAMPEP_0198306058	CAMPEP_0172414340	-	-	-	CAMPEP_0193405140	-	CAMPEP_0179636008	CAMPEP_0197161742	Bathycoccus_genomic612387325_Bathycoccus_prasinos	CAMPEP_0198485460	-	-	-	-	-	-	-	-	CAMPEP_0198249054	CAMPEP_0200982140	-	CAMPEP_0202898116	CAMPEP_0201467812	CAMPEP_0202857224	CAMPEP_0119109628	-	CAMPEP_0206231092	CAMPEP_0174716270	CAMPEP_0193729632	CAMPEP_0115794010	CAMPEP_0115850694	Chrysochromulina_genomicKOO27975.1_Cytoplasmic_other	-
33_rpl6	CAMPEP_0197748962	CAMPEP_0171179704	CAMPEP_0204564824	CAMPEP_0113829408	CAMPEP_0200607916	CAMPEP_0186233242	CAMPEP_0186417690	CAMPEP_0178409164	CAMPEP_0172440784	CAMPEP_0186487056	CAMPEP_0186523814	-	CAMPEP_0199885082	CAMPEP_0197135222	CAMPEP_0116822716	CAMPEP_0198280644	-	Aureococcus_genomicjgi_Auran1_6122	CAMPEP_0186653376	-	CAMPEP_0193371516	1589574	CAMPEP_0179646216	CAMPEP_0197167528	Bathycoccus_genomic612390287_Bathycoccus_prasinos	-	CAMPEP_0198492272	CAMPEP_0119353348	CAMPEP_0199430128	-	CAMPEP_0187034588	CAMPEP_0119444796	CAMPEP_0187048526	CAMPEP_0200881218	CAMPEP_0198276742	CAMPEP_0201003344	CAMPEP_0176487794	CAMPEP_0202893564	CAMPEP_0201441882	CAMPEP_0202856974	CAMPEP_0119105126	-	CAMPEP_0206230546	CAMPEP_0174715012	CAMPEP_0193740284	CAMPEP_0115781122	CAMPEP_0115845452	Chrysochromulina_genomicKOO32106.1_Cytoplasmic_other	CAMPEP_0119414086
34_RFC5	CAMPEP_0197807502	CAMPEP_0171188814	CAMPEP_0204570426	-	CAMPEP_0200537586	CAMPEP_0186342958	CAMPEP_0186465316	CAMPEP_0178444320	CAMPEP_0172447030	CAMPEP_0186491720	-	CAMPEP_0184877940	CAMPEP_0199888492	CAMPEP_0197146024	CAMPEP_0116853562	CAMPEP_0198299308	CAMPEP_0172438720	Aureococcus_genomicjgi_Auran1_71065	CAMPEP_0186667910	-	CAMPEP_0193378390	-	CAMPEP_0179647214	CAMPEP_0197165776	Bathycoccus_genomic612387559_Bathycoccus_prasinos	-	CAMPEP_0198540840	-	CAMPEP_0199463164	CAMPEP_0197247826	-	CAMPEP_0119454558	-	CAMPEP_0200898546	CAMPEP_0198251424	-	CAMPEP_0176502466	CAMPEP_0202903482	CAMPEP_0201463300	CAMPEP_0202872782	CAMPEP_0119111804	-	CAMPEP_0206238992	CAMPEP_0174697984	CAMPEP_0193711692	-	CAMPEP_0115864956	Chrysochromulina_genomicKOO24192.1_Cytoplasmic_other	-
35_ABT1	-	CAMPEP_0171181070	CAMPEP_0204521222	-	CAMPEP_0200623466	CAMPEP_0186188334	CAMPEP_0186458336	CAMPEP_0178408536	CAMPEP_0172460888	CAMPEP_0186483656	-	CAMPEP_0184885192	CAMPEP_0199877516	CAMPEP_0197153702	CAMPEP_0116847674	-	CAMPEP_0172419576	Aureococcus_genomicjgi_Auran1_61077	CAMPEP_0186673342	CAMPEP_0186718698	CAMPEP_0193382890	-	CAMPEP_0179639438	CAMPEP_0197167740	Bathycoccus_genomic612389506_Bathycoccus_prasinos	CAMPEP_0198486830	-	CAMPEP_0119378630	CAMPEP_0199460850	CAMPEP_0197234652	CAMPEP_0187022678	CAMPEP_0119455160	CAMPEP_0187063588	CAMPEP_0200872186	CAMPEP_0198259698	-	CAMPEP_0176498256	CAMPEP_0202909802	CAMPEP_0201445770	CAMPEP_0202878582	CAMPEP_0119111026	-	CAMPEP_0206248508	CAMPEP_0174720512	-	-	CAMPEP_0115843360	Chrysochromulina_genomicKOO24750.1_Cytoplasmic_other	-
35_CHURC1FNTB	-	CAMPEP_0171215560	CAMPEP_0204573128	CAMPEP_0113819312	CAMPEP_0200591334	CAMPEP_0186217808	CAMPEP_0186410086	CAMPEP_0178379298	CAMPEP_0172443476	CAMPEP_0186517724	CAMPEP_0186524952	-	CAMPEP_0199877422	-	-	CAMPEP_0198306078	CAMPEP_0172435166	Aureococcus_genomicjgi_Auran1_24404	CAMPEP_0186665748	CAMPEP_0186711292	CAMPEP_0193370334	-	CAMPEP_0179639788	CAMPEP_0197170282	Bathycoccus_genomic612396816_Bathycoccus_prasinos	-	CAMPEP_0198594246	-	CAMPEP_0199474268	-	CAMPEP_0187028418	CAMPEP_0119461944	CAMPEP_0187049778	CAMPEP_0200888160	CAMPEP_0198276034	CAMPEP_0200998148	CAMPEP_0176480094	CAMPEP_0202909804	CAMPEP_0201436914	CAMPEP_0202860272	-	-	-	-	CAMPEP_0193757806	-	CAMPEP_0115863972	Chrysochromulina_genomicKOO32499.1_Cytoplasmic_other	CAMPEP_0119417322
35_METTL1	-	CAMPEP_0171257020	-	-	CAMPEP_0200524244	CAMPEP_0186207212	-	-	CAMPEP_0172465826	CAMPEP_0186493016	-	CAMPEP_0184890164	CAMPEP_0199871210	-	-	-	-	Aureococcus_genomicjgi_Auran1_58612	CAMPEP_0186661700	CAMPEP_0186725374	CAMPEP_0193357382	-	CAMPEP_0179640242	-	Bathycoccus_genomic612397220_Bathycoccus_prasinos	CAMPEP_0198476944	-	CAMPEP_0119376010	CAMPEP_0199523104	CAMPEP_0197241184	CAMPEP_0187022470	CAMPEP_0119451398	CAMPEP_0187068406	CAMPEP_0200875140	CAMPEP_0198252920	CAMPEP_0200998378	-	CAMPEP_0202906290	-	CAMPEP_0202873740	CAMPEP_0119110906	-	CAMPEP_0206237804	CAMPEP_0174710446	-	-	CAMPEP_0115865486	Chrysochromulina_genomicKOO27882.1_Cytoplasmic_other	-
35_POLR1B	-	CAMPEP_0171213296	-	-	CAMPEP_0200563832	CAMPEP_0186188686	CAMPEP_0186427860	CAMPEP_0178399622	CAMPEP_0172458462	CAMPEP_0186513038	-	-	-	CAMPEP_0197152912	-	-	-	Aureococcus_genomicjgi_Auran1_55255	CAMPEP_0186697064	-	CAMPEP_0193346184	-	CAMPEP_0179649880	CAMPEP_0197164458	Bathycoccus_genomic612387665_Bathycoccus_prasinos	CAMPEP_0198479138	-	CAMPEP_0119380212	-	-	CAMPEP_0187014384	-	-	CAMPEP_0200876040	-	CAMPEP_0200983678	CAMPEP_0176500350	-	CAMPEP_0201472298	-	-	-	CAMPEP_0206224974	-	CAMPEP_0193729180	CAMPEP_0115774886	-	Chrysochromulina_genomicKOO26021.1_Cytoplasmic_other	-
35_RCL1	-	CAMPEP_0171223722	-	-	CAMPEP_0200578922	CAMPEP_0186339034	CAMPEP_0186420586	CAMPEP_0178395996	CAMPEP_0172442788	CAMPEP_0186495464	-	-	CAMPEP_0199899166	CAMPEP_0197155502	-	-	CAMPEP_0172429306	Aureococcus_genomicjgi_Auran1_30084	CAMPEP_0186670624	CAMPEP_0186712212	CAMPEP_0193403636	1646787	CAMPEP_0179639686	CAMPEP_0197163500	Bathycoccus_genomic612396319_Bathycoccus_prasinos	-	CAMPEP_0198498266	CAMPEP_0119362060	CAMPEP_0199433086	CAMPEP_0197240392	CAMPEP_0187032328	-	CAMPEP_0187041298	CAMPEP_0200889940	-	CAMPEP_0200991192	CAMPEP_0176486500	CAMPEP_0202904714	CAMPEP_0201472294	CAMPEP_0202870370	CAMPEP_0119109632	-	CAMPEP_0206285116	CAMPEP_0174730788	CAMPEP_0193713892	CAMPEP_0115778588	CAMPEP_0115836760	-	-
36_AGX	-	CAMPEP_0171199048	CAMPEP_0204517344	-	CAMPEP_0200584266	CAMPEP_0186284920	CAMPEP_0186427924	CAMPEP_0178405128	CAMPEP_0172440580	-	-	CAMPEP_0184893028	CAMPEP_0199871286	CAMPEP_0197153656	CAMPEP_0116837298	CAMPEP_0198287476	CAMPEP_0172418508	Aureococcus_genomicjgi_Auran1_52582	CAMPEP_0186662584	CAMPEP_0186710360	-	-	CAMPEP_0179645760	CAMPEP_0197170108	Bathycoccus_genomic612387770_Bathycoccus_prasinos	CAMPEP_0198483370	-	CAMPEP_0119353678	-	-	-	CAMPEP_0119455430	-	CAMPEP_0200880956	CAMPEP_0198260550	CAMPEP_0200998502	CAMPEP_0176484274	CAMPEP_0202904818	CAMPEP_0201462840	-	CAMPEP_0119116206	-	CAMPEP_0206224946	CAMPEP_0174725652	CAMPEP_0193722826	-	CAMPEP_0115850548	Chrysochromulina_genomicKOO20820.1_ER_mitochondrion	CAMPEP_0119425330
36_RPF1	-	-	CAMPEP_0204602856	-	CAMPEP_0200551324	-	CAMPEP_0186445028	CAMPEP_0178425286	-	-	-	CAMPEP_0184901228	CAMPEP_0199879374	CAMPEP_0197141642	-	-	CAMPEP_0172430248	-	CAMPEP_0186698870	-	CAMPEP_0193393302	1815530	CAMPEP_0179650950	CAMPEP_0197171876	Bathycoccus_genomic612400362_Bathycoccus_prasinos	CAMPEP_0198477650	-	CAMPEP_0119363168	CAMPEP_0199467718	-	CAMPEP_0187016476	CAMPEP_0119455830	CAMPEP_0187061960	CAMPEP_0200876242	CAMPEP_0198271314	CAMPEP_0201017344	CAMPEP_0176500116	CAMPEP_0202894576	-	CAMPEP_0202870520	CAMPEP_0119109254	-	CAMPEP_0206230478	-	CAMPEP_0193713882	CAMPEP_0115780678	CAMPEP_0115872504	Chrysochromulina_genomicKOO25709.1_Cytoplasmic_other	-
36_ap2m1	CAMPEP_0197791464	CAMPEP_0171201982	CAMPEP_0204601828	CAMPEP_0113822878	CAMPEP_0200614578	CAMPEP_0186176650	CAMPEP_0186421032	CAMPEP_0178405940	CAMPEP_0172451768	CAMPEP_0186507912	CAMPEP_0186528772	CAMPEP_0184878782	CAMPEP_0199895914	CAMPEP_0197142164	CAMPEP_0116828976	CAMPEP_0198303572	CAMPEP_0172426058	-	-	-	CAMPEP_0193386994	-	CAMPEP_0179643314	CAMPEP_0197167914	Bathycoccus_genomic612386266_Bathycoccus_prasinos	CAMPEP_0198481650	CAMPEP_0198538512	CAMPEP_0119375112	-	CAMPEP_0197259380	-	CAMPEP_0119454378	CAMPEP_0187066912	CAMPEP_0200875234	CAMPEP_0198255864	CAMPEP_0201013150	CAMPEP_0176499000	CAMPEP_0202892298	CAMPEP_0201473066	CAMPEP_0202866696	CAMPEP_0119108698	-	CAMPEP_0206244196	CAMPEP_0174716308	CAMPEP_0193732608	CAMPEP_0115793950	CAMPEP_0115846514	Chrysochromulina_genomicKOO34376.1_Cytoplasmic_other	CAMPEP_0119408428
38_NOP2	-	CAMPEP_0171176426	CAMPEP_0204549010	-	CAMPEP_0200526002	CAMPEP_0186325608	CAMPEP_0186462940	CAMPEP_0178423512	CAMPEP_0172449576	-	-	CAMPEP_0184895358	CAMPEP_0199881840	CAMPEP_0197137824	CAMPEP_0116829044	-	CAMPEP_0172415512	Aureococcus_genomicjgi_Auran1_59367	CAMPEP_0186657432	-	CAMPEP_0193376716	-	CAMPEP_0179646192	CAMPEP_0197172302	Bathycoccus_genomic612387625_Bathycoccus_prasinos	CAMPEP_0198486080	CAMPEP_0198500480	CAMPEP_0119354662	CAMPEP_0199471048	CAMPEP_0197256504	CAMPEP_0187021082	CAMPEP_0119439580	CAMPEP_0187043970	CAMPEP_0200889838	CAMPEP_0198255264	CAMPEP_0200984724	CAMPEP_0176493454	CAMPEP_0202907112	CAMPEP_0201459842	-	CAMPEP_0119113092	-	CAMPEP_0206238486	CAMPEP_0174695646	CAMPEP_0193794116	-	CAMPEP_0115832222	Chrysochromulina_genomicKOO25783.1_Cytoplasmic_other	-
38_mcm2	CAMPEP_0197817712	CAMPEP_0171237458	CAMPEP_0204595356	-	CAMPEP_0200556160	CAMPEP_0186332870	CAMPEP_0186455278	CAMPEP_0178408068	-	CAMPEP_0186486874	-	CAMPEP_0184875560	-	CAMPEP_0197160966	-	-	CAMPEP_0172435866	Aureococcus_genomicjgi_Auran1_38649	CAMPEP_0186683654	CAMPEP_0186724714	CAMPEP_0193402052	-	CAMPEP_0179638524	CAMPEP_0197172550	Bathycoccus_genomic612388078_Bathycoccus_prasinos	CAMPEP_0198484092	CAMPEP_0198606190	CAMPEP_0119377360	CAMPEP_0199544122	CAMPEP_0197237936	CAMPEP_0187022184	CAMPEP_0119443474	CAMPEP_0187043002	CAMPEP_0200873318	CAMPEP_0198278544	CAMPEP_0200997392	CAMPEP_0176493924	CAMPEP_0202892114	-	CAMPEP_0202863480	-	CAMPEP_0196768626	-	CAMPEP_0174763016	CAMPEP_0193729384	-	-	-	-
38_nhp2	CAMPEP_0197768338	CAMPEP_0171178020	CAMPEP_0204513374	CAMPEP_0113819182	CAMPEP_0200550904	CAMPEP_0186206672	CAMPEP_0186422640	CAMPEP_0178437298	CAMPEP_0172450432	-	-	CAMPEP_0184877108	CAMPEP_0199887160	CAMPEP_0197135790	CAMPEP_0116834602	-	CAMPEP_0172423840	Aureococcus_genomicjgi_Auran1_7967	CAMPEP_0186677154	-	CAMPEP_0193400830	1767393	-	-	Bathycoccus_genomic612398979_Bathycoccus_prasinos	-	CAMPEP_0198611192	CAMPEP_0119358300	CAMPEP_0199446356	CAMPEP_0197239184	-	CAMPEP_0119438828	CAMPEP_0187049752	CAMPEP_0200875920	CAMPEP_0198263360	CAMPEP_0200981968	-	CAMPEP_0202893484	CAMPEP_0201466088	CAMPEP_0202867136	CAMPEP_0119117058	-	CAMPEP_0206243668	CAMPEP_0174720622	CAMPEP_0193740600	-	CAMPEP_0115875450	Chrysochromulina_genomicKOO27200.1_Cytoplasmic_other	CAMPEP_0119406446
39_DPH1	-	CAMPEP_0171223726	CAMPEP_0204552348	-	CAMPEP_0200569748	CAMPEP_0186218952	CAMPEP_0186462478	CAMPEP_0178378152	-	-	-	CAMPEP_0184876384	-	CAMPEP_0197142576	-	-	CAMPEP_0172421976	Aureococcus_genomicjgi_Auran1_2324	CAMPEP_0186654286	-	CAMPEP_0193361526	-	CAMPEP_0179644494	CAMPEP_0197163538	Bathycoccus_genomic612398039_Bathycoccus_prasinos	CAMPEP_0198483516	-	CAMPEP_0119371282	CAMPEP_0199476978	CAMPEP_0197237784	CAMPEP_0187025506	CAMPEP_0119444522	CAMPEP_0187047026	CAMPEP_0200874906	-	CAMPEP_0200995760	CAMPEP_0176489050	-	-	-	-	-	CAMPEP_0206219640	-	-	-	-	Chrysochromulina_genomicKOO27659.1_Cytoplasmic_other	-
39_NAT10	-	CAMPEP_0171230354	CAMPEP_0204537868	-	CAMPEP_0200667990	CAMPEP_0186387418	CAMPEP_0186464414	CAMPEP_0178381090	CAMPEP_0172451884	CAMPEP_0186508352	-	CAMPEP_0184901254	CAMPEP_0199880184	CAMPEP_0197138688	CAMPEP_0116830786	-	CAMPEP_0172422248	Aureococcus_genomicjgi_Auran1_71183	CAMPEP_0186655142	CAMPEP_0186711518	CAMPEP_0193407398	-	CAMPEP_0179638732	CAMPEP_0197171634	Bathycoccus_genomic612397032_Bathycoccus_prasinos	CAMPEP_0198487074	CAMPEP_0198510948	CAMPEP_0119404730	-	-	CAMPEP_0187018602	CAMPEP_0119458380	CAMPEP_0187049118	CAMPEP_0200884302	CAMPEP_0198259596	CAMPEP_0200991334	CAMPEP_0176493366	CAMPEP_0202924868	CAMPEP_0201471604	-	CAMPEP_0119111658	-	-	CAMPEP_0174721980	CAMPEP_0193716804	-	CAMPEP_0115838074	Chrysochromulina_genomicKOO25261.1_Cytoplasmic_other	-
39_RBM19	-	-	-	-	CAMPEP_0200566764	-	CAMPEP_0186471706	CAMPEP_0178385680	CAMPEP_0172447748	CAMPEP_0186485614	-	-	CAMPEP_0199903950	CAMPEP_0197160182	-	-	CAMPEP_0172436334	Aureococcus_genomicjgi_Auran1_1296	CAMPEP_0186658406	CAMPEP_0186729174	CAMPEP_0193354342	-	CAMPEP_0179640058	-	Bathycoccus_genomic612385260_Bathycoccus_prasinos	-	-	CAMPEP_0119399342	CAMPEP_0199422816	CAMPEP_0197261040	CAMPEP_0187030636	CAMPEP_0119464314	CAMPEP_0187068290	CAMPEP_0200874688	CAMPEP_0198279532	CAMPEP_0200993150	CAMPEP_0176483132	CAMPEP_0202924660	CAMPEP_0201467688	CAMPEP_0202877044	-	-	-	-	-	-	CAMPEP_0115867724	-	-
40_ARP2	-	CAMPEP_0171199014	CAMPEP_0204576776	-	CAMPEP_0200557906	CAMPEP_0186206350	CAMPEP_0186467060	CAMPEP_0178383050	-	-	-	-	-	-	-	-	-	Aureococcus_genomicjgi_Auran1_70709	CAMPEP_0186668676	-	CAMPEP_0193377494	-	CAMPEP_0179642854	CAMPEP_0197171642	Bathycoccus_genomic612388957_Bathycoccus_prasinos	CAMPEP_0198484276	CAMPEP_0198516098	CAMPEP_0119373510	CAMPEP_0199476504	-	-	-	-	-	-	-	-	-	CAMPEP_0201467088	-	-	CAMPEP_0196766880	CAMPEP_0206233620	CAMPEP_0174717290	CAMPEP_0193774192	CAMPEP_0115802678	CAMPEP_0115859594	Chrysochromulina_genomicKOO25724.1_Cytoplasmic_other	CAMPEP_0119426144
40_POLR1D	CAMPEP_0197747692	CAMPEP_0171215934	CAMPEP_0204577872	-	CAMPEP_0200586174	CAMPEP_0186236370	CAMPEP_0186461374	CAMPEP_0178383716	CAMPEP_0172441780	CAMPEP_0186511500	-	CAMPEP_0184878104	CAMPEP_0199886290	CAMPEP_0197138632	CAMPEP_0116848266	-	CAMPEP_0172423848	Aureococcus_genomicjgi_Auran1_17769	CAMPEP_0186706236	CAMPEP_0186709190	CAMPEP_0193393832	1770618	-	-	Bathycoccus_genomic612394193_Bathycoccus_prasinos	-	CAMPEP_0198492328	CAMPEP_0119353732	-	CAMPEP_0197245330	CAMPEP_0187020082	CAMPEP_0119437626	CAMPEP_0187068564	-	CAMPEP_0198259016	-	-	-	CAMPEP_0201459268	CAMPEP_0202859862	CAMPEP_0119103066	-	CAMPEP_0206217584	CAMPEP_0174724398	CAMPEP_0193786972	CAMPEP_0115784158	CAMPEP_0115858710	Chrysochromulina_genomicKOO30909.1_Cytoplasmic_other	CAMPEP_0119418336
40_atp6v1c	CAMPEP_0197774960	CAMPEP_0171181560	CAMPEP_0204608992	-	CAMPEP_0200521714	CAMPEP_0186245994	CAMPEP_0186431104	CAMPEP_0178419416	CAMPEP_0172441758	-	CAMPEP_0186528882	CAMPEP_0184886116	CAMPEP_0199886034	CAMPEP_0197157496	CAMPEP_0116845764	-	CAMPEP_0172414564	Aureococcus_genomicjgi_Auran1_61211	CAMPEP_0186666206	CAMPEP_0186712356	CAMPEP_0193353820	-	-	-	Bathycoccus_genomic612396495_Bathycoccus_prasinos	-	CAMPEP_0198607304	CAMPEP_0119375136	CAMPEP_0199435946	CAMPEP_0197251696	CAMPEP_0187020310	CAMPEP_0119437498	CAMPEP_0187058504	CAMPEP_0200892904	CAMPEP_0198255130	CAMPEP_0200993868	CAMPEP_0176498500	CAMPEP_0202900160	CAMPEP_0201453428	CAMPEP_0202881146	CAMPEP_0119101894	-	CAMPEP_0206253324	CAMPEP_0174718778	CAMPEP_0193776704	CAMPEP_0115783152	CAMPEP_0115879494	-	CAMPEP_0119413350
42_BRF1	-	-	-	-	-	CAMPEP_0186225926	CAMPEP_0186459068	CAMPEP_0178389508	-	CAMPEP_0186515670	-	CAMPEP_0184896436	CAMPEP_0199907052	CAMPEP_0197139366	-	CAMPEP_0198289848	CAMPEP_0172422778	Aureococcus_genomicjgi_Auran1_71825	CAMPEP_0186660342	CAMPEP_0186717312	CAMPEP_0193344728	-	CAMPEP_0179639424	CAMPEP_0197170158	Bathycoccus_genomic612396629_Bathycoccus_prasinos	CAMPEP_0198477826	CAMPEP_0198581178	CAMPEP_0119361416	CAMPEP_0199423494	-	CAMPEP_0187034970	CAMPEP_0119452514	CAMPEP_0187044974	CAMPEP_0200879808	CAMPEP_0198260658	CAMPEP_0200982750	CAMPEP_0176488358	CAMPEP_0202924550	CAMPEP_0201458394	-	-	-	CAMPEP_0206236432	-	-	-	-	Chrysochromulina_genomicKOO30075.1_Cytoplasmic_other	-
42_FAM96B	CAMPEP_0197764378	CAMPEP_0171262340	CAMPEP_0204595700	-	CAMPEP_0200591286	CAMPEP_0186344134	CAMPEP_0186447372	CAMPEP_0178417338	-	CAMPEP_0186499190	CAMPEP_0186518106	CAMPEP_0184896848	CAMPEP_0199879202	CAMPEP_0197154650	CAMPEP_0116822486	CAMPEP_0198297558	CAMPEP_0172425612	Aureococcus_genomicjgi_Auran1_24619	CAMPEP_0186668322	-	-	2113959	CAMPEP_0179647774	CAMPEP_0197166202	Bathycoccus_genomic612392185_Bathycoccus_prasinos	CAMPEP_0198479320	CAMPEP_0198549780	CAMPEP_0119363126	CAMPEP_0199435258	CAMPEP_0197260076	CAMPEP_0187014138	CAMPEP_0119442962	CAMPEP_0187049218	CAMPEP_0200898788	CAMPEP_0198275770	-	CAMPEP_0176496068	CAMPEP_0202910080	CAMPEP_0201457616	CAMPEP_0202868258	CAMPEP_0119108598	-	CAMPEP_0206233894	CAMPEP_0174721870	-	-	CAMPEP_0115849330	Chrysochromulina_genomicKOO34830.1_Cytoplasmic_other	CAMPEP_0119418778
42_SND1	-	-	-	-	-	-	-	-	CAMPEP_0172472304	CAMPEP_0186488554	CAMPEP_0186538526	CAMPEP_0184880708	CAMPEP_0199871866	CAMPEP_0197146434	-	CAMPEP_0198291284	CAMPEP_0172427274	Aureococcus_genomicjgi_Auran1_26433	CAMPEP_0186675794	CAMPEP_0186727786	CAMPEP_0193402782	-	CAMPEP_0179647994	CAMPEP_0197168298	Bathycoccus_genomic612398095_Bathycoccus_prasinos	CAMPEP_0198481076	-	CAMPEP_0119372976	-	CAMPEP_0197258790	CAMPEP_0187019882	CAMPEP_0119458334	CAMPEP_0187055400	CAMPEP_0200882038	CAMPEP_0198251664	CAMPEP_0200989006	CAMPEP_0176496898	CAMPEP_0202902404	-	CAMPEP_0202857756	CAMPEP_0119104272	-	CAMPEP_0206267944	CAMPEP_0174726468	CAMPEP_0193704642	-	CAMPEP_0115862130	Chrysochromulina_genomicKOO31819.1_Cytoplasmic_other	-
42_ap1m1	-	CAMPEP_0171284090	CAMPEP_0204586362	-	CAMPEP_0200537736	CAMPEP_0186185064	CAMPEP_0186442846	CAMPEP_0178426708	CAMPEP_0172458862	-	CAMPEP_0186529358	-	-	CAMPEP_0197146314	CAMPEP_0116842084	CAMPEP_0198289720	CAMPEP_0172425476	Aureococcus_genomicjgi_Auran1_72236	CAMPEP_0186657548	CAMPEP_0186718614	CAMPEP_0193402180	-	-	-	Bathycoccus_genomic612387221_Bathycoccus_prasinos	-	-	CAMPEP_0119358240	CAMPEP_0199526838	CAMPEP_0197249972	CAMPEP_0187020546	CAMPEP_0119460372	CAMPEP_0187060680	CAMPEP_0200875290	CAMPEP_0198264348	CAMPEP_0200996584	CAMPEP_0176490052	CAMPEP_0202901432	CAMPEP_0201465538	CAMPEP_0202867092	CAMPEP_0119102588	CAMPEP_0196764670	CAMPEP_0206229270	CAMPEP_0174715950	CAMPEP_0193773734	CAMPEP_0115805018	CAMPEP_0115854788	Chrysochromulina_genomicKOO34376.1_Cytoplasmic_other	CAMPEP_0119412432
42_rps26	CAMPEP_0197755228	CAMPEP_0171170946	CAMPEP_0204513430	CAMPEP_0113843056	CAMPEP_0200555356	CAMPEP_0186294706	CAMPEP_0186440380	CAMPEP_0178408354	-	CAMPEP_0186505882	CAMPEP_0186538726	CAMPEP_0184881736	CAMPEP_0199883268	CAMPEP_0197142144	-	CAMPEP_0198290982	-	Aureococcus_genomicjgi_Auran1_26663	CAMPEP_0186650322	-	-	1985389	-	-	Bathycoccus_genomic612393803_Bathycoccus_prasinos	-	CAMPEP_0198532246	CAMPEP_0119370104	CAMPEP_0199430824	CAMPEP_0197259482	-	CAMPEP_0119439362	CAMPEP_0187051750	CAMPEP_0200881526	CAMPEP_0198255516	-	CAMPEP_0176479888	CAMPEP_0202892556	CAMPEP_0201471998	CAMPEP_0202862792	CAMPEP_0119103968	-	CAMPEP_0206231614	CAMPEP_0174701214	CAMPEP_0193795268	CAMPEP_0115800142	CAMPEP_0115830882	-	CAMPEP_0119413830
43_NAE1	-	CAMPEP_0171187140	CAMPEP_0204595436	-	CAMPEP_0200524898	CAMPEP_0186240872	CAMPEP_0186414668	CAMPEP_0178415524	CAMPEP_0172475230	CAMPEP_0186488052	CAMPEP_0186523736	-	CAMPEP_0199877970	-	CAMPEP_0116824212	CAMPEP_0198306088	CAMPEP_0172432012	Aureococcus_genomicjgi_Auran1_71360	-	CAMPEP_0186720332	CAMPEP_0193370494	-	CAMPEP_0179641704	CAMPEP_0197168000	Bathycoccus_genomic612399870_Bathycoccus_prasinos	CAMPEP_0198485106	CAMPEP_0198530154	CAMPEP_0119362678	CAMPEP_0199534522	CAMPEP_0197241294	CAMPEP_0187016032	CAMPEP_0119460744	CAMPEP_0187045640	CAMPEP_0200882310	CAMPEP_0198276084	CAMPEP_0201001736	CAMPEP_0176493106	CAMPEP_0202891004	-	CAMPEP_0202886280	CAMPEP_0119105736	CAMPEP_0196761936	CAMPEP_0206221424	CAMPEP_0174705428	CAMPEP_0193728352	-	CAMPEP_0115852170	Chrysochromulina_genomicKOO26512.1_Cytoplasmic_other	-
43_NCBP2	-	-	-	-	-	-	CAMPEP_0186451786	CAMPEP_0178416312	CAMPEP_0172442332	CAMPEP_0186489312	CAMPEP_0186539026	CAMPEP_0184876638	CAMPEP_0199903460	CAMPEP_0197148264	-	CAMPEP_0198301078	CAMPEP_0172418776	-	CAMPEP_0186658108	CAMPEP_0186715486	CAMPEP_0193343466	-	-	CAMPEP_0197165632	Bathycoccus_genomic612388993_Bathycoccus_prasinos	CAMPEP_0198481080	CAMPEP_0198557020	CAMPEP_0119363788	CAMPEP_0199428424	-	-	CAMPEP_0119445416	CAMPEP_0187060932	CAMPEP_0200876194	CAMPEP_0198256332	CAMPEP_0200989170	-	-	-	CAMPEP_0202882252	CAMPEP_0119117070	-	-	-	-	-	CAMPEP_0115863828	Chrysochromulina_genomicKOO28821.1_Cytoplasmic_other	CAMPEP_0119422854
43_TM9SF1	-	CAMPEP_0171163304	CAMPEP_0204576568	CAMPEP_0113817988	CAMPEP_0200567310	CAMPEP_0186211264	CAMPEP_0186423306	CAMPEP_0178442122	CAMPEP_0172444474	CAMPEP_0186507222	CAMPEP_0186536856	CAMPEP_0184882476	CAMPEP_0199886658	CAMPEP_0197144740	CAMPEP_0116842574	CAMPEP_0198301188	CAMPEP_0172423804	Aureococcus_genomicjgi_Auran1_39530	CAMPEP_0186677148	-	CAMPEP_0193377796	-	-	CAMPEP_0197169006	Bathycoccus_genomic612394637_Bathycoccus_prasinos	CAMPEP_0198476308	CAMPEP_0198547436	CAMPEP_0119373052	CAMPEP_0199553626	CAMPEP_0197232936	CAMPEP_0187017440	CAMPEP_0119436720	CAMPEP_0187044868	CAMPEP_0200886528	CAMPEP_0198258376	CAMPEP_0201011974	CAMPEP_0176502432	CAMPEP_0202900556	CAMPEP_0201460320	CAMPEP_0202887088	CAMPEP_0119109550	-	CAMPEP_0206239366	CAMPEP_0174717090	CAMPEP_0193731804	CAMPEP_0115810638	CAMPEP_0115847348	Chrysochromulina_genomicKOO32966.1_ER_signal	CAMPEP_0119419174
43_dpagt1	-	CAMPEP_0171210996	-	-	CAMPEP_0200654698	CAMPEP_0186284100	CAMPEP_0186433498	CAMPEP_0178387998	CAMPEP_0172461078	CAMPEP_0186490186	CAMPEP_0186532962	-	CAMPEP_0199905116	-	-	CAMPEP_0198291036	CAMPEP_0172429756	Aureococcus_genomicjgi_Auran1_3004	CAMPEP_0186706624	-	CAMPEP_0193344678	-	-	-	Bathycoccus_genomic612399001_Bathycoccus_prasinos	CAMPEP_0198486540	CAMPEP_0198571118	-	CAMPEP_0199416868	CAMPEP_0197244942	CAMPEP_0187024058	CAMPEP_0119449224	-	CAMPEP_0200870788	-	CAMPEP_0201001740	CAMPEP_0176498574	CAMPEP_0202915064	CAMPEP_0201454648	CAMPEP_0202857352	CAMPEP_0119104532	-	CAMPEP_0206239068	CAMPEP_0174726518	-	-	CAMPEP_0115864356	-	-
43_mcm6	CAMPEP_0197763038	CAMPEP_0171196588	CAMPEP_0204531558	-	CAMPEP_0200541528	CAMPEP_0186401778	CAMPEP_0186460666	CAMPEP_0178420300	CAMPEP_0172474810	CAMPEP_0186515958	-	CAMPEP_0184878196	CAMPEP_0199878916	CAMPEP_0197143064	-	CAMPEP_0198288730	CAMPEP_0172430148	Aureococcus_genomicjgi_Auran1_24050	CAMPEP_0186652128	CAMPEP_0186710802	CAMPEP_0193376772	1628821	CAMPEP_0179637234	CAMPEP_0197165976	Bathycoccus_genomic612399798_Bathycoccus_prasinos	CAMPEP_0198486992	CAMPEP_0198606816	CAMPEP_0119357750	CAMPEP_0199552604	-	-	CAMPEP_0119456306	-	CAMPEP_0200887422	-	CAMPEP_0201001288	CAMPEP_0176488152	CAMPEP_0202893314	-	CAMPEP_0202885914	CAMPEP_0119117610	-	-	-	CAMPEP_0193799514	CAMPEP_0115769980	-	Chrysochromulina_genomicKOO52910.1_Cytoplasmic_other	-
44_COPE	-	CAMPEP_0171184000	CAMPEP_0204580592	CAMPEP_0113818372	CAMPEP_0200517696	CAMPEP_0186337972	CAMPEP_0186412366	CAMPEP_0178444304	CAMPEP_0172457988	CAMPEP_0186511072	CAMPEP_0186523882	CAMPEP_0184885584	CAMPEP_0199876738	CAMPEP_0197144156	CAMPEP_0116846772	CAMPEP_0198298250	CAMPEP_0172421926	Aureococcus_genomicjgi_Auran1_28840	CAMPEP_0186674638	CAMPEP_0186714936	CAMPEP_0193401152	-	CAMPEP_0179643374	CAMPEP_0197169978	Bathycoccus_genomic612388963_Bathycoccus_prasinos	CAMPEP_0198480710	CAMPEP_0198492282	CAMPEP_0119401372	CAMPEP_0199502048	CAMPEP_0197247878	CAMPEP_0187020276	CAMPEP_0119437432	CAMPEP_0187046698	CAMPEP_0200887698	CAMPEP_0198250664	CAMPEP_0201007130	CAMPEP_0176499312	CAMPEP_0202900450	CAMPEP_0201456578	CAMPEP_0202858162	CAMPEP_0119116026	-	CAMPEP_0206238884	CAMPEP_0174758788	CAMPEP_0193773974	CAMPEP_0115792006	CAMPEP_0115833876	-	CAMPEP_0119413262
44_rad51	-	-	CAMPEP_0204524674	-	CAMPEP_0200595004	CAMPEP_0186381762	CAMPEP_0186462056	CAMPEP_0178438714	-	CAMPEP_0186511764	-	CAMPEP_0184898452	CAMPEP_0199876856	CAMPEP_0197138896	CAMPEP_0116869370	CAMPEP_0198294402	CAMPEP_0172417680	-	CAMPEP_0186706522	CAMPEP_0186718498	CAMPEP_0193377850	1951029	CAMPEP_0179635706	CAMPEP_0197164160	Bathycoccus_genomic612400592_Bathycoccus_prasinos	CAMPEP_0198484694	CAMPEP_0198512444	-	CAMPEP_0199502036	-	CAMPEP_0187018142	CAMPEP_0119437716	CAMPEP_0187044526	CAMPEP_0200890516	CAMPEP_0198258846	CAMPEP_0201001310	-	CAMPEP_0202897232	-	-	CAMPEP_0119111898	-	-	-	-	-	-	Chrysochromulina_genomicKOO23502.1_Cytoplasmic_other	-
45_LSM4	CAMPEP_0197789088	-	-	-	CAMPEP_0200584588	CAMPEP_0186186740	CAMPEP_0186425512	CAMPEP_0178439330	CAMPEP_0172471732	-	CAMPEP_0186541748	CAMPEP_0184877886	CAMPEP_0199889840	CAMPEP_0197136634	CAMPEP_0116830642	CAMPEP_0198289504	CAMPEP_0172414508	Aureococcus_genomicjgi_Auran1_25994	CAMPEP_0186658528	CAMPEP_0186718686	CAMPEP_0193367886	-	-	CAMPEP_0197165196	Bathycoccus_genomic612394866_Bathycoccus_prasinos	CAMPEP_0198480208	CAMPEP_0198521798	CAMPEP_0119376154	CAMPEP_0199437796	CAMPEP_0197245290	-	CAMPEP_0119437360	-	CAMPEP_0200879948	CAMPEP_0198263944	-	CAMPEP_0176500514	CAMPEP_0202897416	CAMPEP_0201462474	-	-	-	CAMPEP_0206222772	-	CAMPEP_0193784042	-	CAMPEP_0115859242	Chrysochromulina_genomicKOO23477.1_Cytoplasmic_other	CAMPEP_0119427586
45_mcm5	CAMPEP_0197782330	CAMPEP_0171173976	CAMPEP_0204533008	-	CAMPEP_0200522942	CAMPEP_0186244330	CAMPEP_0186428334	CAMPEP_0178419198	-	CAMPEP_0186516232	-	-	-	CAMPEP_0197159008	-	CAMPEP_0198303168	CAMPEP_0172416640	Aureococcus_genomicjgi_Auran1_39241	CAMPEP_0186685406	CAMPEP_0186713706	CAMPEP_0193355888	1571679	CAMPEP_0179636408	CAMPEP_0197168284	Bathycoccus_genomic612385226_Bathycoccus_prasinos	-	CAMPEP_0198517028	CAMPEP_0119372052	CAMPEP_0199471950	-	CAMPEP_0187025552	CAMPEP_0119457358	-	CAMPEP_0200873240	-	CAMPEP_0201015884	-	CAMPEP_0202920638	-	CAMPEP_0202887314	CAMPEP_0119117800	-	-	-	CAMPEP_0193729098	-	-	Chrysochromulina_genomicKOO23712.1_Cytoplasmic_other	-
45_mcm7	CAMPEP_0197782614	CAMPEP_0171231074	CAMPEP_0204599820	-	CAMPEP_0200514388	CAMPEP_0186384140	CAMPEP_0186460396	CAMPEP_0178411112	-	CAMPEP_0186517354	-	CAMPEP_0184892544	CAMPEP_0199871022	CAMPEP_0197140698	CAMPEP_0116858012	CAMPEP_0198288014	CAMPEP_0172430146	Aureococcus_genomicjgi_Auran1_53352	-	CAMPEP_0186719448	CAMPEP_0193377258	-	CAMPEP_0179649484	CAMPEP_0197163940	Bathycoccus_genomic612387399_Bathycoccus_prasinos	CAMPEP_0198485968	CAMPEP_0198606956	CAMPEP_0119378344	CAMPEP_0199551006	-	CAMPEP_0187021474	CAMPEP_0119459942	CAMPEP_0187061362	CAMPEP_0200885854	-	CAMPEP_0201015078	CAMPEP_0176484524	CAMPEP_0202920228	-	CAMPEP_0202885896	-	-	-	-	CAMPEP_0193707520	-	-	Chrysochromulina_genomicKOO23440.1_Cytoplasmic_other	CAMPEP_0119434818
46_osgep	-	-	-	-	-	-	-	-	-	-	-	CAMPEP_0184901374	CAMPEP_0199890974	-	CAMPEP_0116824044	-	CAMPEP_0172422044	Aureococcus_genomicjgi_Auran1_55636	CAMPEP_0186655044	CAMPEP_0186717538	CAMPEP_0193337600	-	CAMPEP_0179640196	CAMPEP_0197163640	Bathycoccus_genomic612394031_Bathycoccus_prasinos	CAMPEP_0198480040	-	-	-	-	CAMPEP_0187010294	CAMPEP_0119443530	CAMPEP_0187039756	CAMPEP_0200876976	CAMPEP_0198264912	CAMPEP_0200989158	CAMPEP_0176495764	-	-	-	-	-	CAMPEP_0206246636	-	-	-	-	-	-
47_mcm3	CAMPEP_0197819216	CAMPEP_0171172290	CAMPEP_0204520172	-	CAMPEP_0200641748	CAMPEP_0186229492	CAMPEP_0186432050	CAMPEP_0178404902	CAMPEP_0172463054	CAMPEP_0186496502	-	CAMPEP_0184883340	CAMPEP_0199902892	CAMPEP_0197137208	CAMPEP_0116832424	CAMPEP_0198289302	CAMPEP_0172431500	Aureococcus_genomicjgi_Auran1_38636	CAMPEP_0186663840	CAMPEP_0186716912	CAMPEP_0193371452	-	CAMPEP_0179647236	CAMPEP_0197167994	Bathycoccus_genomic612387008_Bathycoccus_prasinos	-	-	CAMPEP_0119402762	CAMPEP_0199440220	-	CAMPEP_0187032542	CAMPEP_0119455182	CAMPEP_0187053600	CAMPEP_0200883808	CAMPEP_0198276202	CAMPEP_0201013902	CAMPEP_0176480578	CAMPEP_0202890010	-	CAMPEP_0202885226	-	-	-	-	CAMPEP_0193714004	-	-	Chrysochromulina_genomicKOO22304.1_Cytoplasmic_other	-
48_AP3S1	CAMPEP_0197767350	CAMPEP_0171170386	-	-	CAMPEP_0200562258	-	CAMPEP_0186411284	CAMPEP_0178389222	CAMPEP_0172449718	CAMPEP_0186499616	-	-	-	-	-	-	-	Aureococcus_genomicjgi_Auran1_21819	CAMPEP_0186704026	-	-	-	CAMPEP_0179647422	-	Bathycoccus_genomic612393823_Bathycoccus_prasinos	CAMPEP_0198481652	CAMPEP_0198509022	-	CAMPEP_0199477980	CAMPEP_0197236078	CAMPEP_0187022348	CAMPEP_0119455820	CAMPEP_0187039718	CAMPEP_0200877106	CAMPEP_0198249334	CAMPEP_0200998274	CAMPEP_0176486916	-	-	-	-	-	CAMPEP_0206253236	CAMPEP_0174705836	-	-	CAMPEP_0115880794	Chrysochromulina_genomicKOO22400.1_Cytoplasmic_other	-
48_arpc4	-	CAMPEP_0171157926	CAMPEP_0204593864	-	-	-	CAMPEP_0186410462	CAMPEP_0178437364	-	-	-	-	-	-	-	-	-	Aureococcus_genomicjgi_Auran1_60025	CAMPEP_0186697660	-	CAMPEP_0193387214	1889201	-	-	Bathycoccus_genomic612399784_Bathycoccus_prasinos	-	CAMPEP_0198541622	CAMPEP_0119373908	CAMPEP_0199419314	-	-	-	-	-	-	-	-	-	-	-	-	-	CAMPEP_0206236088	CAMPEP_0174717618	CAMPEP_0193718038	CAMPEP_0115811496	CAMPEP_0115879890	Chrysochromulina_genomicKOO33654.1_Cytoplasmic_other	CAMPEP_0119421990
48_capzb	-	-	CAMPEP_0204571202	-	CAMPEP_0200693360	-	CAMPEP_0186468224	CAMPEP_0178457942	CAMPEP_0172439144	-	CAMPEP_0186527836	CAMPEP_0184884484	CAMPEP_0199874150	CAMPEP_0197160098	CAMPEP_0116826426	CAMPEP_0198288596	-	Aureococcus_genomicjgi_Auran1_27922	CAMPEP_0186664214	CAMPEP_0186711340	CAMPEP_0193367382	-	-	-	-	-	CAMPEP_0198565846	CAMPEP_0119375916	CAMPEP_0199489466	CAMPEP_0197248666	CAMPEP_0187021246	CAMPEP_0119440188	-	CAMPEP_0200887898	CAMPEP_0198258760	CAMPEP_0200987034	CAMPEP_0176478766	-	-	-	-	-	CAMPEP_0206277474	CAMPEP_0174716012	CAMPEP_0193711330	CAMPEP_0115790308	CAMPEP_0115863280	-	CAMPEP_0119418616
49_COPS6	CAMPEP_0197764978	CAMPEP_0171207216	CAMPEP_0204594658	CAMPEP_0113818666	CAMPEP_0200591502	CAMPEP_0186334288	CAMPEP_0186422882	CAMPEP_0178446312	CAMPEP_0172448334	CAMPEP_0186490364	CAMPEP_0186526700	-	CAMPEP_0199884748	CAMPEP_0197149048	CAMPEP_0116855644	CAMPEP_0198289866	-	Aureococcus_genomicjgi_Auran1_70774	CAMPEP_0186667544	CAMPEP_0186728884	CAMPEP_0193345364	-	-	-	-	-	CAMPEP_0198497978	CAMPEP_0119366104	CAMPEP_0199512776	CAMPEP_0197239600	CAMPEP_0187021602	CAMPEP_0119443658	-	CAMPEP_0200872346	CAMPEP_0198276182	CAMPEP_0201000554	CAMPEP_0176497530	CAMPEP_0202901402	CAMPEP_0201445698	CAMPEP_0202860664	CAMPEP_0119108520	-	CAMPEP_0206248404	CAMPEP_0174722008	CAMPEP_0193737744	CAMPEP_0115807072	CAMPEP_0115852562	Chrysochromulina_genomicKOO34602.1_Cytoplasmic_other	CAMPEP_0119418756
49_gnb2L1	CAMPEP_0197764884	CAMPEP_0171168448	CAMPEP_0204526188	-	CAMPEP_0200646890	CAMPEP_0186379218	CAMPEP_0186439186	CAMPEP_0178435264	-	-	CAMPEP_0186536120	CAMPEP_0184880578	CAMPEP_0199869756	CAMPEP_0197137664	CAMPEP_0116851808	CAMPEP_0198293984	CAMPEP_0172416362	Aureococcus_genomicjgi_Auran1_37768	CAMPEP_0186665964	CAMPEP_0186711938	CAMPEP_0193333698	-	CAMPEP_0179643362	CAMPEP_0197171514	Bathycoccus_genomic612385595_Bathycoccus_prasinos	-	CAMPEP_0198541340	CAMPEP_0119371574	CAMPEP_0199484056	CAMPEP_0197240352	CAMPEP_0187015228	CAMPEP_0119446968	CAMPEP_0187048606	CAMPEP_0200874114	CAMPEP_0198250288	CAMPEP_0200993910	CAMPEP_0176496878	CAMPEP_0202895404	CAMPEP_0201447330	CAMPEP_0202862384	CAMPEP_0119101824	CAMPEP_0196766878	CAMPEP_0206279060	CAMPEP_0174714114	CAMPEP_0193784938	CAMPEP_0115795844	CAMPEP_0115862144	-	CAMPEP_0119414676
49_polr1a	-	-	-	-	CAMPEP_0200689546	CAMPEP_0186388378	CAMPEP_0186433896	CAMPEP_0178370228	CAMPEP_0172439060	CAMPEP_0186496304	-	CAMPEP_0184898930	-	CAMPEP_0197161418	-	-	CAMPEP_0172438640	Aureococcus_genomicjgi_Auran1_65384	-	CAMPEP_0186714052	CAMPEP_0193404120	-	CAMPEP_0179642906	CAMPEP_0197171264	Bathycoccus_genomic612388729_Bathycoccus_prasinos	-	CAMPEP_0198516058	CAMPEP_0119401700	-	-	CAMPEP_0187012220	-	-	CAMPEP_0200875412	CAMPEP_0198275988	CAMPEP_0200981878	CAMPEP_0176480720	CAMPEP_0202925006	-	CAMPEP_0202885100	-	-	CAMPEP_0206224678	-	CAMPEP_0193790896	-	-	Chrysochromulina_genomicKOO25306.1_Cytoplasmic_other	-
51_ALG11	-	-	CAMPEP_0204559928	-	-	CAMPEP_0186264576	CAMPEP_0186457138	CAMPEP_0178419884	-	CAMPEP_0186484090	-	CAMPEP_0184899610	CAMPEP_0199878346	CAMPEP_0197140998	CAMPEP_0116839738	CAMPEP_0198297260	CAMPEP_0172417946	Aureococcus_genomicjgi_Auran1_2187	CAMPEP_0186681284	CAMPEP_0186722400	-	2696380	CAMPEP_0179637840	CAMPEP_0197163736	Bathycoccus_genomic612389903_Bathycoccus_prasinos	CAMPEP_0198484490	-	-	CAMPEP_0199544930	CAMPEP_0197233036	CAMPEP_0187035346	CAMPEP_0119445590	CAMPEP_0187043864	CAMPEP_0200891108	CAMPEP_0198258662	CAMPEP_0200996762	-	-	CAMPEP_0201457420	CAMPEP_0202859118	-	-	CAMPEP_0206220658	-	CAMPEP_0193792026	-	CAMPEP_0115887448	-	-
51_mcm4	CAMPEP_0197819182	CAMPEP_0171290956	CAMPEP_0204586592	-	CAMPEP_0200628820	CAMPEP_0186381234	CAMPEP_0186428396	CAMPEP_0178424818	CAMPEP_0172454678	CAMPEP_0186517654	-	-	-	CAMPEP_0197160498	-	-	CAMPEP_0172415316	Aureococcus_genomicjgi_Auran1_33815	CAMPEP_0186674060	CAMPEP_0186724560	CAMPEP_0193357008	2021141	CAMPEP_0179647526	CAMPEP_0197168272	Bathycoccus_genomic612388603_Bathycoccus_prasinos	-	CAMPEP_0198605848	CAMPEP_0119353596	CAMPEP_0199537412	-	CAMPEP_0187034852	CAMPEP_0119462366	CAMPEP_0187039504	CAMPEP_0200886598	-	CAMPEP_0200997438	CAMPEP_0176485342	CAMPEP_0202906192	-	CAMPEP_0202864670	CAMPEP_0119115348	-	-	-	-	-	-	-	-
53_BMS1	-	CAMPEP_0171176302	-	-	CAMPEP_0200580470	-	CAMPEP_0186456536	CAMPEP_0178397398	CAMPEP_0172468196	CAMPEP_0186518046	-	-	CAMPEP_0199906406	-	-	-	CAMPEP_0172421174	Aureococcus_genomicjgi_Auran1_283	-	CAMPEP_0186727500	-	1626822	CAMPEP_0179641230	-	Bathycoccus_genomic612393156_Bathycoccus_prasinos	-	-	-	-	CAMPEP_0197244610	CAMPEP_0187019256	-	-	CAMPEP_0200889910	-	CAMPEP_0200984694	CAMPEP_0176476464	-	-	-	-	-	-	-	-	-	-	-	-
53_gpn2	-	CAMPEP_0171166384	CAMPEP_0204573682	CAMPEP_0113822984	CAMPEP_0200544652	CAMPEP_0186177554	CAMPEP_0186432700	-	-	CAMPEP_0186488626	-	-	CAMPEP_0199883826	-	-	CAMPEP_0198286534	CAMPEP_0172414264	Aureococcus_genomicjgi_Auran1_4795	-	CAMPEP_0186718844	CAMPEP_0193337480	1758854	-	-	Bathycoccus_genomic612395228_Bathycoccus_prasinos	-	CAMPEP_0198576268	CAMPEP_0119354948	CAMPEP_0199467026	-	-	CAMPEP_0119448820	-	CAMPEP_0200876308	CAMPEP_0198274880	CAMPEP_0201004704	CAMPEP_0176488340	CAMPEP_0202914176	-	CAMPEP_0202867838	-	-	CAMPEP_0206254256	-	-	-	CAMPEP_0115842216	Chrysochromulina_genomicKOO27798.1_Cytoplasmic_other	-
54_HYOU1	-	CAMPEP_0171174498	CAMPEP_0204575136	-	CAMPEP_0200551338	CAMPEP_0186312032	CAMPEP_0186415366	CAMPEP_0178426268	CAMPEP_0172444322	CAMPEP_0186505278	CAMPEP_0186533158	CAMPEP_0184897850	CAMPEP_0199871968	CAMPEP_0197141136	CAMPEP_0116829354	CAMPEP_0198282922	CAMPEP_0172424856	Aureococcus_genomicjgi_Auran1_38247	CAMPEP_0186655164	CAMPEP_0186723888	CAMPEP_0193388614	-	CAMPEP_0179636744	CAMPEP_0197161934	Bathycoccus_genomic612397208_Bathycoccus_prasinos	CAMPEP_0198478012	CAMPEP_0198490940	CAMPEP_0119376474	CAMPEP_0199475770	CAMPEP_0197258972	CAMPEP_0187014974	CAMPEP_0119437214	CAMPEP_0187047538	CAMPEP_0200899898	CAMPEP_0198250632	CAMPEP_0200999520	CAMPEP_0176492468	CAMPEP_0202919692	CAMPEP_0201471422	CAMPEP_0202884758	CAMPEP_0119102796	CAMPEP_0196761474	CAMPEP_0206278850	CAMPEP_0174694076	CAMPEP_0193719630	CAMPEP_0115772060	CAMPEP_0115839622	-	CAMPEP_0119436000
54_ap3m1	CAMPEP_0197820770	CAMPEP_0171161878	CAMPEP_0204608472	-	CAMPEP_0200538320	CAMPEP_0186175010	CAMPEP_0186426934	CAMPEP_0178407092	-	-	-	CAMPEP_0184889422	CAMPEP_0199869716	CAMPEP_0197156730	CAMPEP_0116828378	-	CAMPEP_0172417204	Aureococcus_genomicjgi_Auran1_55259	CAMPEP_0186666542	CAMPEP_0186722580	CAMPEP_0193334714	-	CAMPEP_0179640180	CAMPEP_0197164976	Bathycoccus_genomic612392035_Bathycoccus_prasinos	CAMPEP_0198476750	CAMPEP_0198507560	-	CAMPEP_0199420130	-	CAMPEP_0187025374	-	CAMPEP_0187055058	CAMPEP_0200878652	CAMPEP_0198275520	-	CAMPEP_0176482732	-	-	-	-	CAMPEP_0196761946	CAMPEP_0206245934	-	CAMPEP_0193794230	-	CAMPEP_0115846512	-	-
55_C16orf80	CAMPEP_0197776358	-	CAMPEP_0204524640	-	CAMPEP_0200552876	CAMPEP_0186384104	CAMPEP_0186417958	CAMPEP_0178413698	-	-	-	-	-	-	-	-	-	Aureococcus_genomicjgi_Auran1_27836	-	-	-	-	-	-	-	-	CAMPEP_0198608010	CAMPEP_0119360332	CAMPEP_0199506144	CAMPEP_0197251516	-	-	-	-	CAMPEP_0198270442	-	-	CAMPEP_0202889798	CAMPEP_0201449068	CAMPEP_0202867316	CAMPEP_0119106848	-	CAMPEP_0206221286	CAMPEP_0174716346	-	-	CAMPEP_0115858766	-	CAMPEP_0119407898
55_HSP75_mito	-	CAMPEP_0171165208	CAMPEP_0204531166	-	CAMPEP_0200537956	CAMPEP_0186365256	CAMPEP_0186466644	CAMPEP_0178424162	CAMPEP_0172439156	CAMPEP_0186515260	CAMPEP_0186521930	CAMPEP_0184878984	CAMPEP_0199904742	CAMPEP_0197142370	CAMPEP_0116833766	-	CAMPEP_0172426064	-	CAMPEP_0186664782	CAMPEP_0186718008	CAMPEP_0193345050	-	CAMPEP_0179645086	CAMPEP_0197167114	Bathycoccus_genomic612389108_Bathycoccus_prasinos	CAMPEP_0198482256	CAMPEP_0198615350	CAMPEP_0119373256	CAMPEP_0199422534	CAMPEP_0197260942	CAMPEP_0187038232	CAMPEP_0119462342	CAMPEP_0187047614	CAMPEP_0200888762	CAMPEP_0198265492	CAMPEP_0200989602	CAMPEP_0176486728	-	-	-	-	CAMPEP_0196767680	CAMPEP_0206230248	CAMPEP_0174723948	CAMPEP_0193789392	CAMPEP_0115806174	CAMPEP_0115843568	Chrysochromulina_genomicKOO22505.1_Cytoplasmic_other	-
55_STXBP1	-	CAMPEP_0171155172	-	-	CAMPEP_0200567268	CAMPEP_0186364732	CAMPEP_0186426536	CAMPEP_0178432582	CAMPEP_0172441620	CAMPEP_0186516422	CAMPEP_0186529660	CAMPEP_0184895366	CAMPEP_0199886514	CAMPEP_0197139666	-	CAMPEP_0198280996	CAMPEP_0172417370	-	CAMPEP_0186707420	CAMPEP_0186727252	CAMPEP_0193335974	-	CAMPEP_0179637330	CAMPEP_0197164506	Bathycoccus_genomic612388955_Bathycoccus_prasinos	CAMPEP_0198486828	CAMPEP_0198612274	-	CAMPEP_0199435170	CAMPEP_0197260568	CAMPEP_0187022748	CAMPEP_0119437274	CAMPEP_0187045786	CAMPEP_0200885932	CAMPEP_0198253426	CAMPEP_0200992060	CAMPEP_0176483692	CAMPEP_0202894092	CAMPEP_0201469494	CAMPEP_0202867858	CAMPEP_0119104270	-	CAMPEP_0206238116	-	CAMPEP_0193732714	-	CAMPEP_0115853684	Chrysochromulina_genomicKOO21269.1_Cytoplasmic_other	CAMPEP_0119408502
55_rps27	CAMPEP_0197817336	CAMPEP_0171187382	CAMPEP_0204528720	CAMPEP_0113842652	CAMPEP_0200594758	CAMPEP_0186225340	-	CAMPEP_0178399534	CAMPEP_0172447736	-	-	-	-	-	-	-	-	Aureococcus_genomicjgi_Auran1_27981	CAMPEP_0186666234	-	CAMPEP_0193343986	-	-	-	Bathycoccus_genomic612393384_Bathycoccus_prasinos	-	-	-	-	-	-	-	-	-	-	-	-	-	-	CAMPEP_0202866484	CAMPEP_0119105498	-	CAMPEP_0206227638	CAMPEP_0174699190	CAMPEP_0193799408	CAMPEP_0115802126	-	Chrysochromulina_genomicKOO35012.1_Cytoplasmic_other	-
56_DNAL1	CAMPEP_0197786630	CAMPEP_0171250288	CAMPEP_0204546074	-	CAMPEP_0200536322	-	CAMPEP_0186440818	CAMPEP_0178453924	-	-	-	-	-	-	-	-	-	Aureococcus_genomicjgi_Auran1_58761	-	CAMPEP_0186719434	-	-	-	-	-	-	-	-	CAMPEP_0199474370	-	-	-	-	-	-	-	-	CAMPEP_0202906620	CAMPEP_0201449434	CAMPEP_0202869740	CAMPEP_0119108128	-	CAMPEP_0206247846	CAMPEP_0174712042	CAMPEP_0193776234	-	CAMPEP_0115852772	Chrysochromulina_genomicKOO29410.1_Cytoplasmic_other	CAMPEP_0119405708
57_clgn	-	CAMPEP_0171169032	-	-	CAMPEP_0200647302	CAMPEP_0186322706	-	-	-	-	-	-	-	-	-	-	-	Aureococcus_genomicjgi_Auran1_1561	CAMPEP_0186655184	CAMPEP_0186716688	CAMPEP_0193358058	-	CAMPEP_0179644700	CAMPEP_0197172262	Bathycoccus_genomic612391042_Bathycoccus_prasinos	CAMPEP_0198478370	CAMPEP_0198614392	CAMPEP_0119361492	CAMPEP_0199422472	-	-	-	-	-	-	-	-	CAMPEP_0202920150	-	CAMPEP_0202864592	-	-	CAMPEP_0206236692	CAMPEP_0174695590	CAMPEP_0193743888	CAMPEP_0115795290	CAMPEP_0115876778	Chrysochromulina_genomicKOO32962.1_ER_signal	CAMPEP_0119422166
59_AP4S1	-	CAMPEP_0171228288	-	-	-	CAMPEP_0186214208	CAMPEP_0186431010	CAMPEP_0178437170	-	-	-	CAMPEP_0184885884	CAMPEP_0199874462	-	CAMPEP_0116845448	CAMPEP_0198283212	CAMPEP_0172428316	Aureococcus_genomicjgi_Auran1_24131	-	-	CAMPEP_0193395136	-	-	-	Bathycoccus_genomic612389068_Bathycoccus_prasinos	-	CAMPEP_0198540634	-	CAMPEP_0199503070	-	CAMPEP_0187017948	CAMPEP_0119447424	-	-	CAMPEP_0198262820	CAMPEP_0201001196	-	CAMPEP_0202900890	-	CAMPEP_0202866212	CAMPEP_0119107614	-	-	CAMPEP_0174736752	-	-	CAMPEP_0115859990	Chrysochromulina_genomicKOO27776.1_Cytoplasmic_other	-
59_COQ4_mito	-	-	-	-	-	-	-	-	CAMPEP_0172474612	CAMPEP_0186508178	CAMPEP_0186533132	CAMPEP_0184881822	CAMPEP_0199871364	-	-	CAMPEP_0198302528	CAMPEP_0172426604	Aureococcus_genomicjgi_Auran1_26082	-	CAMPEP_0186724234	CAMPEP_0193364392	-	-	-	Bathycoccus_genomic612387459_Bathycoccus_prasinos	-	-	CAMPEP_0119353830	-	CAMPEP_0197233536	-	CAMPEP_0119450450	CAMPEP_0187044398	CAMPEP_0200877486	CAMPEP_0198269886	CAMPEP_0201001154	-	CAMPEP_0202905822	CAMPEP_0201440064	CAMPEP_0202866684	CAMPEP_0119105444	-	-	-	-	-	CAMPEP_0115876406	Chrysochromulina_genomicKOO35858.1_Cytoplasmic_other	-
62_IFT46	-	CAMPEP_0171281174	-	-	CAMPEP_0200525654	CAMPEP_0186267494	CAMPEP_0186475552	CAMPEP_0178427024	-	-	-	-	-	-	-	-	CAMPEP_0172428336	Aureococcus_genomicjgi_Auran1_31144	-	CAMPEP_0186722500	CAMPEP_0193369668	-	-	-	-	-	CAMPEP_0198510894	-	CAMPEP_0199492978	-	-	-	-	-	-	-	CAMPEP_0176478162	CAMPEP_0202893426	CAMPEP_0201450260	CAMPEP_0202867588	CAMPEP_0119113318	CAMPEP_0196762232	CAMPEP_0206232814	CAMPEP_0174725934	CAMPEP_0193783274	CAMPEP_0115787692	CAMPEP_0115842602	Chrysochromulina_genomicKOO24988.1_Cytoplasmic_other	CAMPEP_0119410784
63_GAS8	-	CAMPEP_0171205606	CAMPEP_0204603012	-	CAMPEP_0200630690	CAMPEP_0186317184	CAMPEP_0186444426	CAMPEP_0178423384	-	-	-	-	-	-	-	-	-	Aureococcus_genomicjgi_Auran1_2178	CAMPEP_0186660108	-	CAMPEP_0193344458	-	-	-	-	-	CAMPEP_0198526904	CAMPEP_0119393152	CAMPEP_0199502448	-	CAMPEP_0187038598	-	-	-	-	CAMPEP_0201017070	-	CAMPEP_0202902690	CAMPEP_0201472770	CAMPEP_0202860152	CAMPEP_0119103486	-	CAMPEP_0206244642	CAMPEP_0174700810	CAMPEP_0193710710	CAMPEP_0115781656	CAMPEP_0115845722	Chrysochromulina_genomicKOO31558.1_Cytoplasmic_other	CAMPEP_0119415706
64_DNAI2	CAMPEP_0197816784	CAMPEP_0171175664	CAMPEP_0204519128	-	CAMPEP_0200528076	CAMPEP_0186330944	CAMPEP_0186425568	CAMPEP_0178403586	-	-	-	-	-	-	-	-	-	Aureococcus_genomicjgi_Auran1_21065	-	CAMPEP_0186715078	CAMPEP_0193378446	2803610	-	-	-	-	CAMPEP_0198550226	CAMPEP_0119354926	CAMPEP_0199431782	-	-	-	-	-	CAMPEP_0198272466	-	CAMPEP_0176480384	CAMPEP_0202901936	CAMPEP_0201436500	CAMPEP_0202869004	CAMPEP_0119109824	CAMPEP_0196762078	CAMPEP_0206230784	CAMPEP_0174758374	CAMPEP_0193706154	CAMPEP_0115786186	CAMPEP_0115851238	Chrysochromulina_genomicKOO25837.1_Cytoplasmic_other	CAMPEP_0119411754
64_EFTUD1	-	CAMPEP_0171164776	-	-	CAMPEP_0200528566	CAMPEP_0186276838	CAMPEP_0186424072	CAMPEP_0178373534	CAMPEP_0172455532	CAMPEP_0186495938	CAMPEP_0186544502	-	CAMPEP_0199878820	-	-	-	CAMPEP_0172417284	-	CAMPEP_0186659564	CAMPEP_0186714356	-	-	CAMPEP_0179636726	CAMPEP_0197169304	Bathycoccus_genomic612392303_Bathycoccus_prasinos	CAMPEP_0198486054	-	-	-	-	CAMPEP_0187022714	-	-	CAMPEP_0200889632	-	CAMPEP_0200981582	CAMPEP_0176476724	-	CAMPEP_0201473234	CAMPEP_0202888660	-	-	CAMPEP_0206221270	-	-	-	-	Chrysochromulina_genomicKOO21503.1_Cytoplasmic_other	-
64_IFT88	-	CAMPEP_0171233444	CAMPEP_0204579896	-	CAMPEP_0200582512	CAMPEP_0186392128	CAMPEP_0186438012	CAMPEP_0178389604	-	-	-	-	-	-	-	-	-	Aureococcus_genomicjgi_Auran1_10223	-	CAMPEP_0186712524	CAMPEP_0193367616	-	-	-	-	-	CAMPEP_0198527680	-	-	-	-	-	CAMPEP_0187042402	-	-	-	CAMPEP_0176479696	CAMPEP_0202892190	CAMPEP_0201469942	CAMPEP_0202862864	CAMPEP_0119114344	CAMPEP_0196761516	CAMPEP_0206221958	CAMPEP_0174695242	CAMPEP_0193780916	CAMPEP_0115775506	CAMPEP_0115837360	Chrysochromulina_genomicKOO25970.1_Cytoplasmic_other	CAMPEP_0119410386
66_FTSJ1	-	-	-	-	CAMPEP_0200528152	CAMPEP_0186361448	-	-	CAMPEP_0172446082	-	-	-	CAMPEP_0199884672	CAMPEP_0197139086	CAMPEP_0116828810	CAMPEP_0198284714	CAMPEP_0172427900	Aureococcus_genomicjgi_Auran1_5019	CAMPEP_0186659624	CAMPEP_0186718262	CAMPEP_0193344674	-	CAMPEP_0179643154	CAMPEP_0197169636	Bathycoccus_genomic612397702_Bathycoccus_prasinos	CAMPEP_0198482966	-	CAMPEP_0119359656	CAMPEP_0199524680	CAMPEP_0197253492	CAMPEP_0187038550	CAMPEP_0119454846	CAMPEP_0187064982	CAMPEP_0200879540	CAMPEP_0198251164	CAMPEP_0200988450	-	CAMPEP_0202895936	CAMPEP_0201443858	-	-	-	CAMPEP_0206244848	CAMPEP_0174718022	CAMPEP_0193738638	CAMPEP_0115775222	CAMPEP_0115839448	Chrysochromulina_genomicKOO29003.1_Cytoplasmic_other	-
66_IFT57	CAMPEP_0197754614	CAMPEP_0171163018	CAMPEP_0204577622	CAMPEP_0113818006	CAMPEP_0200559046	CAMPEP_0186217472	CAMPEP_0186427134	CAMPEP_0178423482	-	-	-	-	-	-	-	-	-	Aureococcus_genomicjgi_Auran1_11749	-	CAMPEP_0186723464	CAMPEP_0193370246	-	-	-	-	-	CAMPEP_0198524352	-	CAMPEP_0199417322	-	-	-	-	-	-	-	-	CAMPEP_0202904968	CAMPEP_0201436680	CAMPEP_0202868388	CAMPEP_0119116182	CAMPEP_0196763980	CAMPEP_0206237302	CAMPEP_0174715192	CAMPEP_0193797674	CAMPEP_0115794854	CAMPEP_0115865506	Chrysochromulina_genomicKOO20803.1_Cytoplasmic_other	CAMPEP_0119416262
66_VPS18	-	-	CAMPEP_0204516580	-	-	CAMPEP_0186215634	-	CAMPEP_0178379312	CAMPEP_0172473574	-	CAMPEP_0186535554	CAMPEP_0184900170	CAMPEP_0199904890	CAMPEP_0197143730	CAMPEP_0116852144	CAMPEP_0198306838	CAMPEP_0172414866	Aureococcus_genomicjgi_Auran1_38919	CAMPEP_0186692448	CAMPEP_0186723878	CAMPEP_0193402636	-	CAMPEP_0179641052	CAMPEP_0197164516	Bathycoccus_genomic612389971_Bathycoccus_prasinos	CAMPEP_0198486220	-	-	CAMPEP_0199416016	CAMPEP_0197243440	CAMPEP_0187037546	CAMPEP_0119463960	-	CAMPEP_0200899178	CAMPEP_0198251154	CAMPEP_0200994456	CAMPEP_0176491668	CAMPEP_0202899532	-	CAMPEP_0202871908	-	CAMPEP_0196765756	CAMPEP_0206246840	CAMPEP_0174762196	CAMPEP_0193721028	CAMPEP_0115780654	-	Chrysochromulina_genomicKOO35059.1_Cytoplasmic_other	-
67_arpc3	-	-	CAMPEP_0204588926	-	CAMPEP_0200516488	-	-	-	-	-	-	-	-	-	-	-	-	Aureococcus_genomicjgi_Auran1_69782	-	CAMPEP_0186713350	CAMPEP_0193371416	-	-	-	Bathycoccus_genomic612391907_Bathycoccus_prasinos	-	-	CAMPEP_0119384802	-	-	-	-	-	-	-	-	-	-	-	-	-	-	CAMPEP_0206257554	CAMPEP_0174729276	CAMPEP_0193785370	CAMPEP_0115781066	CAMPEP_0115867442	Chrysochromulina_genomicKOO31667.1_Cytoplasmic_other	CAMPEP_0119410024
67_atad1	-	-	-	-	-	-	-	-	CAMPEP_0172455144	CAMPEP_0186503258	-	CAMPEP_0184883312	CAMPEP_0199905384	CAMPEP_0197135944	CAMPEP_0116837042	CAMPEP_0198304790	CAMPEP_0172431468	Aureococcus_genomicjgi_Auran1_12470	CAMPEP_0186708212	CAMPEP_0186710960	CAMPEP_0193394150	1651829	CAMPEP_0179637310	CAMPEP_0197166400	Bathycoccus_genomic612391050_Bathycoccus_prasinos	CAMPEP_0198479380	-	CAMPEP_0119400316	-	-	CAMPEP_0187016928	CAMPEP_0119455912	CAMPEP_0187047970	CAMPEP_0200876144	CAMPEP_0198266264	CAMPEP_0200995678	CAMPEP_0176493914	CAMPEP_0202921290	CAMPEP_0201444946	-	CAMPEP_0119115972	-	CAMPEP_0206233386	-	-	-	CAMPEP_0115853008	Chrysochromulina_genomicKOO32526.1_ER_signal	-
69_capza1	-	CAMPEP_0171246366	CAMPEP_0204560344	CAMPEP_0113821924	CAMPEP_0200585092	CAMPEP_0186271480	CAMPEP_0186462180	-	-	-	CAMPEP_0186534550	CAMPEP_0184896798	CAMPEP_0199896246	-	CAMPEP_0116824528	-	CAMPEP_0172430158	Aureococcus_genomicjgi_Auran1_13582	CAMPEP_0186708266	CAMPEP_0186714780	CAMPEP_0193334978	-	-	-	-	-	CAMPEP_0198545200	CAMPEP_0119399318	CAMPEP_0199428210	CAMPEP_0197232656	CAMPEP_0187010712	CAMPEP_0119456494	CAMPEP_0187066390	CAMPEP_0200886986	CAMPEP_0198256646	CAMPEP_0200989388	CAMPEP_0176500620	-	-	-	-	CAMPEP_0196765138	CAMPEP_0206267084	CAMPEP_0174725520	CAMPEP_0193787824	CAMPEP_0115788266	CAMPEP_0115851806	-	CAMPEP_0119410384
6_atp6v1b	CAMPEP_0197755236	CAMPEP_0171193564	CAMPEP_0204532164	-	CAMPEP_0200688382	CAMPEP_0186240384	CAMPEP_0186437840	CAMPEP_0178430600	CAMPEP_0172439080	CAMPEP_0186489492	CAMPEP_0186528706	CAMPEP_0184875664	CAMPEP_0199871858	CAMPEP_0197144452	CAMPEP_0116834904	CAMPEP_0198300492	CAMPEP_0172437362	Aureococcus_genomicjgi_Auran1_63073	CAMPEP_0186705116	CAMPEP_0186726574	CAMPEP_0193395460	1656712	CAMPEP_0179639698	CAMPEP_0197166146	Bathycoccus_genomic612389522_Bathycoccus_prasinos	CAMPEP_0198478004	CAMPEP_0198605444	CAMPEP_0119355636	CAMPEP_0199479566	CAMPEP_0197238560	CAMPEP_0187011196	CAMPEP_0119447564	CAMPEP_0187073948	-	CAMPEP_0198250902	CAMPEP_0200989444	CAMPEP_0176504518	CAMPEP_0202891588	CAMPEP_0201440336	CAMPEP_0202860028	CAMPEP_0119108030	CAMPEP_0196762258	CAMPEP_0206241496	CAMPEP_0174716536	CAMPEP_0193774032	-	CAMPEP_0115848358	Chrysochromulina_genomicKOO21518.1_Cytoplasmic_other	CAMPEP_0119414500
70_oplah	-	-	-	-	-	-	-	-	-	CAMPEP_0186515078	CAMPEP_0186544826	-	CAMPEP_0199872174	CAMPEP_0197160494	CAMPEP_0116826306	CAMPEP_0198288950	CAMPEP_0172427706	-	-	-	CAMPEP_0193362370	-	CAMPEP_0179636876	CAMPEP_0197162478	Bathycoccus_genomic612395542_Bathycoccus_prasinos	CAMPEP_0198478124	-	-	-	-	CAMPEP_0187028978	CAMPEP_0119461232	CAMPEP_0187065530	CAMPEP_0200895766	CAMPEP_0198258344	CAMPEP_0200991984	CAMPEP_0176477228	CAMPEP_0202907216	CAMPEP_0201459668	CAMPEP_0202857858	-	-	-	-	-	-	-	-	-
71_CCDC65	CAMPEP_0197807934	CAMPEP_0171182560	CAMPEP_0204561140	-	CAMPEP_0200587430	CAMPEP_0186203484	CAMPEP_0186410576	CAMPEP_0178416344	-	-	-	-	-	-	-	-	CAMPEP_0172419636	Aureococcus_genomicjgi_Auran1_23262	CAMPEP_0186702788	-	CAMPEP_0193393720	-	-	-	-	-	CAMPEP_0198545672	-	CAMPEP_0199491084	-	-	-	-	-	-	-	CAMPEP_0176484960	CAMPEP_0202889748	CAMPEP_0201457972	CAMPEP_0202881080	CAMPEP_0119115036	-	CAMPEP_0206236184	CAMPEP_0174754784	CAMPEP_0193783434	CAMPEP_0115780656	CAMPEP_0115840404	Chrysochromulina_genomicKOO33046.1_Cytoplasmic_other	CAMPEP_0119418634
71_mcm9	-	CAMPEP_0171205184	-	-	CAMPEP_0200538532	CAMPEP_0186400684	-	CAMPEP_0178385018	-	CAMPEP_0186498652	-	CAMPEP_0184885206	-	CAMPEP_0197158836	-	-	CAMPEP_0172429676	Aureococcus_genomicjgi_Auran1_35962	-	CAMPEP_0186722826	CAMPEP_0193350656	1895386	CAMPEP_0179647040	CAMPEP_0197172620	Bathycoccus_genomic612394221_Bathycoccus_prasinos	CAMPEP_0198484968	-	-	CAMPEP_0199446628	-	CAMPEP_0187037388	CAMPEP_0119463702	-	CAMPEP_0200894662	CAMPEP_0198260714	CAMPEP_0201016704	CAMPEP_0176483172	-	-	-	-	-	CAMPEP_0206243994	-	CAMPEP_0193706338	CAMPEP_0115798770	-	Chrysochromulina_genomicKOO24673.1_Cytoplasmic_other	-
7_atp6v1a	CAMPEP_0197756438	CAMPEP_0171167980	CAMPEP_0204533346	-	CAMPEP_0200579626	CAMPEP_0186393662	CAMPEP_0186476380	CAMPEP_0178418806	CAMPEP_0172473060	CAMPEP_0186497124	CAMPEP_0186539784	CAMPEP_0184877028	CAMPEP_0199885894	CAMPEP_0197152918	CAMPEP_0116828356	CAMPEP_0198284332	CAMPEP_0172434136	Aureococcus_genomicjgi_Auran1_37110	CAMPEP_0186658290	CAMPEP_0186716634	CAMPEP_0193328632	-	CAMPEP_0179643074	CAMPEP_0197172848	Bathycoccus_genomic612389400_Bathycoccus_prasinos	CAMPEP_0198480560	CAMPEP_0198606336	CAMPEP_0119370724	CAMPEP_0199500700	-	CAMPEP_0187020000	CAMPEP_0119447488	CAMPEP_0187051692	CAMPEP_0200882930	CAMPEP_0198262946	CAMPEP_0200992074	CAMPEP_0176490842	CAMPEP_0202899854	CAMPEP_0201450584	CAMPEP_0202863790	CAMPEP_0119107092	CAMPEP_0196765514	CAMPEP_0206230718	CAMPEP_0174714332	CAMPEP_0193786894	-	CAMPEP_0115854980	Chrysochromulina_genomicKOO34089.1_Cytoplasmic_other	CAMPEP_0119420520
8_NSA2	CAMPEP_0197754082	CAMPEP_0171219220	CAMPEP_0204574526	-	CAMPEP_0200631596	CAMPEP_0186345822	CAMPEP_0186426204	CAMPEP_0178413206	CAMPEP_0172457404	-	CAMPEP_0186532858	CAMPEP_0184884112	-	-	CAMPEP_0116825010	-	CAMPEP_0172415026	Aureococcus_genomicjgi_Auran1_60066	CAMPEP_0186661582	CAMPEP_0186717510	CAMPEP_0193345680	-	CAMPEP_0179642678	CAMPEP_0197168586	Bathycoccus_genomic612388355_Bathycoccus_prasinos	-	CAMPEP_0198534260	CAMPEP_0119393458	CAMPEP_0199485454	CAMPEP_0197242750	CAMPEP_0187014968	CAMPEP_0119449664	CAMPEP_0187044970	CAMPEP_0200889926	CAMPEP_0198248852	CAMPEP_0200991426	-	CAMPEP_0202890144	CAMPEP_0201468072	CAMPEP_0202865210	CAMPEP_0119105662	-	CAMPEP_0206245406	CAMPEP_0174731304	CAMPEP_0193742908	-	CAMPEP_0115867664	Chrysochromulina_genomicKOO25213.1_Cytoplasmic_other	CAMPEP_0119410912
8_gdi2	-	CAMPEP_0171237514	CAMPEP_0204591496	-	CAMPEP_0200630464	CAMPEP_0186235166	CAMPEP_0186442570	CAMPEP_0178403764	CAMPEP_0172446706	CAMPEP_0186491136	CAMPEP_0186534502	CAMPEP_0184885218	CAMPEP_0199872650	CAMPEP_0197143748	CAMPEP_0116836102	CAMPEP_0198303192	CAMPEP_0172417938	Aureococcus_genomicjgi_Auran1_71109	CAMPEP_0186656296	CAMPEP_0186721184	CAMPEP_0193409598	-	-	-	Bathycoccus_genomic612391048_Bathycoccus_prasinos	-	CAMPEP_0198606374	CAMPEP_0119361286	CAMPEP_0199476722	CAMPEP_0197259688	CAMPEP_0187019284	CAMPEP_0119438362	CAMPEP_0187039742	CAMPEP_0200887440	CAMPEP_0198263174	CAMPEP_0201007334	CAMPEP_0176485856	-	CAMPEP_0201469960	CAMPEP_0202867922	CAMPEP_0119106984	CAMPEP_0196761174	CAMPEP_0206247998	CAMPEP_0174715460	CAMPEP_0193716686	CAMPEP_0115801928	CAMPEP_0115847398	Chrysochromulina_genomicKOO30035.1_Cytoplasmic_other	CAMPEP_0119412992
8_psmb5	CAMPEP_0197784656	CAMPEP_0171209636	CAMPEP_0204599912	CAMPEP_0113818938	CAMPEP_0200589326	CAMPEP_0186226492	CAMPEP_0186418456	CAMPEP_0178414536	CAMPEP_0172445420	CAMPEP_0186488546	CAMPEP_0186540358	CAMPEP_0184898724	CAMPEP_0199871428	CAMPEP_0197158274	CAMPEP_0116846992	CAMPEP_0198283308	CAMPEP_0172433922	Aureococcus_genomicjgi_Auran1_28593	CAMPEP_0186668534	-	CAMPEP_0193339752	1896931	-	-	Bathycoccus_genomic612397953_Bathycoccus_prasinos	-	CAMPEP_0198511804	CAMPEP_0119372650	CAMPEP_0199548536	CAMPEP_0197241530	-	CAMPEP_0119447666	CAMPEP_0187058984	CAMPEP_0200878046	CAMPEP_0198254218	CAMPEP_0201001400	CAMPEP_0176497214	CAMPEP_0202900232	CAMPEP_0201449186	CAMPEP_0202865596	CAMPEP_0119105352	-	CAMPEP_0206229758	CAMPEP_0174731042	CAMPEP_0193774550	CAMPEP_0115796372	CAMPEP_0115847932	Chrysochromulina_genomicKOO25455.1_Cytoplasmic_other	CAMPEP_0119406070
8_rpl5	CAMPEP_0197817474	-	-	-	-	-	CAMPEP_0186443174	CAMPEP_0178451012	CAMPEP_0172454654	CAMPEP_0186493730	CAMPEP_0186521718	CAMPEP_0184876564	CAMPEP_0199882706	CAMPEP_0197135832	-	CAMPEP_0198280256	CAMPEP_0172414678	Aureococcus_genomicjgi_Auran1_52316	CAMPEP_0186658684	CAMPEP_0186710570	CAMPEP_0193355582	-	-	CAMPEP_0197163870	Bathycoccus_genomic612398857_Bathycoccus_prasinos	CAMPEP_0198483852	CAMPEP_0198494404	CAMPEP_0119352184	CAMPEP_0199435746	CAMPEP_0197233034	CAMPEP_0187017818	CAMPEP_0119437958	CAMPEP_0187044784	-	CAMPEP_0198263318	CAMPEP_0200991550	CAMPEP_0176491280	CAMPEP_0202889466	CAMPEP_0201441286	CAMPEP_0202885814	CAMPEP_0119103280	CAMPEP_0196761058	CAMPEP_0206228222	CAMPEP_0174725444	CAMPEP_0193794448	CAMPEP_0115795094	CAMPEP_0115845912	Chrysochromulina_genomicKOO20888.1_Cytoplasmic_other	CAMPEP_0119407784
8_rpl8	CAMPEP_0197817734	CAMPEP_0171181618	CAMPEP_0204608426	-	CAMPEP_0200565828	CAMPEP_0186240000	CAMPEP_0186443852	CAMPEP_0178433998	-	CAMPEP_0186488490	CAMPEP_0186521868	CAMPEP_0184899708	CAMPEP_0199906054	CAMPEP_0197137700	CAMPEP_0116846012	CAMPEP_0198282162	CAMPEP_0172418354	Aureococcus_genomicjgi_Auran1_54227	CAMPEP_0186705508	CAMPEP_0186714334	CAMPEP_0193362728	1759232	CAMPEP_0179648428	CAMPEP_0197167764	Bathycoccus_genomic612393881_Bathycoccus_prasinos	CAMPEP_0198482146	CAMPEP_0198605978	CAMPEP_0119354654	CAMPEP_0199543712	CAMPEP_0197232782	CAMPEP_0187036512	CAMPEP_0119436398	-	CAMPEP_0200875336	-	CAMPEP_0201008154	CAMPEP_0176488560	CAMPEP_0202895592	CAMPEP_0201436688	CAMPEP_0202856926	CAMPEP_0119103684	CAMPEP_0196764356	CAMPEP_0206236276	CAMPEP_0174714352	-	CAMPEP_0115802290	CAMPEP_0115845558	Chrysochromulina_genomicKOO24539.1_Cytoplasmic_other	CAMPEP_0119414178
8_rps4y1	CAMPEP_0197745984	CAMPEP_0171170212	CAMPEP_0204557002	CAMPEP_0113820538	CAMPEP_0200587654	CAMPEP_0186227382	CAMPEP_0186442438	CAMPEP_0178398578	CAMPEP_0172447630	CAMPEP_0186513160	CAMPEP_0186535320	CAMPEP_0184875856	CAMPEP_0199871842	CAMPEP_0197137372	CAMPEP_0116823714	CAMPEP_0198286906	-	Aureococcus_genomicjgi_Auran1_69604	CAMPEP_0186657634	CAMPEP_0186709704	CAMPEP_0193355282	1952923	CAMPEP_0179648852	CAMPEP_0197165164	Bathycoccus_genomic612388839_Bathycoccus_prasinos	CAMPEP_0198485504	CAMPEP_0198605720	CAMPEP_0119351038	CAMPEP_0199428274	CAMPEP_0197243924	CAMPEP_0187018690	CAMPEP_0119438102	CAMPEP_0187046358	CAMPEP_0200874748	CAMPEP_0198275536	CAMPEP_0201011084	CAMPEP_0176495178	CAMPEP_0202892902	CAMPEP_0201467770	CAMPEP_0202858350	CAMPEP_0119101058	CAMPEP_0196761606	CAMPEP_0206221444	-	CAMPEP_0193728160	CAMPEP_0115796148	CAMPEP_0115850762	-	CAMPEP_0119410388
8_tubb	-	CAMPEP_0171171290	CAMPEP_0204526300	-	-	CAMPEP_0186395460	CAMPEP_0186455600	CAMPEP_0178398250	CAMPEP_0172472678	-	CAMPEP_0186542886	CAMPEP_0184884326	CAMPEP_0199870976	CAMPEP_0197157608	CAMPEP_0116836272	CAMPEP_0198305504	CAMPEP_0172423308	Aureococcus_genomicjgi_Auran1_25908	CAMPEP_0186707180	CAMPEP_0186717846	-	1858261	CAMPEP_0179641242	CAMPEP_0197165304	Bathycoccus_genomic612399166_Bathycoccus_prasinos	CAMPEP_0198479736	-	-	CAMPEP_0199440618	CAMPEP_0197233414	-	CAMPEP_0119460630	CAMPEP_0187068936	CAMPEP_0200898360	CAMPEP_0198275772	CAMPEP_0201001636	CAMPEP_0176481438	CAMPEP_0202889474	CAMPEP_0201435718	-	CAMPEP_0119115754	CAMPEP_0196762118	-	-	CAMPEP_0193795760	-	CAMPEP_0115865396	Chrysochromulina_genomicKOO32813.1_Cytoplasmic_other	CAMPEP_0119408524
9_rpl11	CAMPEP_0197745452	CAMPEP_0171170724	CAMPEP_0204609132	CAMPEP_0113833062	CAMPEP_0200609590	CAMPEP_0186236822	CAMPEP_0186478670	CAMPEP_0178434708	-	-	CAMPEP_0186537674	CAMPEP_0184878880	CAMPEP_0199872280	CAMPEP_0197139656	-	CAMPEP_0198303670	CAMPEP_0172418286	Aureococcus_genomicjgi_Auran1_38382	CAMPEP_0186707910	-	CAMPEP_0193338522	-	CAMPEP_0179643536	CAMPEP_0197165368	Bathycoccus_genomic612392918_Bathycoccus_prasinos	-	CAMPEP_0198487524	CAMPEP_0119353984	CAMPEP_0199544558	CAMPEP_0197232504	CAMPEP_0187026802	CAMPEP_0119436262	CAMPEP_0187068920	CAMPEP_0200875444	CAMPEP_0198249464	CAMPEP_0200991642	CAMPEP_0176498986	CAMPEP_0202899166	CAMPEP_0201469634	CAMPEP_0202857318	CAMPEP_0119101312	-	CAMPEP_0206236686	CAMPEP_0174702528	-	CAMPEP_0115799562	CAMPEP_0115849904	Chrysochromulina_genomicKOO33710.1_Cytoplasmic_other	CAMPEP_0119406340
9_rplp0	CAMPEP_0197817270	CAMPEP_0171167986	CAMPEP_0204533522	CAMPEP_0113825766	CAMPEP_0200687762	CAMPEP_0186201940	CAMPEP_0186437820	CAMPEP_0178398720	CAMPEP_0172473982	CAMPEP_0186497138	CAMPEP_0186520964	CAMPEP_0184883594	CAMPEP_0199871644	CAMPEP_0197149902	CAMPEP_0116846350	CAMPEP_0198290694	CAMPEP_0172423182	Aureococcus_genomicjgi_Auran1_60208	CAMPEP_0186658102	CAMPEP_0186717752	CAMPEP_0193406556	-	CAMPEP_0179642648	CAMPEP_0197161670	Bathycoccus_genomic612395993_Bathycoccus_prasinos	CAMPEP_0198480354	CAMPEP_0198541404	CAMPEP_0119368286	CAMPEP_0199467902	CAMPEP_0197232986	CAMPEP_0187015024	CAMPEP_0119447250	CAMPEP_0187047820	-	CAMPEP_0198252524	CAMPEP_0200990862	-	CAMPEP_0202892786	CAMPEP_0201447596	CAMPEP_0202857308	CAMPEP_0119103744	CAMPEP_0196763228	CAMPEP_0206228238	CAMPEP_0174695054	CAMPEP_0193744160	CAMPEP_0115789264	CAMPEP_0115845402	Chrysochromulina_genomicKOO23836.1_Cytoplasmic_other	CAMPEP_0119416782
[truncated: 242 more columns]

## Sheet: 3. Multigene topologies
Gene	Tree
Concatenated topology	(Calcidiscus-leptoporus_MMETSP1334:0.0000029617,(((((((((((((((((((((((((((((((Amphora-coffeaeformis-CCMP127:0.1235863386,((Amphiprora-sp:0.0578439264,Amphiprora-paludosa_MMETSP1065:0.0435287750)100:0.0234107974,Entomoneis-sp._MMETSP1443:0.0801087005)100:0.0792380809)100:0.0392335763,(Phaeodactylum_tricornutum:0.0001042550,Phatr3:0.0003505600)100:0.1203493044)100:0.0536242578,(((((((Pseudo-nitzsc…
Pruned concatenated topology	(((((((((((((((Micromonas_genomic:0.0568833,((((Micromonas_MMETSP1400:0.00274586,Micromonas-pusilla_MMETSP1403:0.00449368)100:0.00965317,Micromonas-sp-RCC472:0.00212074)100:0.0229047,Micromonas-pusilla_MMETSP1404:0.00292167)100:0.00749579,(Micromonas-sp-NEPCC29:0.00363039,Micromonas_MMETSP1393:0.0012386)100:0.0479993)100:0.111483)100:0.0555561,((Micromonas-pusilla_MMETSP1401:0.00268031,Micromonas…
10_nop56_v3	(Alexandrium-catenella_MMETSP0790%CAMPEP_0171235574:0.0556774108,(Alexandrium-margalefii_MMETSP0661%CAMPEP_0204533064:0.0433643164,(Alexandrium-temarense-CCMP1771%CAMPEP_0186317834:0.0433474595,(((((((((((Amphidinium-carterae-CCMP1314%CAMPEP_0186453128:0.0000021131,QUERY@Dinophyta_Dinophyceae-Amphidinium_carterae:0.0000021131):0.0160074299,Symbiodinium-sp._MMETSP1374@Euk-SAR-Alveolates-Dinos-Sues…
10_psma6_v3	(Alexandrium-andersonii_MMETSP1436%CAMPEP_0197788722:0.0223236969,Alexandrium-catenella_MMETSP0790%CAMPEP_0171180870:0.0180054452,((Alexandrium-margalefii_MMETSP0661%CAMPEP_0204570264:0.0394271111,Alexandrium-temarense-CCMP1771%CAMPEP_0186383004:0.0551350176):0.0136452777,(((Alexandrium-monilatum-CCMP3105%CAMPEP_0200694254:0.0339325557,(((((((((((Amphidinium-carterae-CCMP1314%CAMPEP_0186439540:0.…
10_ran_v3	(Alexandrium-andersonii_MMETSP1436%CAMPEP_0197761884:0.0104143433,((Alexandrium-catenella_MMETSP0790%CAMPEP_0171198082:0.0000026806,((((((((((Amphidinium-carterae-CCMP1314%CAMPEP_0186437532:0.0000020575,QUERY@Dinophyta_Dinophyceae-Amphidinium_carterae:0.0000022700):0.0308106713,Symbiodinium-sp._MMETSP1374@Euk-SAR-Alveolates-Dinos-Suessiales%CAMPEP_0196854390:0.0000020897):0.0073783117,Amphidinium…
10_rpl10_v3	(Alexandrium-andersonii_MMETSP1436%CAMPEP_0197747402:0.0000023464,Alexandrium-catenella_MMETSP0790%CAMPEP_0171177866:0.0000021328,((Alexandrium-margalefii_MMETSP0661%CAMPEP_0204532498:0.0566142655,(((Alexandrium-monilatum-CCMP3105%CAMPEP_0200523390:0.0277320619,Alexandrium-temarense-CCMP1771%CAMPEP_0186399552:0.0203132667):0.0138539672,(((((((((Amphidinium-carterae-CCMP1314%CAMPEP_0186444726:0.00…
10_rpl13_v3	(Alexandrium-andersonii_MMETSP1436%CAMPEP_0197747974:0.0538973304,((Alexandrium-catenella_MMETSP0790%CAMPEP_0171173324:0.0478422679,Alexandrium-minutum_MMETSP0328%CAMPEP_0113821688:0.0565289786):0.0167056962,(Alexandrium-margalefii_MMETSP0661%CAMPEP_0204530372:0.0720562228,Alexandrium-monilatum-CCMP3105%CAMPEP_0200633384:0.0585293653):0.0386867272):0.0684462996,(Alexandrium-temarense-CCMP1771%CAM…
10_rpl3_v3	(Alexandrium-andersonii_MMETSP1436%CAMPEP_0197746138:0.1329035917,((Alexandrium-catenella_MMETSP0790%CAMPEP_0171170086:0.0582138274,((Alexandrium-monilatum-CCMP3105%CAMPEP_0200686170:0.0321803560,(((((Amphidinium-carterae-CCMP1314%CAMPEP_0186443874:0.0000022629,QUERY@Dinophyta_Dinophyceae-Amphidinium_carterae:0.0000022629):0.0214644859,Symbiodinium-sp._MMETSP1374@Euk-SAR-Alveolates-Dinos-Suessial…
10_rpl4_v3	(Alexandrium-andersonii_MMETSP1436%CAMPEP_0197818764:0.0548614489,Alexandrium-catenella_MMETSP0790%CAMPEP_0171174790:0.0529817754,(Alexandrium-margalefii_MMETSP0661%CAMPEP_0204532144:0.0594159726,(Alexandrium-monilatum-CCMP3105%CAMPEP_0200596472:0.1324844884,(Alexandrium-temarense-CCMP1771%CAMPEP_0186398634:0.0862901710,((((((((((Amphidinium-carterae-CCMP1314%CAMPEP_0186419788:0.0000022896,QUERY@…
10_sec61_v3	(Alexandrium-andersonii_MMETSP1436%CAMPEP_0197819402:0.0296066976,Alexandrium-catenella_MMETSP0790%CAMPEP_0171186320:0.0215694938,((Alexandrium-margalefii_MMETSP0661%CAMPEP_0204611368:0.0230520256,(Alexandrium-temarense-CCMP1771%CAMPEP_0186238620:0.0134245283,Gambierdiscus-australes_MMETSP0766%CAMPEP_0171099164:0.0379977185):0.0092319557):0.0116092749,(Alexandrium-monilatum-CCMP3105%CAMPEP_020058…
10_tcp1-alpha_v3	(Alexandrium-catenella_MMETSP0790%CAMPEP_0171204786:0.0797460921,(Alexandrium-margalefii_MMETSP0661%CAMPEP_0204574824:0.0591641053,(Alexandrium-monilatum-CCMP3105%CAMPEP_0200646944:0.0406553463,(Alexandrium-temarense-CCMP1771%CAMPEP_0186205718:0.0577587550,(((((((((((Amphidinium-carterae-CCMP1314%CAMPEP_0186439834:0.0000028092,QUERY@Dinophyta_Dinophyceae-Amphidinium_carterae:0.0000028092):0.02778…	PEP_0179045168:0.1040269153):0.0179360947):0.0364735758):0.0110894244):0.0185403655):0.0302259004,Alexandrium-minutum_MMETSP0328%CAMPEP_0113834866:0.0721353616);
10_vpc_v3	(Alexandrium-andersonii_MMETSP1436%CAMPEP_0197818304:0.0093935719,(((Alexandrium-catenella_MMETSP0790%CAMPEP_0171168010:0.0169417584,Alexandrium-temarense-CCMP1771%CAMPEP_0186215394:0.0137109566):0.0032392753,(Gonyaulax-spinifera_MMETSP1439%CAMPEP_0197879080:0.0220613280,Pyrodinium-bahamense_MMETSP0796%CAMPEP_0179035426:0.0000026867):0.0147825362):0.0036731233,((Alexandrium-margalefii_MMETSP0661%…	ippsiella-hangoei-SHTV5%CAMPEP_0191913038:0.0621255163):0.0658387357):0.0153662464,Crypthecodinium-cohnii-Seligo%CAMPEP_0193930602:0.0641446104):0.0162266398,Gymnodinium-catenatum_MMETSP0784%CAMPEP_0117484748:0.0318158270):0.0082135749,Scrippsiella-trochoidea-CCMP3099%CAMPEP_0192112304:0.0462251472):0.0362875253):0.0120928950,Lingulodinium-polyedra-CCMP1738%CAMPEP_0190136236:0.2110964304):0.00795…
11_rpl7_v3	(Alexandrium-andersonii_MMETSP1436%CAMPEP_0197747874:0.0150792574,(Alexandrium-catenella_MMETSP0790%CAMPEP_0171172022:0.0190344374,(((((((((Amphidinium-carterae-CCMP1314%CAMPEP_0186417448:0.0000024579,QUERY@Dinophyta_Dinophyceae-Amphidinium_carterae:0.0000020278):0.0891488509,Symbiodinium-sp._MMETSP1374@Euk-SAR-Alveolates-Dinos-Suessiales%CAMPEP_0196846046:0.0600521369):0.0315490957,Amphidinium-m…
11_tcp1-delta_v3	(Alexandrium-andersonii_MMETSP1436%CAMPEP_0197809152:0.0523399847,Alexandrium-catenella_MMETSP0790%CAMPEP_0171209714:0.0739129940,(((Alexandrium-margalefii_MMETSP0661%CAMPEP_0204600450:0.0861134446,Alexandrium-monilatum-CCMP3105%CAMPEP_0200536048:0.0437105034):0.0191284570,((((((((((Amphidinium-carterae-CCMP1314%CAMPEP_0186409444:0.0000028610,QUERY@Dinophyta_Dinophyceae-Amphidinium_carterae:0.000…	yaulax-spinifera_MMETSP1439%CAMPEP_0197874282:0.0669616816):0.0190348947,(Ceratium-fusus-PA161109%CAMPEP_0199425952:0.1230450495,Protoceratium-reticulatum_MMETSP0228%CAMPEP_0168358334:0.0662039319):0.0087665262):0.0128981780,((Gambierdiscus-australes_MMETSP0766%CAMPEP_0171113082:0.1138545944,Pyrodinium-bahamense_MMETSP0796%CAMPEP_0179083620:0.0456456669):0.0209131498,Lingulodinium-polyedra-CCMP17…
11_tcp1-epsilon_v3	(Alexandrium-andersonii_MMETSP1436%CAMPEP_0197818724:0.0315001745,Alexandrium-catenella_MMETSP0790%CAMPEP_0171172472:0.0380234244,(((Alexandrium-margalefii_MMETSP0661%CAMPEP_0204553352:0.0648799349,(Gambierdiscus-australes_MMETSP0766%CAMPEP_0171088942:0.0601063172,Pyrodinium-bahamense_MMETSP0796%CAMPEP_0179024480:0.0434322000):0.0289353909):0.0000026195,Alexandrium-temarense-CCMP1771%CAMPEP_01862…	00026216,Polarella-glacialis_MMETSP1440@Euk-SAR-Alveolates-Dinos-Suessiales%CAMPEP_0198008538:0.0000021297):0.1984553580):0.0618809780,Prorocentrum-minimum-CCMP1329@Euk-SAR-Alveolates-Dinos-Prorocentrales%CAMPEP_0190939536:0.1473466123):0.0189890432):0.0198469139,Dinophysis-acuminata_MMETSP0797%CAMPEP_0179228524:0.6380265449):0.0108852646,(Gymnodinium-catenatum_MMETSP0784%CAMPEP_0117488028:0.1607…
11_tcp1-gamma_v3	(Alexandrium-andersonii_MMETSP1436%CAMPEP_0197821920:0.0704955542,((Alexandrium-catenella_MMETSP0790%CAMPEP_0171278584:0.0553949027,((((((((((Amphidinium-carterae-CCMP1314%CAMPEP_0186441584:0.0000028434,QUERY@Dinophyta_Dinophyceae-Amphidinium_carterae:0.0000028434):0.0279195052,Symbiodinium-sp._MMETSP1374@Euk-SAR-Alveolates-Dinos-Suessiales%CAMPEP_0196840152:0.0089328662):0.0563632172,Amphidinium…
12_atp6v1d_v3	(Alexandrium-andersonii_MMETSP1436%CAMPEP_0197772156:0.1121386133,((Alexandrium-catenella_MMETSP0790%CAMPEP_0171239386:0.1220608366,(Alexandrium-temarense-CCMP1771%CAMPEP_0186209556:0.2401489383,((((((((((((((Amphidinium-carterae-CCMP1314%CAMPEP_0186447078:0.0000022577,QUERY@Dinophyta_Dinophyceae-Amphidinium_carterae:0.0000021884):0.0351192240,Symbiodinium-sp._MMETSP1374@Euk-SAR-Alveolates-Dinos-…
12_etf1_v3	(Alexandrium-andersonii_MMETSP1436%CAMPEP_0197766890:0.0525682118,(Alexandrium-catenella_MMETSP0790%CAMPEP_0171202952:0.0663307808,Alexandrium-minutum_MMETSP0328%CAMPEP_0113827502:0.0868073404):0.0159768132,(((Alexandrium-margalefii_MMETSP0661%CAMPEP_0204606410:0.0225779484,(((((((((((Amphidinium-carterae-CCMP1314%CAMPEP_0186408974:0.0000021260,QUERY@Dinophyta_Dinophyceae-Amphidinium_carterae:0.0…	CAMPEP_0191127466:0.0000022069):0.1356894289):0.0623504822):0.0245888907,(Ceratium-fusus-PA161109%CAMPEP_0199480644:0.1703289141,Gonyaulax-spinifera_MMETSP1439%CAMPEP_0197872046:0.0885388404):0.0495666530):0.0333967139,Protoceratium-reticulatum_MMETSP0228%CAMPEP_0168384574:0.0779032941):0.0657049473):0.0354576859,(Alexandrium-monilatum-CCMP3105%CAMPEP_0200550628:0.0264265433,(Gambierdiscus-austra…
12_nsf_v3	(Alexandrium-andersonii_MMETSP1436%CAMPEP_0197799514:0.1223555655,Alexandrium-margalefii_MMETSP0661%CAMPEP_0204530692:0.0782676745,(Alexandrium-monilatum-CCMP3105%CAMPEP_0200687254:0.0989954490,(Alexandrium-temarense-CCMP1771%CAMPEP_0186198162:0.0923628869,((((((((((((Amphidinium-carterae-CCMP1314%CAMPEP_0186470918:0.0000023620,QUERY@Dinophyta_Dinophyceae-Amphidinium_carterae:0.0000023639):0.0478…
12_psmb7_v3	(Alexandrium-catenella_MMETSP0790%CAMPEP_0171172958:0.0191131049,(Alexandrium-margalefii_MMETSP0661%CAMPEP_0204602632:0.0276984398,(((((((((((Amphidinium-carterae-CCMP1314%CAMPEP_0186418124:0.0000028388,QUERY@Dinophyta_Dinophyceae-Amphidinium_carterae:0.0000028388):0.0156505042,Symbiodinium-sp._MMETSP1374@Euk-SAR-Alveolates-Dinos-Suessiales%CAMPEP_0196851134:0.0290603817):0.0393324866,Amphidinium…
12_rpl12_v3	(Geminigera_MMETSP1102%CAMPEP_0173065606:0.0966719207,(((((((((((((((((((((Alexandrium-andersonii_MMETSP1436%CAMPEP_0197817176:0.0508856633,(Alexandrium-catenella_MMETSP0790%CAMPEP_0171175620:0.0137224471,Alexandrium-minutum_MMETSP0328%CAMPEP_0113826854:0.0743439873):0.0558715322):0.0209204359,(Alexandrium-margalefii_MMETSP0661%CAMPEP_0204526164:0.0180260318,(Alexandrium-monilatum-CCMP3105%CAMPEP…
12_rps11_v3	(Geminigera-cryophila_MMETSP0799%CAMPEP_0179454940:0.0000020392,Geminigera_MMETSP1102%CAMPEP_0173068194:0.0000021992,(((((((((((((((((((((((((((((((Alexandrium-andersonii_MMETSP1436%CAMPEP_0197745722:0.0271142827,Pyrodinium-bahamense_MMETSP0796%CAMPEP_0179124668:0.0448203749):0.0196001451,Protoceratium-reticulatum_MMETSP0228%CAMPEP_0168371908:0.0344260173):0.0083030599,((Alexandrium-margalefii_MM…
12_rps2_v3	(Alexandrium-margalefii_MMETSP0661%CAMPEP_0204533508:0.1623597288,((((Alexandrium-minutum_MMETSP0328%CAMPEP_0113821296:0.0814508468,Alexandrium-monilatum-CCMP3105%CAMPEP_0200539492:0.1162570040):0.0142494219,Alexandrium-temarense-CCMP1771%CAMPEP_0186399490:0.0826659270):0.0581458760,Gambierdiscus-australes_MMETSP0766%CAMPEP_0171090906:0.1300435525):0.0275679920,(((((((((Amphidinium-carterae-CCMP1…
12_rps3_v3	(Alexandrium-andersonii_MMETSP1436%CAMPEP_0197817806:0.1391018813,((Alexandrium-margalefii_MMETSP0661%CAMPEP_0204529540:0.0684986208,Alexandrium-minutum_MMETSP0328%CAMPEP_0113834130:0.0582198403):0.1187629234,Alexandrium-monilatum-CCMP3105%CAMPEP_0200540612:0.1235032271):0.0867600754,(((((((Alexandrium-temarense-CCMP1771%CAMPEP_0186236456:0.1391443098,Protoceratium-reticulatum_MMETSP0228%CAMPEP_0…
12_rps8_v3	(Alexandrium-andersonii_MMETSP1436%CAMPEP_0197746168:0.0486254673,Alexandrium-catenella_MMETSP0790%CAMPEP_0171172652:0.2137228616,((Alexandrium-margalefii_MMETSP0661%CAMPEP_0204533412:0.1760511761,Alexandrium-monilatum-CCMP3105%CAMPEP_0200576130:0.0386663014):0.0254411833,(Alexandrium-minutum_MMETSP0328%CAMPEP_0113822746:0.0279878249,(Alexandrium-temarense-CCMP1771%CAMPEP_0186219532:0.1715041428,…
13_KARS_v3	(Geminigera-cryophila_MMETSP0799%CAMPEP_0179418954:0.0000028108,Geminigera_MMETSP1102%CAMPEP_0173119274:0.0115966243,(((((((((((((((((((((((Alexandrium-andersonii_MMETSP1436%CAMPEP_0197821002:0.0623799630,(Alexandrium-monilatum-CCMP3105%CAMPEP_0200629064:0.0370356113,Alexandrium-temarense-CCMP1771%CAMPEP_0186249714:0.1136190929):0.0131837960):0.0289107458,(Alexandrium-catenella_MMETSP0790%CAMPEP_…
13_eif6_v3	(Alexandrium-andersonii_MMETSP1436%CAMPEP_0197762986:0.0250803423,(Alexandrium-catenella_MMETSP0790%CAMPEP_0171257994:0.0204658633,(Alexandrium-margalefii_MMETSP0661%CAMPEP_0204585594:0.0296742229,(((((((((((((((Amphidinium-carterae-CCMP1314%CAMPEP_0186417630:0.0000029968,QUERY@Dinophyta_Dinophyceae-Amphidinium_carterae:0.0000029968):0.0000025219,Symbiodinium-sp._MMETSP1374@Euk-SAR-Alveolates-Din…
13_metap2_v3	(Alexandrium-andersonii_MMETSP1436%CAMPEP_0197814614:0.1003967249,Alexandrium-catenella_MMETSP0790%CAMPEP_0171221122:0.0374145955,((Alexandrium-monilatum-CCMP3105%CAMPEP_0200519056:0.0393901996,Alexandrium-temarense-CCMP1771%CAMPEP_0186324236:0.1365527857):0.0134836083,((((((((((Amphidinium-carterae-CCMP1314%CAMPEP_0186457144:0.0000028612,QUERY@Dinophyta_Dinophyceae-Amphidinium_carterae:0.0000020…
13_rps3a_v3	(Alexandrium-andersonii_MMETSP1436%CAMPEP_0197817254:0.0477471106,Alexandrium-catenella_MMETSP0790%CAMPEP_0171169260:0.0910201567,((Alexandrium-margalefii_MMETSP0661%CAMPEP_0204610294:0.0315864530,(((Alexandrium-monilatum-CCMP3105%CAMPEP_0200555498:0.0394743708,(((((((((Amphidinium-carterae-CCMP1314%CAMPEP_0186440668:0.0000029489,QUERY@Dinophyta_Dinophyceae-Amphidinium_carterae:0.0000029489):0.08…
13_rps5_v3	(Alexandrium-andersonii_MMETSP1436%CAMPEP_0197760250:0.0395089921,(((Alexandrium-catenella_MMETSP0790%CAMPEP_0171170388:0.0174240301,Alexandrium-margalefii_MMETSP0661%CAMPEP_0204530674:0.0241686660):0.0000024106,Alexandrium-monilatum-CCMP3105%CAMPEP_0200685924:0.0183296177):0.0102107521,(Alexandrium-minutum_MMETSP0328%CAMPEP_0113822686:0.0000022552,((((((((Amphidinium-carterae-CCMP1314%CAMPEP_018…
13_rps6_v3	(Alexandrium-andersonii_MMETSP1436%CAMPEP_0197818416:0.0551149466,((Alexandrium-catenella_MMETSP0790%CAMPEP_0171180068:0.0471638337,((Alexandrium-margalefii_MMETSP0661%CAMPEP_0204533768:0.0548812264,((((Amphidinium-carterae-CCMP1314%CAMPEP_0186455132:0.0000020150,QUERY@Dinophyta_Dinophyceae-Amphidinium_carterae:0.0000020150):0.0362998304,Symbiodinium-sp._MMETSP1374@Euk-SAR-Alveolates-Dinos-Suessi…
13_rps9_v3	(Alexandrium-andersonii_MMETSP1436%CAMPEP_0197817342:0.0322404780,(Alexandrium-catenella_MMETSP0790%CAMPEP_0171174968:0.0907022757,((((((Alexandrium-margalefii_MMETSP0661%CAMPEP_0204608118:0.0768276532,Pyrodinium-bahamense_MMETSP0796%CAMPEP_0179124772:0.0493432838):0.0218000259,(Lingulodinium-polyedra-CCMP1738%CAMPEP_0189962494:0.0972452910,Protoceratium-reticulatum_MMETSP0228%CAMPEP_0168375534:0…
13_tcp1-beta_v3	(Alexandrium-andersonii_MMETSP1436%CAMPEP_0197782474:0.0453636239,(Alexandrium-catenella_MMETSP0790%CAMPEP_0171238292:0.0675801829,(((Alexandrium-margalefii_MMETSP0661%CAMPEP_0204532564:0.1072439359,(Alexandrium-temarense-CCMP1771%CAMPEP_0186210874:0.0422467232,(((((((Amphidinium-carterae-CCMP1314%CAMPEP_0186425002:0.0000028646,QUERY@Dinophyta_Dinophyceae-Amphidinium_carterae:0.0055608871):0.0599…
14_DIMT1L_v3	(Alexandrium-catenella_MMETSP0790%CAMPEP_0171256716:0.1268376141,((Alexandrium-margalefii_MMETSP0661%CAMPEP_0204573710:0.1196427578,Alexandrium-monilatum-CCMP3105%CAMPEP_0200520024:0.0387083145):0.0277562388,Alexandrium-temarense-CCMP1771%CAMPEP_0186177934:0.0669464218):0.0116298397,(((((((((Amphidinium-carterae-CCMP1314%CAMPEP_0186457386:0.0000020154,QUERY@Dinophyta_Dinophyceae-Amphidinium_carte…
14_EIF2A_v3	(Alexandrium-margalefii_MMETSP0661%CAMPEP_0204608206:0.1042247363,Alexandrium-monilatum-CCMP3105%CAMPEP_0200680812:0.0728159261,((((((((((((Amphidinium-carterae-CCMP1314%CAMPEP_0186441260:0.0000027511,QUERY@Dinophyta_Dinophyceae-Amphidinium_carterae:0.0080508219):0.0421906602,Symbiodinium-sp._MMETSP1374@Euk-SAR-Alveolates-Dinos-Suessiales%CAMPEP_0196838598:0.0422704392):0.0293061520,Amphidinium-m…
14_PSMD12_v3	(Alexandrium-andersonii_MMETSP1436%CAMPEP_0197812000:0.0897509441,Alexandrium-catenella_MMETSP0790%CAMPEP_0171186342:0.0910024717,(((((Alexandrium-margalefii_MMETSP0661%CAMPEP_0204516444:0.0620327031,(((((((((((Amphidinium-carterae-CCMP1314%CAMPEP_0186417620:0.0000021260,QUERY@Dinophyta_Dinophyceae-Amphidinium_carterae:0.0000021832):0.0427309735,Symbiodinium-sp._MMETSP1374@Euk-SAR-Alveolates-Dino…	@Euk-SAR-Alveolates-Dinos-Prorocentrales%CAMPEP_0191055372:0.0000023298):0.2327630896):0.0179944374,Alexandrium-monilatum-CCMP3105%CAMPEP_0200537840:0.0860131584):0.0334839156,Alexandrium-minutum_MMETSP0328%CAMPEP_0113821498:0.0598676462):0.0458458596);
14_hsp90_v3	(Alexandrium-andersonii_MMETSP1436%CAMPEP_0197817102:0.0194337996,((Alexandrium-margalefii_MMETSP0661%CAMPEP_0204530044:0.0033843127,Gambierdiscus-australes_MMETSP0766%CAMPEP_0171146380:0.0332646439):0.0035992563,Alexandrium-monilatum-CCMP3105%CAMPEP_0200555110:0.0000023952):0.0000023456,((((((((((((((((((((Alexandrium-temarense-CCMP1771%CAMPEP_0186389946:0.2775412375,((((((Chromulina-nebulosa_MM…
14_psma2_v3	(Alexandrium-andersonii_MMETSP1436%CAMPEP_0197791530:0.0391200388,(Alexandrium-catenella_MMETSP0790%CAMPEP_0171232080:0.0064712706,Alexandrium-monilatum-CCMP3105%CAMPEP_0200584744:0.0479378405):0.0077280529,((((Alexandrium-margalefii_MMETSP0661%CAMPEP_0204513396:0.0200927361,Gonyaulax-spinifera_MMETSP1439%CAMPEP_0197906198:0.0597172967):0.0082828132,((((((((((((Amphidinium-carterae-CCMP1314%CAMPE…
14_psma7_v3	(Alexandrium-andersonii_MMETSP1436%CAMPEP_0197784758:0.0320544013,Alexandrium-catenella_MMETSP0790%CAMPEP_0171170218:0.0057515576,(Alexandrium-margalefii_MMETSP0661%CAMPEP_0204597044:0.1522060148,((Alexandrium-monilatum-CCMP3105%CAMPEP_0200631276:0.0561795995,(((((((((((Amphidinium-carterae-CCMP1314%CAMPEP_0186440308:0.0000020025,QUERY@Dinophyta_Dinophyceae-Amphidinium_carterae:0.0000020025):0.03…
14_psmb6_v3	(Alexandrium-andersonii_MMETSP1436%CAMPEP_0197768586:0.0285923587,((((Alexandrium-catenella_MMETSP0790%CAMPEP_0171180416:0.0309166868,Alexandrium-monilatum-CCMP3105%CAMPEP_0200629888:0.0423787289):0.0159693623,Alexandrium-margalefii_MMETSP0661%CAMPEP_0204532278:0.0594603160):0.0031476043,(Gambierdiscus-australes_MMETSP0766%CAMPEP_0171091214:0.0525579666,Pyrodinium-bahamense_MMETSP0796%CAMPEP_0179…
14_psmc1_v3	(Alexandrium-andersonii_MMETSP1436%CAMPEP_0197754666:0.0056113831,((Alexandrium-catenella_MMETSP0790%CAMPEP_0171202054:0.0167824288,Ceratium-fusus-PA161109%CAMPEP_0199465078:0.0612913739):0.0168963781,((((((Alexandrium-margalefii_MMETSP0661%CAMPEP_0204590088:0.0235896684,Alexandrium-monilatum-CCMP3105%CAMPEP_0200646120:0.0176691086):0.0040056029,((((((((Amphidinium-carterae-CCMP1314%CAMPEP_018644…	m-temarense-CCMP1771%CAMPEP_0186218284:0.0133709830):0.0068664932):0.0177142711,Alexandrium-minutum_MMETSP0328%CAMPEP_0113818022:0.0342849685);
14_psmd14_v3	(Alexandrium-andersonii_MMETSP1436%CAMPEP_0197754816:0.0186715062,(Alexandrium-catenella_MMETSP0790%CAMPEP_0171172036:0.0439274753,((Alexandrium-margalefii_MMETSP0661%CAMPEP_0204605496:0.0183676114,Ceratium-fusus-PA161109%CAMPEP_0199532270:0.0490485709):0.0133034371,Protoceratium-reticulatum_MMETSP0228%CAMPEP_0168372134:0.0309612000):0.0120036236):0.0071744158,(Alexandrium-monilatum-CCMP3105%CAMP…
14_psmd1_v3	(Alexandrium-andersonii_MMETSP1436%CAMPEP_0197819850:0.1034401283,Alexandrium-catenella_MMETSP0790%CAMPEP_0171164812:0.0476975242,((Alexandrium-margalefii_MMETSP0661%CAMPEP_0204582850:0.0665961220,Alexandrium-monilatum-CCMP3105%CAMPEP_0200537950:0.0240045867):0.0354909403,(((((((((((Amphidinium-carterae-CCMP1314%CAMPEP_0186472752:0.0000020363,QUERY@Dinophyta_Dinophyceae-Amphidinium_carterae:0.000…
14_rpl30_v3	(Alexandrium-andersonii_MMETSP1436%CAMPEP_0197759346:0.3529632145,(Alexandrium-catenella_MMETSP0790%CAMPEP_0171205388:0.0237888101,((Alexandrium-temarense-CCMP1771%CAMPEP_0186383104:0.0302412461,(QUERY@Babesia_bovis:0.6143562327,(QUERY@Chromera_velia:0.1124515154,(QUERY@Cryptosporidium_muris:0.3384571886,(QUERY@Plasmodium_falciparum:0.4900377819,QUERY@Toxoplasma_gondii:0.0928216733):0.1357171705)…
14_rps15_v3	(Alexandrium-andersonii_MMETSP1436%CAMPEP_0197746270:0.0000020001,Alexandrium-catenella_MMETSP0790%CAMPEP_0171181190:0.0133011093,(((((Alexandrium-margalefii_MMETSP0661%CAMPEP_0204513778:0.0336708655,(Alexandrium-monilatum-CCMP3105%CAMPEP_0200685996:0.0811430162,Heterocapsa-arctica_MMETSP1441@Euk-SAR-Alveolates-Dinos-Heterocapsa%CAMPEP_0198017766:0.0660899465):0.0010970388):0.0309797368,(((Alexan…
15_DKC1_v3	(Alexandrium-catenella_MMETSP0790%CAMPEP_0171188744:0.0694105442,((Alexandrium-margalefii_MMETSP0661%CAMPEP_0204592348:0.0294208052,((((((((Amphidinium-carterae-CCMP1314%CAMPEP_0186426542:0.0000022566,QUERY@Dinophyta_Dinophyceae-Amphidinium_carterae:0.0000024731):0.0676921990,Symbiodinium-sp._MMETSP1374@Euk-SAR-Alveolates-Dinos-Suessiales%CAMPEP_0196841562:0.0279561880):0.0482940243,Amphidinium-m…
15_DRG2_v3	(Alexandrium-catenella_MMETSP0790%CAMPEP_0171183714:0.0829154162,Alexandrium-margalefii_MMETSP0661%CAMPEP_0204562494:0.0676335359,((Alexandrium-monilatum-CCMP3105%CAMPEP_0200615950:0.0397076779,(Alexandrium-temarense-CCMP1771%CAMPEP_0186324074:0.0433945635,(((((((((((((((Amphidinium-carterae-CCMP1314%CAMPEP_0186420512:0.0000022342,QUERY@Dinophyta_Dinophyceae-Amphidinium_carterae:0.0000022342):0.0…
15_EIF3I_v3	(Alexandrium-andersonii_MMETSP1436%CAMPEP_0197820118:0.1259747533,Alexandrium-catenella_MMETSP0790%CAMPEP_0171238606:0.0192858226,(((Alexandrium-margalefii_MMETSP0661%CAMPEP_0204561486:0.0417801791,Alexandrium-monilatum-CCMP3105%CAMPEP_0200551472:0.0927372107):0.0219183178,((((((((((((((Amphidinium-carterae-CCMP1314%CAMPEP_0186440336:0.0000023310,QUERY@Dinophyta_Dinophyceae-Amphidinium_carterae:0…
15_PCNA_v3	(Alexandrium-andersonii_MMETSP1436%CAMPEP_0197747884:0.0251887283,(Alexandrium-catenella_MMETSP0790%CAMPEP_0171233494:0.0000023476,(Alexandrium-margalefii_MMETSP0661%CAMPEP_0204609362:0.0089527301,((Alexandrium-minutum_MMETSP0328%CAMPEP_0113835216:0.0421090321,Alexandrium-temarense-CCMP1771%CAMPEP_0186401280:0.0000021867):0.0138623254,Alexandrium-monilatum-CCMP3105%CAMPEP_0200685112:0.0323912894)…
15_RUVBL1_v3	(Alexandrium-andersonii_MMETSP1436%CAMPEP_0197817716:0.0188383128,(Alexandrium-catenella_MMETSP0790%CAMPEP_0171203272:0.0383521245,((Alexandrium-margalefii_MMETSP0661%CAMPEP_0204605494:0.0116132807,Alexandrium-monilatum-CCMP3105%CAMPEP_0200538284:0.0225647518):0.0063550645,Alexandrium-temarense-CCMP1771%CAMPEP_0186193156:0.0382895294):0.0075838256):0.0000028051,((((((((((Amphidinium-carterae-CCMP…
15_nop58_v3	(Alexandrium-andersonii_MMETSP1436%CAMPEP_0197821056:0.1460933821,Alexandrium-catenella_MMETSP0790%CAMPEP_0171291808:0.0489445016,((Alexandrium-margalefii_MMETSP0661%CAMPEP_0204524268:0.0566325057,Alexandrium-monilatum-CCMP3105%CAMPEP_0200590450:0.1057675612):0.0219863043,(Alexandrium-temarense-CCMP1771%CAMPEP_0186328650:0.0399897303,(((((((((((Amphidinium-carterae-CCMP1314%CAMPEP_0186453148:0.00…
15_psma5_v3	(Alexandrium-andersonii_MMETSP1436%CAMPEP_0197752082:0.0315158101,((Alexandrium-catenella_MMETSP0790%CAMPEP_0171220618:0.0908978236,Alexandrium-temarense-CCMP1771%CAMPEP_0186328490:0.0429289320):0.0163403658,Alexandrium-minutum_MMETSP0328%CAMPEP_0113837326:0.0199595246):0.0241609184,(Alexandrium-margalefii_MMETSP0661%CAMPEP_0204581598:0.0567174197,(Alexandrium-monilatum-CCMP3105%CAMPEP_0200646574…
15_psmc2_v3	(Alexandrium-andersonii_MMETSP1436%CAMPEP_0197803200:0.0284460707,Alexandrium-catenella_MMETSP0790%CAMPEP_0171208784:0.0731150037,(((((((Alexandrium-margalefii_MMETSP0661%CAMPEP_0204531116:0.5069055251,Dinophysis-acuminata_MMETSP0797%CAMPEP_0179335072:0.1792443442):0.0000020021,(Alexandrium-temarense-CCMP1771%CAMPEP_0186207522:0.0614228474,Prorocentrum-minimum-CCMP1329@Euk-SAR-Alveolates-Dinos-Pr…
15_psmc6_v3	(Alexandrium-andersonii_MMETSP1436%CAMPEP_0197758842:0.0063185206,(((Alexandrium-catenella_MMETSP0790%CAMPEP_0171205808:0.0833331051,(Ceratium-fusus-PA161109%CAMPEP_0199540120:0.0852713458,Gonyaulax-spinifera_MMETSP1439%CAMPEP_0197911166:0.0138095554):0.0066373500):0.0111685909,Lingulodinium-polyedra-CCMP1738%CAMPEP_0190002310:0.0535213023):0.0068393209,((((Alexandrium-minutum_MMETSP0328%CAMPEP_0…	.0058775204):0.0153218243,Alexandrium-margalefii_MMETSP0661%CAMPEP_0204591564:0.0552527929);
15_rpl7a_v3	(Alexandrium-andersonii_MMETSP1436%CAMPEP_0197749714:0.0336040492,Alexandrium-catenella_MMETSP0790%CAMPEP_0171169244:0.0927247140,(Alexandrium-margalefii_MMETSP0661%CAMPEP_0204609518:0.0350077611,((Alexandrium-monilatum-CCMP3105%CAMPEP_0200686094:0.0487092456,(((((((((((((Amphidinium-carterae-CCMP1314%CAMPEP_0186444254:0.0000026418,QUERY@Dinophyta_Dinophyceae-Amphidinium_carterae:0.0000022502):0.…
15_tcp1-zeta_v3	(Alexandrium-andersonii_MMETSP1436%CAMPEP_0197821126:0.0897744159,Alexandrium-catenella_MMETSP0790%CAMPEP_0171179342:0.0431582336,((Alexandrium-margalefii_MMETSP0661%CAMPEP_0204530472:0.0431125424,(Alexandrium-temarense-CCMP1771%CAMPEP_0186335766:0.0390859685,((((((((((((Amphidinium-carterae-CCMP1314%CAMPEP_0186440610:0.0000028330,QUERY@Dinophyta_Dinophyceae-Amphidinium_carterae:0.0000028330):0.0…	_0171088320:0.0916989619):0.0151585443):0.0087724145):0.0084924629,Alexandrium-monilatum-CCMP3105%CAMPEP_0200546042:0.0110651838):0.0262481946);
16_COPG2_v3	(Alexandrium-catenella_MMETSP0790%CAMPEP_0171170414:0.0932509092,(Alexandrium-margalefii_MMETSP0661%CAMPEP_0204523104:0.0682487256,(Alexandrium-temarense-CCMP1771%CAMPEP_0186235198:0.0877108154,((((((((((((Amphidinium-carterae-CCMP1314%CAMPEP_0186409798:0.0000026227,QUERY@Dinophyta_Dinophyceae-Amphidinium_carterae:0.0000020957):0.0561670251,Amphidinium-massartii_MMETSP0689%CAMPEP_0178404532:0.048…
16_RPL23_v3	(Alexandrium-andersonii_MMETSP1436%CAMPEP_0197817252:0.0367618399,(Alexandrium-catenella_MMETSP0790%CAMPEP_0171169574:0.0000023048,(Alexandrium-margalefii_MMETSP0661%CAMPEP_0204519882:0.0775365071,(Alexandrium-monilatum-CCMP3105%CAMPEP_0200544294:0.1707608423,((Alexandrium-temarense-CCMP1771%CAMPEP_0186219524:0.1275276911,(Crypthecodinium-cohnii-Seligo%CAMPEP_0193929568:0.4368637400,Protoceratium…
16_VPS26B_v3	(Alexandrium-andersonii_MMETSP1436%CAMPEP_0197757446:0.0208020045,((Alexandrium-catenella_MMETSP0790%CAMPEP_0171205018:0.0102905558,(Alexandrium-temarense-CCMP1771%CAMPEP_0186243152:0.0074019594,Pyrodinium-bahamense_MMETSP0796%CAMPEP_0179122538:0.0173265901):0.0034115974):0.0000026661,(Alexandrium-margalefii_MMETSP0661%CAMPEP_0204575272:0.0172337558,Alexandrium-monilatum-CCMP3105%CAMPEP_020060619…
16_crfg_v3	(Alexandrium-catenella_MMETSP0790%CAMPEP_0171292310:0.0764905556,Alexandrium-margalefii_MMETSP0661%CAMPEP_0204596204:0.0513142869,((Alexandrium-monilatum-CCMP3105%CAMPEP_0200523074:0.0686324642,Alexandrium-temarense-CCMP1771%CAMPEP_0186313700:0.2909634843):0.0129564271,(((((((((((((Amphidinium-carterae-CCMP1314%CAMPEP_0186410200:0.0000026545,QUERY@Dinophyta_Dinophyceae-Amphidinium_carterae:0.0000…
16_psmb3_v3	(Alexandrium-andersonii_MMETSP1436%CAMPEP_0197818146:0.0153400710,(((Alexandrium-catenella_MMETSP0790%CAMPEP_0171277950:0.0349777777,Alexandrium-temarense-CCMP1771%CAMPEP_0186202764:0.0101735802):0.0129424481,Alexandrium-minutum_MMETSP0328%CAMPEP_0113822466:0.0634876923):0.0050904005,(Alexandrium-monilatum-CCMP3105%CAMPEP_0200680496:0.0054257655,((((((((((((((Amphidinium-carterae-CCMP1314%CAMPEP_…
16_rpl13a_v3	(Alexandrium-andersonii_MMETSP1436%CAMPEP_0197817674:0.0150889078,(Alexandrium-catenella_MMETSP0790%CAMPEP_0171168592:0.0952909187,Alexandrium-minutum_MMETSP0328%CAMPEP_0113842206:0.0542762477):0.0250114994,(Alexandrium-margalefii_MMETSP0661%CAMPEP_0204609928:0.0572896138,(Alexandrium-monilatum-CCMP3105%CAMPEP_0200685050:0.0436242010,((Alexandrium-temarense-CCMP1771%CAMPEP_0186394580:0.1464786774…
16_rps16_v3	(Alexandrium-andersonii_MMETSP1436%CAMPEP_0197745906:0.0000023117,(Alexandrium-catenella_MMETSP0790%CAMPEP_0171170984:0.0281332979,(Alexandrium-margalefii_MMETSP0661%CAMPEP_0204530604:0.0000022063,Alexandrium-monilatum-CCMP3105%CAMPEP_0200540880:0.0192251346):0.0092674217):0.0000020667,(Alexandrium-minutum_MMETSP0328%CAMPEP_0113828386:0.0114991050,(Alexandrium-temarense-CCMP1771%CAMPEP_0186249408…
16_rps18_v3	(Alexandrium-catenella_MMETSP0790%CAMPEP_0171177042:0.0074932829,(((((((((Alexandrium-margalefii_MMETSP0661%CAMPEP_0204533756:0.0296362719,Heterocapsa-arctica_MMETSP1441@Euk-SAR-Alveolates-Dinos-Heterocapsa%CAMPEP_0198017564:0.0252159998):0.0000023737,Alexandrium-temarense-CCMP1771%CAMPEP_0186236322:0.0000023311):0.0000026707,Protoceratium-reticulatum_MMETSP0228%CAMPEP_0168437830:0.0359282989):0.…
16_rps23_v3	(Alexandrium-andersonii_MMETSP1436%CAMPEP_0197748636:0.0220055359,(Alexandrium-catenella_MMETSP0790%CAMPEP_0171175816:0.0630960467,(Alexandrium-temarense-CCMP1771%CAMPEP_0186236232:0.0000028375,(((((((Amphidinium-carterae-CCMP1314%CAMPEP_0186441802:0.0000027133,Symbiodinium-sp._MMETSP1374@Euk-SAR-Alveolates-Dinos-Suessiales%CAMPEP_0196828864:0.0000027133):0.0000020947,Amphidinium-massartii_MMETSP…
16_srp54_v3	(Alexandrium-catenella_MMETSP0790%CAMPEP_0171191058:0.0131895923,Alexandrium-margalefii_MMETSP0661%CAMPEP_0204527142:0.0344453100,(Alexandrium-monilatum-CCMP3105%CAMPEP_0200536170:0.0023611292,(Alexandrium-temarense-CCMP1771%CAMPEP_0186340010:0.0250277119,(((((((Amphidinium-carterae-CCMP1314%CAMPEP_0186421720:0.0000029982,QUERY@Dinophyta_Dinophyceae-Amphidinium_carterae:0.0000029982):0.0000029982…
17_RPS19_v3	(Alexandrium-andersonii_MMETSP1436%CAMPEP_0197817306:0.0000020826,(Alexandrium-catenella_MMETSP0790%CAMPEP_0171198030:0.0000020448,Alexandrium-minutum_MMETSP0328%CAMPEP_0113822228:0.0392352284):0.0127011124,(((Alexandrium-margalefii_MMETSP0661%CAMPEP_0204533554:0.0398899583,(Alexandrium-monilatum-CCMP3105%CAMPEP_0200680254:0.0000028164,QUERY@Noctiluca_scintillans:0.2616824849):0.0131848936):0.018…
17_eif2g_v3	(Alexandrium-andersonii_MMETSP1436%CAMPEP_0197811150:0.0366420283,(((Alexandrium-catenella_MMETSP0790%CAMPEP_0171219536:0.0601115840,(Alexandrium-monilatum-CCMP3105%CAMPEP_0200607692:0.0932100525,(Alexandrium-temarense-CCMP1771%CAMPEP_0186233216:0.0798452172,(Gambierdiscus-australes_MMETSP0766%CAMPEP_0171110168:0.1108600656,Gymnodinium-catenatum_MMETSP0784%CAMPEP_0117537446:0.2909897802):0.030629…
17_erf3b_v3	(Alexandrium-andersonii_MMETSP1436%CAMPEP_0197802156:0.1301277678,Alexandrium-catenella_MMETSP0790%CAMPEP_0171291456:0.1232705058,(((Alexandrium-margalefii_MMETSP0661%CAMPEP_0204571594:0.1199783300,Alexandrium-monilatum-CCMP3105%CAMPEP_0200686828:0.0390395985):0.0159458531,(((((((((((Amphidinium-carterae-CCMP1314%CAMPEP_0186429392:0.0000026010,QUERY@Dinophyta_Dinophyceae-Amphidinium_carterae:0.00…
17_psma3_v3	(Alexandrium-andersonii_MMETSP1436%CAMPEP_0197772352:0.1065373576,(((Alexandrium-catenella_MMETSP0790%CAMPEP_0171208826:0.0604162145,Alexandrium-monilatum-CCMP3105%CAMPEP_0200605336:0.0461291097):0.0301119076,(((((((((Amphidinium-carterae-CCMP1314%CAMPEP_0186441032:0.0000029568,QUERY@Dinophyta_Dinophyceae-Amphidinium_carterae:0.0000029568):0.0292055386,Symbiodinium-sp._MMETSP1374@Euk-SAR-Alveolat…
17_psmc3_v3	(Thalassiosira-pseudonana_genomic%Thalassiosira_pseudonana_genomicThaps3a_516:0.0000021498,(((((((((((((((((((((((((((((((((((((((((((Alexandrium-andersonii_MMETSP1436%CAMPEP_0197803016:0.0208277722,(((Alexandrium-margalefii_MMETSP0661%CAMPEP_0204532610:0.0209735192,Gonyaulax-spinifera_MMETSP1439%CAMPEP_0197878444:0.0366760218):0.0000023588,Alexandrium-monilatum-CCMP3105%CAMPEP_0200574068:0.00000…	um_MMETSP0593%CAMPEP_0201725600:0.0037023174):0.0036228108):0.0518023411):0.0090612591,(Thalassiosira-oceanica-CCMP1005%CAMPEP_0192889348:0.0419699797,Thalassiosira-oceanica_genomic%Thalassiosira_oceanica_genomicThaoc_77535_Cytoplasmic_other:0.0000024232):0.0635056068):0.0338959352):0.0453831342,QUERY@Thalassiosira_pseudonana:0.0000021498):0.0000021498,Thalassiosira_MMETSP1059%CAMPEP_0172340052:0…
17_psmc5_v3	(Alexandrium-catenella_MMETSP0790%CAMPEP_0171177538:0.0697684954,((Alexandrium-margalefii_MMETSP0661%CAMPEP_0204562916:0.0287357930,((((((Amphidinium-carterae-CCMP1314%CAMPEP_0186456314:0.0000024792,QUERY@Dinophyta_Dinophyceae-Amphidinium_carterae:0.0000020071):0.0410647635,Symbiodinium-sp._MMETSP1374@Euk-SAR-Alveolates-Dinos-Suessiales%CAMPEP_0196841390:0.0000024715):0.0079028237,Amphidinium-mas…
17_rpl10a_v3	(Alexandrium-andersonii_MMETSP1436%CAMPEP_0197817130:0.0371195025,Alexandrium-catenella_MMETSP0790%CAMPEP_0171169410:0.0261882600,((Alexandrium-margalefii_MMETSP0661%CAMPEP_0204603072:0.0882330372,(Alexandrium-monilatum-CCMP3105%CAMPEP_0200592600:0.0109423439,((((Amphidinium-carterae-CCMP1314%CAMPEP_0186418240:0.0000021328,QUERY@Dinophyta_Dinophyceae-Amphidinium_carterae:0.0000021328):0.002110944…
17_rpl17_v3	(Alexandrium-andersonii_MMETSP1436%CAMPEP_0197817108:0.0534945168,Alexandrium-catenella_MMETSP0790%CAMPEP_0171170732:0.0249156260,(((Alexandrium-margalefii_MMETSP0661%CAMPEP_0204607336:0.0479217642,(Alexandrium-monilatum-CCMP3105%CAMPEP_0200519344:0.0967718302,(((((((((Amphidinium-carterae-CCMP1314%CAMPEP_0186444188:0.0142721729,QUERY@Dinophyta_Dinophyceae-Amphidinium_carterae:0.0000023304):0.028…
17_rpl19_v3	(Alexandrium-andersonii_MMETSP1436%CAMPEP_0197754836:0.0520459782,(((Alexandrium-catenella_MMETSP0790%CAMPEP_0171181440:0.0833166649,(Alexandrium-monilatum-CCMP3105%CAMPEP_0200689062:0.0342288555,(((((((((Amphidinium-carterae-CCMP1314%CAMPEP_0186439596:0.0000029586,QUERY@Dinophyta_Dinophyceae-Amphidinium_carterae:0.0000023204):0.0391266504,Symbiodinium-sp._MMETSP1374@Euk-SAR-Alveolates-Dinos-Sues…
17_rpl9_v3	(Alexandrium-andersonii_MMETSP1436%CAMPEP_0197761272:0.0782943369,Alexandrium-catenella_MMETSP0790%CAMPEP_0171171084:0.0456588535,((((Alexandrium-margalefii_MMETSP0661%CAMPEP_0204513828:0.0481308873,Alexandrium-temarense-CCMP1771%CAMPEP_0186393992:0.0555860223):0.0212961322,(((((((((Amphidinium-carterae-CCMP1314%CAMPEP_0186444224:0.0000023020,QUERY@Dinophyta_Dinophyceae-Amphidinium_carterae:0.000…
17_rps13_v3	(Alexandrium-andersonii_MMETSP1436%CAMPEP_0197760028:0.0000021997,(Alexandrium-catenella_MMETSP0790%CAMPEP_0171169128:0.0081468661,(Alexandrium-temarense-CCMP1771%CAMPEP_0186221800:0.0000026365,(((((((((Amphidinium-carterae-CCMP1314%CAMPEP_0186478674:0.0000026222,QUERY@Dinophyta_Dinophyceae-Amphidinium_carterae:0.0000026222):0.0000026222,Symbiodinium-sp._MMETSP1374@Euk-SAR-Alveolates-Dinos-Suessi…
17_rpsa_v3	(Alexandrium-andersonii_MMETSP1436%CAMPEP_0197818282:0.2391594012,Alexandrium-catenella_MMETSP0790%CAMPEP_0171236920:0.1286766590,((((Alexandrium-margalefii_MMETSP0661%CAMPEP_0204529344:0.3709672106,Alexandrium-monilatum-CCMP3105%CAMPEP_0200537990:0.0817833294):0.0591300212,(Gambierdiscus-australes_MMETSP0766%CAMPEP_0171094828:0.1715137605,Pyrodinium-bahamense_MMETSP0796%CAMPEP_0179050864:0.16267…
17_sars_v3	(Alexandrium-andersonii_MMETSP1436%CAMPEP_0197789702:0.0583649845,Alexandrium-catenella_MMETSP0790%CAMPEP_0171235850:0.0488840230,(((Alexandrium-margalefii_MMETSP0661%CAMPEP_0204607854:0.0521594696,Alexandrium-temarense-CCMP1771%CAMPEP_0186234944:0.0655420980):0.0039726011,Alexandrium-monilatum-CCMP3105%CAMPEP_0200608084:0.0582045847):0.0101634140,(((((((((((Amphidinium-carterae-CCMP1314%CAMPEP_0…
18_KPNB1_v3	(Alexandrium-andersonii_MMETSP1436%CAMPEP_0197821862:0.0661809673,Alexandrium-catenella_MMETSP0790%CAMPEP_0171193150:0.0353228441,(Alexandrium-margalefii_MMETSP0661%CAMPEP_0204530858:0.1514847028,((Alexandrium-monilatum-CCMP3105%CAMPEP_0200520792:0.0718341915,(((((((((((Amphidinium-carterae-CCMP1314%CAMPEP_0186456032:0.0000021459,QUERY@Dinophyta_Dinophyceae-Amphidinium_carterae:0.0000021459):0.02…
18_NMT_v3	(Alexandrium-andersonii_MMETSP1436%CAMPEP_0197774164:0.0371962400,Alexandrium-catenella_MMETSP0790%CAMPEP_0171231924:0.0344868819,(Alexandrium-margalefii_MMETSP0661%CAMPEP_0204607198:0.0258495945,(((Alexandrium-monilatum-CCMP3105%CAMPEP_0200605886:0.0551897986,(((((((Amphidinium-carterae-CCMP1314%CAMPEP_0186431086:0.0000022067,QUERY@Dinophyta_Dinophyceae-Amphidinium_carterae:0.0000022067):0.01220…
18_fbl_v3	(Alexandrium-andersonii_MMETSP1436%CAMPEP_0197757492:0.0156095291,((Alexandrium-catenella_MMETSP0790%CAMPEP_0171190858:0.0102374671,Alexandrium-monilatum-CCMP3105%CAMPEP_0200554682:0.0000020374):0.0152186477,(((((((((Amphidinium-carterae-CCMP1314%CAMPEP_0186470982:0.0000029968,QUERY@Dinophyta_Dinophyceae-Amphidinium_carterae:0.0000029968):0.0266357224,Symbiodinium-sp._MMETSP1374@Euk-SAR-Alveolate…
18_psma4_v3	(Alexandrium-andersonii_MMETSP1436%CAMPEP_0197818906:0.0418388070,(((Alexandrium-catenella_MMETSP0790%CAMPEP_0171182210:0.0097867248,Alexandrium-temarense-CCMP1771%CAMPEP_0186209370:0.0252647111):0.0176849357,(Alexandrium-margalefii_MMETSP0661%CAMPEP_0204516842:0.0478014586,Alexandrium-monilatum-CCMP3105%CAMPEP_0200523626:0.0338019182):0.0000023490):0.0095506366,Alexandrium-minutum_MMETSP0328%CAM…
18_psmc4_v3	(Alexandrium-catenella_MMETSP0790%CAMPEP_0171190460:0.1136355087,(((Alexandrium-margalefii_MMETSP0661%CAMPEP_0204597026:0.0627259724,((((((Amphidinium-carterae-CCMP1314%CAMPEP_0186443572:0.0000022271,QUERY@Dinophyta_Dinophyceae-Amphidinium_carterae:0.0000022218):0.0239018358,Symbiodinium-sp._MMETSP1374@Euk-SAR-Alveolates-Dinos-Suessiales%CAMPEP_0196837842:0.0199886540):0.0261696564,Amphidinium-ma…
18_vps4_v3	(Alexandrium-andersonii_MMETSP1436%CAMPEP_0197794638:0.0896397826,(((((((((Alexandrium-catenella_MMETSP0790%CAMPEP_0171218888:0.3124916465,Dinophysis-acuminata_MMETSP0797%CAMPEP_0179231680:0.1954980658):0.0324734499,(Pelagodinium-beii_MMETSP1338@Euk-SAR-Alveolates-Dinos-Prorocentrales%CAMPEP_0197661778:0.1080822845,((Symbiodinium-minutum_genomic@Euk-SAR-Alveolates-Dinos-Suessiales%Symbiodinium_mi…
19_XPO1_v3	(Geminigera_MMETSP1102%CAMPEP_0173112476:0.0638835017,(((((((((((((((((((((((Alexandrium-catenella_MMETSP0790%CAMPEP_0171173348:0.0469336417,(Alexandrium-monilatum-CCMP3105%CAMPEP_0200559462:0.0716865571,Alexandrium-temarense-CCMP1771%CAMPEP_0186221212:0.0449293461):0.0078785394):0.0249740672,Gambierdiscus-australes_MMETSP0766%CAMPEP_0171058612:0.0719114926):0.0240858794,(Lingulodinium-polyedra-C…
19_rps17_v3	(Alexandrium-andersonii_MMETSP1436%CAMPEP_0197817794:0.2032873580,(Alexandrium-catenella_MMETSP0790%CAMPEP_0171190662:0.2843970051,((Alexandrium-minutum_MMETSP0328%CAMPEP_0113842380:0.0823997222,Alexandrium-monilatum-CCMP3105%CAMPEP_0200610228:0.1931679183):0.0515326761,(Alexandrium-temarense-CCMP1771%CAMPEP_0186211222:0.0305871263,((((((((Amphidinium-carterae-CCMP1314%CAMPEP_0186479660:0.0000021…
19_suclg1_v3	(Alexandrium-andersonii_MMETSP1436%CAMPEP_0197818260:0.0526385782,(((((Alexandrium-catenella_MMETSP0790%CAMPEP_0171230724:0.0579141291,Alexandrium-temarense-CCMP1771%CAMPEP_0186408738:0.0381439173):0.0117043632,(Alexandrium-margalefii_MMETSP0661%CAMPEP_0204563014:0.0067266268,Alexandrium-monilatum-CCMP3105%CAMPEP_0200585062:0.0615753051):0.0190918992):0.0159638262,Pyrodinium-bahamense_MMETSP0796%…
20_DCAF13_v3	(Alexandrium-catenella_MMETSP0790%CAMPEP_0171194114:0.0910240487,((Alexandrium-margalefii_MMETSP0661%CAMPEP_0204525870:0.3638480362,Alexandrium-monilatum-CCMP3105%CAMPEP_0200628950:0.0858080086):0.0199328736,Alexandrium-temarense-CCMP1771%CAMPEP_0186324176:0.1209849579):0.0516279182,((((((((((Amphidinium-carterae-CCMP1314%CAMPEP_0186415900:0.0000026160,QUERY@Dinophyta_Dinophyceae-Amphidinium_cart…
20_POLR2F_v3	(Alexandrium-andersonii_MMETSP1436%CAMPEP_0197775006:0.0906984014,(((Alexandrium-catenella_MMETSP0790%CAMPEP_0171186606:0.0359059090,(Alexandrium-monilatum-CCMP3105%CAMPEP_0200646834:0.0532364921,(Lingulodinium-polyedra-CCMP1738%CAMPEP_0190110688:0.0209784093,Pyrodinium-bahamense_MMETSP0796%CAMPEP_0179122208:0.0530018072):0.0979898194):0.0000029056):0.0156227308,((((((((((((Amphidinium-carterae-C…
20_POLR3B_v3	(Alexandrium-catenella_MMETSP0790%CAMPEP_0171182466:0.0493610033,(((Alexandrium-margalefii_MMETSP0661%CAMPEP_0204524448:0.0395701696,Alexandrium-temarense-CCMP1771%CAMPEP_0186244234:0.0182842647):0.0040694283,(((Gambierdiscus-australes_MMETSP0766%CAMPEP_0171106192:0.0527736750,Lingulodinium-polyedra-CCMP1738%CAMPEP_0189994008:0.0305586004):0.0087788111,Pyrodinium-bahamense_MMETSP0796%CAMPEP_01790…
20_atp6v1e_v3	(Alexandrium-andersonii_MMETSP1436%CAMPEP_0197761030:0.0523315684,(((Alexandrium-catenella_MMETSP0790%CAMPEP_0171187068:0.0711309181,(Alexandrium-margalefii_MMETSP0661%CAMPEP_0204603694:0.1210603282,Alexandrium-temarense-CCMP1771%CAMPEP_0186394738:0.0247980404):0.0430515253):0.0700539317,(Gonyaulax-spinifera_MMETSP1439%CAMPEP_0197885506:0.1402559160,Protoceratium-reticulatum_MMETSP0228%CAMPEP_016…
20_eif5b_v3	(Alexandrium-andersonii_MMETSP1436%CAMPEP_0197822292:0.0421267407,Alexandrium-catenella_MMETSP0790%CAMPEP_0171279802:0.0692084606,((Alexandrium-margalefii_MMETSP0661%CAMPEP_0204555298:0.0760223155,Alexandrium-monilatum-CCMP3105%CAMPEP_0200577332:0.0217065207):0.0226763477,(Alexandrium-temarense-CCMP1771%CAMPEP_0186331342:0.0700644600,(((((((((((Amphidinium-carterae-CCMP1314%CAMPEP_0186455346:0.00…
20_rpl15_v3	(Alexandrium-andersonii_MMETSP1436%CAMPEP_0197817346:0.0000023263,Alexandrium-catenella_MMETSP0790%CAMPEP_0171170372:0.0176849837,((Alexandrium-margalefii_MMETSP0661%CAMPEP_0204529240:0.1126981380,((((((Alexandrium-monilatum-CCMP3105%CAMPEP_0200540752:0.0954180123,Alexandrium-temarense-CCMP1771%CAMPEP_0186399266:0.0702620439):0.0488996771,Pyrodinium-bahamense_MMETSP0796%CAMPEP_0179143402:0.046157…
21_WBSCR22_v3	(Alexandrium-catenella_MMETSP0790%CAMPEP_0171192288:0.1488590498,(Alexandrium-minutum_MMETSP0328%CAMPEP_0113819702:0.0975100817,((((((((((Amphidinium-carterae-CCMP1314%CAMPEP_0186466968:0.0000027593,QUERY@Dinophyta_Dinophyceae-Amphidinium_carterae:0.0000027593):0.0585789842,Symbiodinium-sp._MMETSP1374@Euk-SAR-Alveolates-Dinos-Suessiales%CAMPEP_0196865996:0.0365574251):0.0539557283,Amphidinium-mas…
21_bat1_v3	(Alexandrium-andersonii_MMETSP1436%CAMPEP_0197817836:0.0470046020,(((((Alexandrium-catenella_MMETSP0790%CAMPEP_0171168100:0.0508294748,Alexandrium-temarense-CCMP1771%CAMPEP_0186243342:0.0354411600):0.0207025919,((Alexandrium-margalefii_MMETSP0661%CAMPEP_0204525906:0.0419925134,Gambierdiscus-australes_MMETSP0766%CAMPEP_0171109716:0.0944518530):0.0049368861,Ceratium-fusus-PA161109%CAMPEP_0199542584…
21_rpl18a_v3	(Alexandrium-andersonii_MMETSP1436%CAMPEP_0197817446:0.1275366057,(Alexandrium-catenella_MMETSP0790%CAMPEP_0171201562:0.0326815159,((((((((((((((Alexandrium-minutum_MMETSP0328%CAMPEP_0113839692:0.1446546256,(Dinophysis-acuminata_MMETSP0797%CAMPEP_0179229610:0.1283248235,Lingulodinium-polyedra-CCMP1738%CAMPEP_0190004684:0.1769885789):0.1911051041):0.0402275332,Prorocentrum-minimum-CCMP1329@Euk-SAR…
21_rpl21_v3	(Alexandrium-andersonii_MMETSP1436%CAMPEP_0197751054:0.0194923164,(Alexandrium-catenella_MMETSP0790%CAMPEP_0171173014:0.0117365839,(((Alexandrium-margalefii_MMETSP0661%CAMPEP_0204572316:0.0218140292,Alexandrium-monilatum-CCMP3105%CAMPEP_0200593442:0.0656417312):0.0156077939,(Alexandrium-temarense-CCMP1771%CAMPEP_0186213128:0.0763325512,Gambierdiscus-australes_MMETSP0766%CAMPEP_0171098894:0.095104…
21_rpl35a_v3	(Alexandrium-andersonii_MMETSP1436%CAMPEP_0197759348:0.0822936046,(((Alexandrium-catenella_MMETSP0790%CAMPEP_0171239740:0.0295821815,Alexandrium-temarense-CCMP1771%CAMPEP_0186250028:0.1544986756):0.0437203867,(((((((((Amphidinium-carterae-CCMP1314%CAMPEP_0186442394:0.0985306070,Symbiodinium-sp._MMETSP1374@Euk-SAR-Alveolates-Dinos-Suessiales%CAMPEP_0196829022:0.0582874867):0.0003272258,QUERY@Dinop…
21_rps12_v3	(Alexandrium-andersonii_MMETSP1436%CAMPEP_0197747806:0.0426732205,Alexandrium-catenella_MMETSP0790%CAMPEP_0171170082:0.0408339062,((Alexandrium-margalefii_MMETSP0661%CAMPEP_0204513080:0.0926870538,(Alexandrium-monilatum-CCMP3105%CAMPEP_0200594802:0.0680192616,(Alexandrium-temarense-CCMP1771%CAMPEP_0186386842:0.0076407422,(((((((((((((((Amphidinium-carterae-CCMP1314%CAMPEP_0186439266:0.0000021274,…
21_rps20_v3	(Alexandrium-andersonii_MMETSP1436%CAMPEP_0197769588:0.0213277361,((Alexandrium-catenella_MMETSP0790%CAMPEP_0171225190:0.0118704854,((Alexandrium-temarense-CCMP1771%CAMPEP_0186353966:0.0466061779,((((((Brandtodinium-nutricula_MMETSP1462%CAMPEP_0198535040:0.0267271056,Scrippsiella-trochoidea-CCMP3099%CAMPEP_0192121280:0.0117988253):0.0114902750,Crypthecodinium-cohnii-Seligo%CAMPEP_0193871416:0.087…
22_psmb4_v3	(Alexandrium-andersonii_MMETSP1436%CAMPEP_0197758758:0.0590399978,(Alexandrium-catenella_MMETSP0790%CAMPEP_0171206018:0.0407859159,Alexandrium-minutum_MMETSP0328%CAMPEP_0113818758:0.0732335839):0.0179122323,(((Alexandrium-margalefii_MMETSP0661%CAMPEP_0204579286:0.0588536866,Alexandrium-monilatum-CCMP3105%CAMPEP_0200590582:0.0571167638):0.0134298123,(Alexandrium-temarense-CCMP1771%CAMPEP_018623581…
22_rpl26_v3	(Alexandrium-andersonii_MMETSP1436%CAMPEP_0197760460:0.1280690153,(Alexandrium-catenella_MMETSP0790%CAMPEP_0171192726:0.0639545018,((Alexandrium-temarense-CCMP1771%CAMPEP_0186228056:0.1073222237,Pyrodinium-bahamense_MMETSP0796%CAMPEP_0179081798:0.0771320766):0.0358586186,(((((((((((((Amphidinium-carterae-CCMP1314%CAMPEP_0186444150:0.0000029202,QUERY@Dinophyta_Dinophyceae-Amphidinium_carterae:0.00…
22_rpl27a_v3	(Alexandrium-andersonii_MMETSP1436%CAMPEP_0197745660:0.0291800798,((((Alexandrium-catenella_MMETSP0790%CAMPEP_0171173482:0.0990307672,Alexandrium-temarense-CCMP1771%CAMPEP_0186183682:0.0071099532):0.0319597599,(((((((((((((Amphidinium-carterae-CCMP1314%CAMPEP_0186434008:0.0000026666,QUERY@Dinophyta_Dinophyceae-Amphidinium_carterae:0.0000026666):0.0211935257,Symbiodinium-sp._MMETSP1374@Euk-SAR-Alv…
22_rps14_v3	(Alexandrium-catenella_MMETSP0790%CAMPEP_0171191596:0.0000026552,(Alexandrium-margalefii_MMETSP0661%CAMPEP_0204582504:0.0124173011,Alexandrium-minutum_MMETSP0328%CAMPEP_0113841696:0.0000026552):0.0000020269,(Alexandrium-temarense-CCMP1771%CAMPEP_0186249992:0.0513977588,((((((((Amphidinium-carterae-CCMP1314%CAMPEP_0186443876:0.0000023593,QUERY@Dinophyta_Dinophyceae-Amphidinium_carterae:0.000002548…
23_PRPF8_v3	(Alexandrium-andersonii_MMETSP1436%CAMPEP_0197821866:0.0080362652,((Alexandrium-catenella_MMETSP0790%CAMPEP_0171160216:0.0740434665,(Alexandrium-margalefii_MMETSP0661%CAMPEP_0204533500:0.0032718646,Alexandrium-monilatum-CCMP3105%CAMPEP_0200519246:0.0017102508):0.0019231797):0.0007224442,(((((((((Amphidinium-carterae-CCMP1314%CAMPEP_0186441138:0.0000029444,QUERY@Dinophyta_Dinophyceae-Amphidinium_c…
23_eif5A_v3	(Alexandrium-andersonii_MMETSP1436%CAMPEP_0197817628:0.1644713678,(((((Alexandrium-catenella_MMETSP0790%CAMPEP_0171175202:0.0701272980,Lingulodinium-polyedra-CCMP1738%CAMPEP_0189989464:0.6097196722):0.0122391348,(Alexandrium-margalefii_MMETSP0661%CAMPEP_0204533430:0.0778000908,Alexandrium-temarense-CCMP1771%CAMPEP_0186399516:0.0995857876):0.0494818947):0.0320336158,Alexandrium-minutum_MMETSP0328%…
23_ndufv1_v3	(Amphiprora-paludosa_MMETSP1065%CAMPEP_0172439132:0.0630794746,Amphiprora-sp%CAMPEP_0186510904:0.0503568141,(((Amphora-coffeaeformis-CCMP127%CAMPEP_0186521128:0.1076963787,(((((((((((Asterionellopsis-glacialis-CCMP134%CAMPEP_0199885886:0.0149954693,Asterionellopsis-glacialis_MMETSP0713%CAMPEP_0184883490:0.0043851798):0.0199872624,(Asterionellopsis-glacialis_MMETSP1394%CAMPEP_0197144860:0.00000208…
23_rpl14_v3	(Alexandrium-andersonii_MMETSP1436%CAMPEP_0197746206:0.1324665005,(((Alexandrium-catenella_MMETSP0790%CAMPEP_0171184240:0.1030214697,(((((((Amphidinium-carterae-CCMP1314%CAMPEP_0186418188:0.0000028427,QUERY@Dinophyta_Dinophyceae-Amphidinium_carterae:0.0000028427):0.0871651408,Symbiodinium-sp._MMETSP1374@Euk-SAR-Alveolates-Dinos-Suessiales%CAMPEP_0196828870:0.0000023599):0.0421501973,Amphidinium-m…
23_rpl18_v3	(Alexandrium-catenella_MMETSP0790%CAMPEP_0171168576:0.2182620406,((Alexandrium-margalefii_MMETSP0661%CAMPEP_0204525390:0.3597844453,Alexandrium-monilatum-CCMP3105%CAMPEP_0200594884:0.0275838947):0.0419057137,Alexandrium-temarense-CCMP1771%CAMPEP_0186235158:0.0995443655):0.0269565181,((((((Amphidinium-carterae-CCMP1314%CAMPEP_0186435350:0.0000023090,QUERY@Dinophyta_Dinophyceae-Amphidinium_carterae…
23_rps15a_v3	(Alexandrium-catenella_MMETSP0790%CAMPEP_0171216474:0.0334774350,((((((Alexandrium-margalefii_MMETSP0661%CAMPEP_0204603550:0.0124224758,Pyrodinium-bahamense_MMETSP0796%CAMPEP_0179051480:0.0394147235):0.0126016825,Alexandrium-monilatum-CCMP3105%CAMPEP_0200541006:0.0126098586):0.0124049574,(Gambierdiscus-australes_MMETSP0766%CAMPEP_0171090754:0.0515286225,Protoceratium-reticulatum_MMETSP0228%CAMPEP…
23_tubg_v3	(Alexandrium-catenella_MMETSP0790%CAMPEP_0171206382:0.0148014636,(((((((Alexandrium-margalefii_MMETSP0661%CAMPEP_0204559748:0.0140313620,Alexandrium-monilatum-CCMP3105%CAMPEP_0200616270:0.0082716617):0.0055370141,(Gambierdiscus-australes_MMETSP0766%CAMPEP_0171104422:0.0199489792,(Lingulodinium-polyedra-CCMP1738%CAMPEP_0190029708:0.0138910509,Pyrodinium-bahamense_MMETSP0796%CAMPEP_0179048734:0.014…
24_COP-beta_v3	(Alexandrium-andersonii_MMETSP1436%CAMPEP_0197771742:0.0406445593,Alexandrium-catenella_MMETSP0790%CAMPEP_0171172376:0.0466988743,(Alexandrium-monilatum-CCMP3105%CAMPEP_0200542572:0.0625471161,(Alexandrium-temarense-CCMP1771%CAMPEP_0186215126:0.0677971559,((((((((((((((Amphidinium-carterae-CCMP1314%CAMPEP_0186480262:0.0000023398,QUERY@Dinophyta_Dinophyceae-Amphidinium_carterae:0.0000021406):0.032…
24_gpn1_v3	(Alexandrium-catenella_MMETSP0790%CAMPEP_0171205200:0.0100784292,Alexandrium-margalefii_MMETSP0661%CAMPEP_0204534564:0.0430501065,(Alexandrium-monilatum-CCMP3105%CAMPEP_0200550202:0.0384100944,(Alexandrium-temarense-CCMP1771%CAMPEP_0186195058:0.0273917500,(((((((((Amphidinium-carterae-CCMP1314%CAMPEP_0186463476:0.0000026955,QUERY@Dinophyta_Dinophyceae-Amphidinium_carterae:0.0000026922):0.03832554…
24_pno1_v3	(Alexandrium-catenella_MMETSP0790%CAMPEP_0171227768:0.4703733821,((((((((Alexandrium-margalefii_MMETSP0661%CAMPEP_0204518920:0.2252667987,Alexandrium-monilatum-CCMP3105%CAMPEP_0200518084:0.0606409859):0.0172322366,Alexandrium-temarense-CCMP1771%CAMPEP_0186343482:0.0936382470):0.0494236644,(Brandtodinium-nutricula_MMETSP1462%CAMPEP_0198536836:0.2916241620,Pyrodinium-bahamense_MMETSP0796%CAMPEP_017…
24_rpl32_v3	(Alexandrium-andersonii_MMETSP1436%CAMPEP_0197759874:0.0091567652,Alexandrium-catenella_MMETSP0790%CAMPEP_0171184008:0.0473768535,((((Alexandrium-margalefii_MMETSP0661%CAMPEP_0204530606:0.0372269214,((((((((((((Amphidinium-carterae-CCMP1314%CAMPEP_0186443640:0.0000023379,QUERY@Dinophyta_Dinophyceae-Amphidinium_carterae:0.0000025565):0.0444441259,Symbiodinium-sp._MMETSP1374@Euk-SAR-Alveolates-Dino…
24_tcp1-eta_v3	(Alexandrium-andersonii_MMETSP1436%CAMPEP_0197754986:0.0679585367,(Alexandrium-catenella_MMETSP0790%CAMPEP_0171189412:0.0455765995,Alexandrium-minutum_MMETSP0328%CAMPEP_0113819596:0.0420358530):0.0170850619,(Alexandrium-margalefii_MMETSP0661%CAMPEP_0204595402:0.0676024927,(Alexandrium-monilatum-CCMP3105%CAMPEP_0200606028:0.0420726167,((Alexandrium-temarense-CCMP1771%CAMPEP_0186205020:0.0823436556…
25_KRR1_v3	(Alexandrium-andersonii_MMETSP1436%CAMPEP_0197763842:0.1082760047,(Alexandrium-catenella_MMETSP0790%CAMPEP_0171190860:0.1067129028,((((Alexandrium-margalefii_MMETSP0661%CAMPEP_0204578028:0.0922369182,(((((((((Amphidinium-carterae-CCMP1314%CAMPEP_0186453322:0.0000021981,QUERY@Dinophyta_Dinophyceae-Amphidinium_carterae:0.0000024464):0.2168551509,Amphidinium-massartii_MMETSP0689%CAMPEP_0178465586:0.…
25_NDUFV2_mito_v3	(Amphiprora-paludosa_MMETSP1065%CAMPEP_0172442390:0.0260799486,(Amphiprora-sp%CAMPEP_0186488604:0.0827096026,Entomoneis-sp._MMETSP1443%CAMPEP_0198143880:0.1001656504):0.0256119970,((Amphora-coffeaeformis-CCMP127%CAMPEP_0186529730:0.1992235356,(Phatr3%Phaeodactylum_genomicPhatr3_J22919.p1:0.0000024864,QUERY@Phaeodactylum_tricornutum:0.0000026625):0.1809301911):0.0295727021,((((((Asterionellopsis-g…
25_RPL34_v3	(Alexandrium-andersonii_MMETSP1436%CAMPEP_0197817120:0.0228264762,Alexandrium-catenella_MMETSP0790%CAMPEP_0171181216:0.0553582348,((Alexandrium-margalefii_MMETSP0661%CAMPEP_0204603788:0.0162989602,(Alexandrium-temarense-CCMP1771%CAMPEP_0186219750:0.0233105734,(((((((Amphidinium-carterae-CCMP1314%CAMPEP_0186450618:0.0000020949,QUERY@Dinophyta_Dinophyceae-Amphidinium_carterae:0.0000020949):0.022373…
25_RPS24_v3	(Alexandrium-andersonii_MMETSP1436%CAMPEP_0197763532:0.1036752002,(Alexandrium-catenella_MMETSP0790%CAMPEP_0171178164:0.0368546307,(((Alexandrium-margalefii_MMETSP0661%CAMPEP_0204533616:0.0803649010,Alexandrium-temarense-CCMP1771%CAMPEP_0186219730:0.0129136605):0.0119821241,((((Amphidinium-carterae-CCMP1314%CAMPEP_0186438456:0.0000025152,QUERY@Dinophyta_Dinophyceae-Amphidinium_carterae:0.00000284…
25_VBP1_v3	(Alexandrium-catenella_MMETSP0790%CAMPEP_0171178006:0.0930637653,(Alexandrium-margalefii_MMETSP0661%CAMPEP_0204567662:0.0923273225,(Alexandrium-temarense-CCMP1771%CAMPEP_0186185138:0.0384928436,((((((((((((Amphidinium-carterae-CCMP1314%CAMPEP_0186464084:0.0000028905,QUERY@Dinophyta_Dinophyceae-Amphidinium_carterae:0.0000023525):0.0317336022,Symbiodinium-sp._MMETSP1374@Euk-SAR-Alveolates-Dinos-Sue…
25_eif2b_v3	(Alexandrium-andersonii_MMETSP1436%CAMPEP_0197752638:0.0804311606,((Alexandrium-catenella_MMETSP0790%CAMPEP_0171208118:0.0480037796,Alexandrium-margalefii_MMETSP0661%CAMPEP_0204524010:0.1041757850):0.0098763066,((Alexandrium-minutum_MMETSP0328%CAMPEP_0113821018:0.0442569686,Alexandrium-monilatum-CCMP3105%CAMPEP_0200593966:0.0410460269):0.0083971366,((((((((((Amphidinium-carterae-CCMP1314%CAMPEP_0…
25_tbp_v3	(Alexandrium-catenella_MMETSP0790%CAMPEP_0171214266:0.1956288937,Alexandrium-margalefii_MMETSP0661%CAMPEP_0204532288:0.2797855958,(Alexandrium-monilatum-CCMP3105%CAMPEP_0200543462:0.3374883958,(Alexandrium-temarense-CCMP1771%CAMPEP_0186382244:0.0909318917,(((((((((Amphidinium-carterae-CCMP1314%CAMPEP_0186426408:0.0000021852,QUERY@Dinophyta_Dinophyceae-Amphidinium_carterae:0.0000022552):0.28383146…
25_tcp1-theta_v3	(Alexandrium-andersonii_MMETSP1436%CAMPEP_0197810466:0.0477236426,Alexandrium-catenella_MMETSP0790%CAMPEP_0171188708:0.0462547143,((Alexandrium-margalefii_MMETSP0661%CAMPEP_0204595662:0.0921507008,(((((((((((((Amphidinium-carterae-CCMP1314%CAMPEP_0186417464:0.0000028262,QUERY@Dinophyta_Dinophyceae-Amphidinium_carterae:0.0000028262):0.0342070693,Symbiodinium-sp._MMETSP1374@Euk-SAR-Alveolates-Dinos…
26_BYSL_v3	(Alexandrium-catenella_MMETSP0790%CAMPEP_0171241230:0.1001280524,(Alexandrium-margalefii_MMETSP0661%CAMPEP_0204588944:0.0471519635,Alexandrium-monilatum-CCMP3105%CAMPEP_0200551240:0.0761082202):0.0108212920,(Alexandrium-temarense-CCMP1771%CAMPEP_0186261514:0.1033519908,((((((((((((Amphidinium-carterae-CCMP1314%CAMPEP_0186409622:0.0000025756,QUERY@Dinophyta_Dinophyceae-Amphidinium_carterae:0.00000…
26_EIF1B_v3	(Alexandrium-margalefii_MMETSP0661%CAMPEP_0204603512:0.0097116613,(Alexandrium-monilatum-CCMP3105%CAMPEP_0200591654:0.0423645734,(Ceratium-fusus-PA161109%CAMPEP_0199437134:0.1894567076,Pyrodinium-bahamense_MMETSP0796%CAMPEP_0179105596:0.0000025061):0.0708239888):0.0417463112,((((((((((((Amphidinium-carterae-CCMP1314%CAMPEP_0186441496:0.0000021357,QUERY@Dinophyta_Dinophyceae-Amphidinium_carterae:0…
26_xpb_v3	(Alexandrium-catenella_MMETSP0790%CAMPEP_0171283748:0.0575995028,Alexandrium-minutum_MMETSP0328%CAMPEP_0113825950:0.0242890436,(Alexandrium-monilatum-CCMP3105%CAMPEP_0200572992:0.0307140052,(((((((((Amphidinium-carterae-CCMP1314%CAMPEP_0186462670:0.0000029366,QUERY@Dinophyta_Dinophyceae-Amphidinium_carterae:0.0000024216):0.0286705979,Symbiodinium-sp._MMETSP1374@Euk-SAR-Alveolates-Dinos-Suessiales…
27_ASF1_v3	(Alexandrium-catenella_MMETSP0790%CAMPEP_0171209284:0.3166113475,(((Alexandrium-margalefii_MMETSP0661%CAMPEP_0204579976:0.3526290153,((((((((((((Amphidinium-carterae-CCMP1314%CAMPEP_0186431210:0.0000021667,QUERY@Dinophyta_Dinophyceae-Amphidinium_carterae:0.0000024319):0.1864746340,(Amphidinium-massartii_MMETSP0689%CAMPEP_0178459194:1.4025743288,Symbiodinium-sp._MMETSP1374@Euk-SAR-Alveolates-Dinos…
27_GRWD1_v3	(Alexandrium-andersonii_MMETSP1436%CAMPEP_0197808574:0.0318320353,Alexandrium-catenella_MMETSP0790%CAMPEP_0171214326:0.0605274679,((Alexandrium-margalefii_MMETSP0661%CAMPEP_0204600962:0.0644527042,(Alexandrium-monilatum-CCMP3105%CAMPEP_0200673984:0.0351850615,Alexandrium-temarense-CCMP1771%CAMPEP_0186186352:0.0516486028):0.0169784255):0.0128401567,((((((((Amphidinium-carterae-CCMP1314%CAMPEP_0186…
27_NAA15_v3	(Alexandrium-andersonii_MMETSP1436%CAMPEP_0197820156:0.0709168645,Alexandrium-catenella_MMETSP0790%CAMPEP_0171194244:0.0699911182,(Alexandrium-monilatum-CCMP3105%CAMPEP_0200536610:0.0666041665,(Alexandrium-temarense-CCMP1771%CAMPEP_0186188344:0.0453269296,((((((((((((Amphidinium-carterae-CCMP1314%CAMPEP_0186433722:0.0000028413,QUERY@Dinophyta_Dinophyceae-Amphidinium_carterae:0.0000029756):0.05448…
27_POLR2B_v3	(Alexandrium-monilatum-CCMP3105%CAMPEP_0200686716:0.0638428086,Alexandrium-temarense-CCMP1771%CAMPEP_0186199126:0.0388790348,((((((((((((Amphidinium-carterae-CCMP1314%CAMPEP_0186424412:0.0000026570,QUERY@Dinophyta_Dinophyceae-Amphidinium_carterae:0.0021922008):0.1412342571,Amphidinium-massartii_MMETSP0689%CAMPEP_0178396258:0.1772045489):0.1484834875,Dinophysis-acuminata_MMETSP0797%CAMPEP_01792651…
27_eftud2_v3	(Alexandrium-andersonii_MMETSP1436%CAMPEP_0197820174:0.0733310207,(Alexandrium-catenella_MMETSP0790%CAMPEP_0171235482:0.0311216839,((Alexandrium-monilatum-CCMP3105%CAMPEP_0200576318:0.0337676551,Alexandrium-temarense-CCMP1771%CAMPEP_0186381390:0.0323523974):0.0108771930,((((((((((((Amphidinium-carterae-CCMP1314%CAMPEP_0186439340:0.0000025891,QUERY@Dinophyta_Dinophyceae-Amphidinium_carterae:0.0000…
27_psma1_v3	(Alexandrium-andersonii_MMETSP1436%CAMPEP_0197819600:0.0267395208,((Alexandrium-catenella_MMETSP0790%CAMPEP_0171215582:0.0759014193,((Alexandrium-monilatum-CCMP3105%CAMPEP_0200579628:0.0229021436,Alexandrium-temarense-CCMP1771%CAMPEP_0186234416:0.0562750966):0.0099366641,((Gambierdiscus-australes_MMETSP0766%CAMPEP_0171091986:0.0269019304,Pyrodinium-bahamense_MMETSP0796%CAMPEP_0179114374:0.0234663…
27_psmb2_v3	(Alexandrium-andersonii_MMETSP1436%CAMPEP_0197753502:0.0123202381,Alexandrium-catenella_MMETSP0790%CAMPEP_0171257130:0.0508581351,((((Alexandrium-margalefii_MMETSP0661%CAMPEP_0204562940:0.0397297836,(((Alexandrium-monilatum-CCMP3105%CAMPEP_0200571072:0.0376993770,(Gambierdiscus-australes_MMETSP0766%CAMPEP_0171105808:0.0471136465,Pyrodinium-bahamense_MMETSP0796%CAMPEP_0179057928:0.0173414342):0.01…
28_RFC2_v3	(Alexandrium-andersonii_MMETSP1436%CAMPEP_0197789890:0.2858770279,(((((Alexandrium-monilatum-CCMP3105%CAMPEP_0200629938:0.0494280053,((((((((((((((((((((((Amphiprora-sp%CAMPEP_0186488486:0.1713285583,Entomoneis-sp._MMETSP1443%CAMPEP_0198142282:0.0619017735):0.1340711795,(Phatr3%Phaeodactylum_genomicPhatr3_J49374.p1:0.0000025184,QUERY@Phaeodactylum_tricornutum:0.0000025184):0.1349587237):0.1455052…
28_RFC4_v3	(Alexandrium-andersonii_MMETSP1436%CAMPEP_0197782908:0.1359769180,((((Alexandrium-catenella_MMETSP0790%CAMPEP_0171253070:0.0610164899,(Alexandrium-margalefii_MMETSP0661%CAMPEP_0204584784:0.0854107276,Alexandrium-monilatum-CCMP3105%CAMPEP_0200516096:0.0541936689):0.0129965931):0.0258143717,Alexandrium-temarense-CCMP1771%CAMPEP_0186321770:0.0631286653):0.0304828259,(Gonyaulax-spinifera_MMETSP1439%C…
28_UBA3_v3	(Alexandrium-andersonii_MMETSP1436%CAMPEP_0197819980:0.0441811604,((Alexandrium-catenella_MMETSP0790%CAMPEP_0171240672:0.0407285996,Alexandrium-minutum_MMETSP0328%CAMPEP_0113822812:0.0620148424):0.0149523717,(Alexandrium-monilatum-CCMP3105%CAMPEP_0200647266:0.0598621896,((((((((Amphidinium-carterae-CCMP1314%CAMPEP_0186425694:0.0000024553,QUERY@Dinophyta_Dinophyceae-Amphidinium_carterae:0.00000215…
28_eif1a_v3	(Alexandrium-andersonii_MMETSP1436%CAMPEP_0197755092:0.0000025157,((((Alexandrium-catenella_MMETSP0790%CAMPEP_0171176328:0.0166643956,((Alexandrium-monilatum-CCMP3105%CAMPEP_0200546652:0.0170923155,Scrippsiella-trochoidea-CCMP3099%CAMPEP_0191943904:0.1046584185):0.0436610710,(Brandtodinium-nutricula_MMETSP1462%CAMPEP_0198606586:0.0698240003,((Crypthecodinium-cohnii-Seligo%CAMPEP_0193937598:0.2655…
28_rpl24_v3	(Alexandrium-andersonii_MMETSP1436%CAMPEP_0197760544:0.0338379985,(Alexandrium-catenella_MMETSP0790%CAMPEP_0171175570:0.0519556797,(((((((((((Amphidinium-carterae-CCMP1314%CAMPEP_0186444412:0.0000027757,QUERY@Dinophyta_Dinophyceae-Amphidinium_carterae:0.0000027757):0.0332048671,Amphidinium-massartii_MMETSP0689%CAMPEP_0178398276:0.0474093964):0.0159095409,Symbiodinium-sp._MMETSP1374@Euk-SAR-Alveol…
28_rpl35_v3	(Alexandrium-andersonii_MMETSP1436%CAMPEP_0197747068:0.0667170637,(Alexandrium-catenella_MMETSP0790%CAMPEP_0171195250:0.0475027712,(Alexandrium-minutum_MMETSP0328%CAMPEP_0113842924:0.0483514254,(Alexandrium-monilatum-CCMP3105%CAMPEP_0200588426:0.0407802235,Alexandrium-temarense-CCMP1771%CAMPEP_0186399572:0.0407302314):0.0114036137):0.0000022898):0.0216350387,(((((((Amphidinium-carterae-CCMP1314%C…
28_srpr_v3	(Alexandrium-margalefii_MMETSP0661%CAMPEP_0204549660:0.0804934101,Alexandrium-monilatum-CCMP3105%CAMPEP_0200530222:0.0636585974,(((Alexandrium-temarense-CCMP1771%CAMPEP_0186190698:0.0785193557,Gambierdiscus-australes_MMETSP0766%CAMPEP_0171060600:0.1234256054):0.0392813186,(((((((Amphidinium-carterae-CCMP1314%CAMPEP_0186424220:0.0547653194,Symbiodinium-sp._MMETSP1374@Euk-SAR-Alveolates-Dinos-Suess…
29_ABCE_v3	(Alexandrium-catenella_MMETSP0790%CAMPEP_0171186218:0.1446225553,(Alexandrium-margalefii_MMETSP0661%CAMPEP_0204528404:0.1056321999,(((((Alexandrium-monilatum-CCMP3105%CAMPEP_0200641060:0.0804409991,(Dinophysis-acuminata_MMETSP0797%CAMPEP_0179244474:0.5103942220,Gonyaulax-spinifera_MMETSP1439%CAMPEP_0197928192:0.1439082352):0.0365975841):0.2990056948,(Gambierdiscus-australes_MMETSP0766%CAMPEP_0171…
29_NIP7_v3	(Alexandrium-catenella_MMETSP0790%CAMPEP_0171198142:0.0363972561,(((Alexandrium-margalefii_MMETSP0661%CAMPEP_0204590574:0.0183700462,Alexandrium-monilatum-CCMP3105%CAMPEP_0200606820:0.0243813338):0.0000021072,Alexandrium-temarense-CCMP1771%CAMPEP_0186204792:0.0311148933):0.0074304739,((((((((Amphidinium-massartii_MMETSP0689%CAMPEP_0178446018:0.0062258471,(QUERY@Dinophyta_Dinophyceae-Amphidinium_c…
29_SCO1_mito_v3	(Alexandrium-catenella_MMETSP0790%CAMPEP_0171197196:0.0839979765,(Alexandrium-margalefii_MMETSP0661%CAMPEP_0204535450:0.0288922160,(Alexandrium-temarense-CCMP1771%CAMPEP_0186211546:0.0468554421,((((((((((Amphidinium-carterae-CCMP1314%CAMPEP_0186434274:0.0000021328,QUERY@Dinophyta_Dinophyceae-Amphidinium_carterae:0.0000021328):0.0500183814,Symbiodinium-sp._MMETSP1374@Euk-SAR-Alveolates-Dinos-Suess…
29_calm_v3	(Alexandrium-andersonii_MMETSP1436%CAMPEP_0197759340:0.0000026441,((((((((((((((((((((((((((((Alexandrium-margalefii_MMETSP0661%CAMPEP_0204611026:0.0000000000,Polarella-glacialis_MMETSP0227@Euk-SAR-Alveolates-Dinos-Suessiales%CAMPEP_0115089242:0.0000000000):0.0000000000,Karenia-brevis-Wilson@Euk-SAR-Alveolates-Dinos-Fucoxanthin%CAMPEP_0189368000:0.0000000000):0.0000000000,Pyrodinium-bahamense_MME…
29_nhp2L1_v3	(Alexandrium-andersonii_MMETSP1436%CAMPEP_0197759850:0.0000029612,(((((((((Alexandrium-catenella_MMETSP0790%CAMPEP_0171170064:0.0000000000,Scrippsiella-hangoei_like-SHHI_4%CAMPEP_0199211086:0.0000000000):0.0000000000,Scrippsiella-trochoidea-CCMP3099%CAMPEP_0192121850:0.0000000000):0.0000000000,Scrippsiella-hangoei-SHTV5%CAMPEP_0191883752:0.0000000000):0.0000000000,Peridinium-aciculiferum-PAER_2%C…
29_polr2a_v3	(Alexandrium-catenella_MMETSP0790%CAMPEP_0171176360:0.0399379894,(Alexandrium-monilatum-CCMP3105%CAMPEP_0200572458:0.0431677358,Alexandrium-temarense-CCMP1771%CAMPEP_0186394260:0.0284043748):0.0117202534,((((((((((((Amphidinium-carterae-CCMP1314%CAMPEP_0186447934:0.0000025076,QUERY@Dinophyta_Dinophyceae-Amphidinium_carterae:0.0000023345):0.0889563930,Amphidinium-massartii_MMETSP0689%CAMPEP_017845…
29_rpl31_v3	(Alexandrium-andersonii_MMETSP1436%CAMPEP_0197761738:0.0408097697,((Alexandrium-catenella_MMETSP0790%CAMPEP_0171204584:0.0598913557,(Alexandrium-minutum_MMETSP0328%CAMPEP_0113842620:0.0338200257,Alexandrium-monilatum-CCMP3105%CAMPEP_0200680080:0.0824563341):0.0196532042):0.0129948042,((Alexandrium-temarense-CCMP1771%CAMPEP_0186396828:0.0658758268,Pyrodinium-bahamense_MMETSP0796%CAMPEP_0179061794:…
29_sbds_v3	(Amphidinium-carterae-CCMP1314%CAMPEP_0186422258:0.0044053791,((Amphidinium-massartii_MMETSP0689%CAMPEP_0178439402:0.0514103904,(((((((((((((((((((((((((Amphiprora-paludosa_MMETSP1065%CAMPEP_0172475988:0.2338228723,(Amphora-coffeaeformis-CCMP127%CAMPEP_0186533918:0.2321095966,(Phatr3%Phaeodactylum_genomicPhatr3_J16065.p1:0.0000029646,QUERY@Phaeodactylum_tricornutum:0.0000029646):0.2449433141):0.0…
30_GNL2_v3	(Alexandrium-andersonii_MMETSP1436%CAMPEP_0197807520:0.0655105020,Alexandrium-catenella_MMETSP0790%CAMPEP_0171177550:0.1027001669,(Alexandrium-monilatum-CCMP3105%CAMPEP_0200543998:0.2403173246,(Alexandrium-temarense-CCMP1771%CAMPEP_0186220980:0.1178237731,((((((((((((((Amphidinium-carterae-CCMP1314%CAMPEP_0186418612:0.0000029091,QUERY@Dinophyta_Dinophyceae-Amphidinium_carterae:0.0000020137):0.143…
30_IMP4_v3	(Alexandrium-andersonii_MMETSP1436%CAMPEP_0197806262:0.0795904699,Alexandrium-catenella_MMETSP0790%CAMPEP_0171178648:0.0256198742,(((Alexandrium-margalefii_MMETSP0661%CAMPEP_0204593340:0.0445823736,(((((((((((Amphidinium-carterae-CCMP1314%CAMPEP_0186460324:0.0000026980,QUERY@Dinophyta_Dinophyceae-Amphidinium_carterae:0.0034918820):0.0100915769,Symbiodinium-sp._MMETSP1374@Euk-SAR-Alveolates-Dinos-…
30_YKT6_v3	(Alexandrium-andersonii_MMETSP1436%CAMPEP_0197819628:0.5105673199,Alexandrium-margalefii_MMETSP0661%CAMPEP_0204585134:0.3361299220,(Alexandrium-monilatum-CCMP3105%CAMPEP_0200552808:0.0823401670,((((((((((Amphidinium-carterae-CCMP1314%CAMPEP_0186443082:0.0000028984,QUERY@Dinophyta_Dinophyceae-Amphidinium_carterae:0.0000022237):0.0046162526,Amphidinium-massartii_MMETSP0689%CAMPEP_0178431088:0.27152…
30_gpn3_v3	(Alexandrium-catenella_MMETSP0790%CAMPEP_0171181632:0.0500993304,((((Alexandrium-margalefii_MMETSP0661%CAMPEP_0204563426:0.0345032910,Alexandrium-temarense-CCMP1771%CAMPEP_0186193914:0.0781772716):0.0078813624,Alexandrium-monilatum-CCMP3105%CAMPEP_0200536094:0.0587418027):0.0152729740,((((((((((((((((((((((((((((((((((((Amphiprora-paludosa_MMETSP1065%CAMPEP_0172465468:0.0679821418,Entomoneis-sp._…
30_psmb1_v3	(Alexandrium-andersonii_MMETSP1436%CAMPEP_0197766044:0.0322737893,(Alexandrium-catenella_MMETSP0790%CAMPEP_0171259788:0.0812792911,(((Alexandrium-minutum_MMETSP0328%CAMPEP_0113822882:0.0445066278,Pyrodinium-bahamense_MMETSP0796%CAMPEP_0179085192:0.1120361343):0.0077899832,Alexandrium-monilatum-CCMP3105%CAMPEP_0200541086:0.0646167891):0.0367030143,(Alexandrium-temarense-CCMP1771%CAMPEP_0186245434:…
30_rpl36a_v3	(Alexandrium-andersonii_MMETSP1436%CAMPEP_0197745574:0.0000026267,((((((((((((Alexandrium-catenella_MMETSP0790%CAMPEP_0171173646:0.0147276686,Ceratium-fusus-PA161109%CAMPEP_0199544346:0.0727146990):0.0138709828,Gonyaulax-spinifera_MMETSP1439%CAMPEP_0197872706:0.0439845122):0.0000027058,Pyrodinium-bahamense_MMETSP0796%CAMPEP_0179188466:0.0000026947):0.0138855568,(((((Karenia-brevis-CCMP2229@Euk-SA…
30_rps10_v3	(Amphiprora-sp%CAMPEP_0186495046:0.0736822966,(Amphora-coffeaeformis-CCMP127%CAMPEP_0186522634:0.0830233434,((((((((Asterionellopsis-glacialis-CCMP134%CAMPEP_0199871086:0.0189335447,(Asterionellopsis-glacialis_MMETSP0713%CAMPEP_0184878048:0.0000020570,QUERY@Bacillariophyta_Fragilariophyceae-Asterionellopsis_glacialis:0.0000020570):0.0188443344):0.0196785455,Asterionellopsis-glacialis_MMETSP1394%C…
31_POLR1C_v3	(Alexandrium-catenella_MMETSP0790%CAMPEP_0171176878:0.0433206340,(((Alexandrium-margalefii_MMETSP0661%CAMPEP_0204604996:0.0784877223,Alexandrium-monilatum-CCMP3105%CAMPEP_0200568372:0.1983132133):0.0233963374,(((((((((((((((Amphidinium-carterae-CCMP1314%CAMPEP_0186445816:0.0000026744,QUERY@Dinophyta_Dinophyceae-Amphidinium_carterae:0.0000025184):0.2901460631,Amphidinium-massartii_MMETSP0689%CAMPE…
31_POLR2H_v3	(Alexandrium-andersonii_MMETSP1436%CAMPEP_0197785662:0.0415060200,Alexandrium-catenella_MMETSP0790%CAMPEP_0171242812:0.0216140194,(((Alexandrium-margalefii_MMETSP0661%CAMPEP_0204601486:0.0446296968,Alexandrium-monilatum-CCMP3105%CAMPEP_0200513340:0.0469971570):0.0274241626,Alexandrium-temarense-CCMP1771%CAMPEP_0186213810:0.0257034455):0.0077994624,((((((((((Amphidinium-carterae-CCMP1314%CAMPEP_01…
31_PPP2R3_v3	(Alexandrium-catenella_MMETSP0790%CAMPEP_0171249848:0.0471083662,((Alexandrium-margalefii_MMETSP0661%CAMPEP_0204589642:0.1852794720,Alexandrium-monilatum-CCMP3105%CAMPEP_0200524248:0.0246960213):0.0176009990,Alexandrium-temarense-CCMP1771%CAMPEP_0186219674:0.0247242011):0.0075498235,(((((((((((((Amphidinium-carterae-CCMP1314%CAMPEP_0186439880:0.0000022249,QUERY@Dinophyta_Dinophyceae-Amphidinium_c…
31_RPS25_v3	(Alexandrium-andersonii_MMETSP1436%CAMPEP_0197753130:0.0640899366,((((((((((((((((Alexandrium-catenella_MMETSP0790%CAMPEP_0171189266:0.0198625094,(Peridinium-aciculiferum-PAER_2%CAMPEP_0190707964:0.0000028946,Scrippsiella-hangoei_like-SHHI_4%CAMPEP_0199178094:0.0111943923):0.0392681271):0.0394716804,Pelagodinium-beii_MMETSP1338@Euk-SAR-Alveolates-Dinos-Prorocentrales%CAMPEP_0197663284:0.017855437…
32_AP1S2_v3	(Alexandrium-andersonii_MMETSP1436%CAMPEP_0197747654:0.0000027885,(((Alexandrium-margalefii_MMETSP0661%CAMPEP_0204525944:0.0000029831,((((((((((((((((((((((((((((((((Amphiprora-paludosa_MMETSP1065%CAMPEP_0172456426:0.0081950699,Amphiprora-sp%CAMPEP_0186489514:0.0172486475):0.0178846557,Entomoneis-sp._MMETSP1443%CAMPEP_0198142340:0.0358178754):0.0170171738,Amphora-coffeaeformis-CCMP127%CAMPEP_0186…
32_FCF1_v3	(Alexandrium-catenella_MMETSP0790%CAMPEP_0171211260:0.1904943271,Alexandrium-margalefii_MMETSP0661%CAMPEP_0204551522:0.0714754578,(((Alexandrium-monilatum-CCMP3105%CAMPEP_0200520570:0.1194345463,(((((((Amphidinium-carterae-CCMP1314%CAMPEP_0186440004:0.0000024713,QUERY@Dinophyta_Dinophyceae-Amphidinium_carterae:0.0000022552):0.0153658581,Symbiodinium-sp._MMETSP1374@Euk-SAR-Alveolates-Dinos-Suessia…
32_MAK16_v3	(Alexandrium-andersonii_MMETSP1436%CAMPEP_0197812054:0.0712800742,(Alexandrium-catenella_MMETSP0790%CAMPEP_0171182130:0.5268718221,(Alexandrium-monilatum-CCMP3105%CAMPEP_0200629516:0.1316512046,(Lingulodinium-polyedra-CCMP1738%CAMPEP_0189979680:0.1997718899,(Prorocentrum-minimum-CCMP1329@Euk-SAR-Alveolates-Dinos-Prorocentrales%CAMPEP_0190866188:0.0085758373,Prorocentrum-minimum-CCMP2233@Euk-SAR-A…
32_MAT1A_v3	(Amphiprora-paludosa_MMETSP1065%CAMPEP_0172446398:0.0422792961,((((((((Asterionellopsis-glacialis-CCMP134%CAMPEP_0199897214:0.0000026718,Asterionellopsis-glacialis_MMETSP1394%CAMPEP_0197145238:0.0152511111):0.0030230142,(Asterionellopsis-glacialis_MMETSP0713%CAMPEP_0184886380:0.0000024396,QUERY@Bacillariophyta_Fragilariophyceae-Asterionellopsis_glacialis:0.0000022795):0.0000025069):0.0279356543,(…
32_emg1_v3	(Alexandrium-catenella_MMETSP0790%CAMPEP_0171183066:0.0641984605,(Alexandrium-margalefii_MMETSP0661%CAMPEP_0204521552:0.0000023755,((Alexandrium-minutum_MMETSP0328%CAMPEP_0113822676:0.0592150091,((Alexandrium-monilatum-CCMP3105%CAMPEP_0200685796:0.0338499346,(Crypthecodinium-cohnii-Seligo%CAMPEP_0193883094:0.3060290563,Pyrodinium-bahamense_MMETSP0796%CAMPEP_0179118258:0.0853622787):0.0288967629):…
32_rpl37a_v3	(Alexandrium-andersonii_MMETSP1436%CAMPEP_0197745494:0.0414929560,((Alexandrium-catenella_MMETSP0790%CAMPEP_0171205518:0.0125417547,((Alexandrium-minutum_MMETSP0328%CAMPEP_0113828188:0.0200691626,(((((((((((Amphidinium-massartii_MMETSP0689%CAMPEP_0178413546:0.0723640422,QUERY@Dinophyta_Dinophyceae-Amphidinium_carterae:0.0271716899):0.0192617730,Symbiodinium-sp._MMETSP1374@Euk-SAR-Alveolates-Dinos…
33_ino1_v3	(Amphiprora-paludosa_MMETSP1065%CAMPEP_0172442468:0.0810597476,((((((((Asterionellopsis-glacialis-CCMP134%CAMPEP_0199879278:0.0000020157,(Asterionellopsis-glacialis_MMETSP0713%CAMPEP_0184878494:0.0000026414,QUERY@Bacillariophyta_Fragilariophyceae-Asterionellopsis_glacialis:0.0000023265):0.0220064984):0.0233798568,Asterionellopsis-glacialis_MMETSP1394%CAMPEP_0197145452:0.0066617118):0.0906901134,C…
33_rpl6_v3	(Alexandrium-andersonii_MMETSP1436%CAMPEP_0197748962:0.0476363653,(((Alexandrium-catenella_MMETSP0790%CAMPEP_0171179704:0.0799281418,Alexandrium-margalefii_MMETSP0661%CAMPEP_0204564824:0.0821776597):0.0160105529,(((((((((((Amphidinium-carterae-CCMP1314%CAMPEP_0186417690:0.0000025786,QUERY@Dinophyta_Dinophyceae-Amphidinium_carterae:0.0000023451):0.0770591335,Symbiodinium-sp._MMETSP1374@Euk-SAR-Alv…
34_RFC5_v3	(Alexandrium-andersonii_MMETSP1436%CAMPEP_0197807502:0.1008016039,Alexandrium-catenella_MMETSP0790%CAMPEP_0171188814:0.0262862099,(Alexandrium-margalefii_MMETSP0661%CAMPEP_0204570426:0.0350599326,((Alexandrium-monilatum-CCMP3105%CAMPEP_0200537586:0.0220627627,((((((((((((((((Amphidinium-carterae-CCMP1314%CAMPEP_0186465316:0.0000022475,QUERY@Dinophyta_Dinophyceae-Amphidinium_carterae:0.0000024770)…
35_ABT1_v3	(Alexandrium-catenella_MMETSP0790%CAMPEP_0171181070:0.1860657817,((Alexandrium-margalefii_MMETSP0661%CAMPEP_0204521222:0.1768343155,Alexandrium-temarense-CCMP1771%CAMPEP_0186188334:0.2111885145):0.0589406456,Alexandrium-monilatum-CCMP3105%CAMPEP_0200623466:0.2715712423):0.0544387813,((((((Amphidinium-carterae-CCMP1314%CAMPEP_0186458336:0.0000024382,QUERY@Dinophyta_Dinophyceae-Amphidinium_carterae…
35_CHURC1FNTB_v3	(Alexandrium-catenella_MMETSP0790%CAMPEP_0171215560:0.0524962085,((Alexandrium-margalefii_MMETSP0661%CAMPEP_0204573128:0.0708090560,Alexandrium-monilatum-CCMP3105%CAMPEP_0200591334:0.1062926255):0.0165552552,(Alexandrium-temarense-CCMP1771%CAMPEP_0186217808:0.0505462667,(((((((((((Amphidinium-carterae-CCMP1314%CAMPEP_0186410086:0.0000023175,QUERY@Dinophyta_Dinophyceae-Amphidinium_carterae:0.00000…
35_METTL1_v3	(Alexandrium-catenella_MMETSP0790%CAMPEP_0171257020:0.0651785271,(Alexandrium-monilatum-CCMP3105%CAMPEP_0200524244:0.0432637391,(((((((((((((((((((((((((Amphiprora-paludosa_MMETSP1065%CAMPEP_0172465826:0.1633599696,Amphiprora-sp%CAMPEP_0186493016:0.1610481366):0.2211915825,(Phatr3%Phaeodactylum_genomicPhatr3_J46712.p1:0.0000022922,QUERY@Phaeodactylum_tricornutum:0.0000020150):0.2472713003):0.0476…
35_POLR1B_v3	(Alexandrium-catenella_MMETSP0790%CAMPEP_0171213296:0.2346007979,(Alexandrium-monilatum-CCMP3105%CAMPEP_0200563832:0.1549328484,Alexandrium-temarense-CCMP1771%CAMPEP_0186188686:0.1340422960):0.0192368695,((((((((((((Amphidinium-carterae-CCMP1314%CAMPEP_0186427860:0.0000027603,QUERY@Dinophyta_Dinophyceae-Amphidinium_carterae:0.0000027585):0.2255874595,Amphidinium-massartii_MMETSP0689%CAMPEP_017839…
35_RCL1_v3	(Alexandrium-catenella_MMETSP0790%CAMPEP_0171223722:0.0991426816,(Alexandrium-monilatum-CCMP3105%CAMPEP_0200578922:0.0398713448,Alexandrium-temarense-CCMP1771%CAMPEP_0186339034:0.0701547709):0.0180658755,(((((((((Amphidinium-carterae-CCMP1314%CAMPEP_0186420586:0.0000023654,QUERY@Dinophyta_Dinophyceae-Amphidinium_carterae:0.0000023654):0.0299634698,Symbiodinium-sp._MMETSP1374@Euk-SAR-Alveolates-Di…
36_AGX_v3	(Geminigera_MMETSP1102%CAMPEP_0173065334:0.2762866125,((((((((((((((((((((((((((Alexandrium-catenella_MMETSP0790%CAMPEP_0171199048:0.1102452594,((Alexandrium-margalefii_MMETSP0661%CAMPEP_0204517344:0.0668052304,Alexandrium-monilatum-CCMP3105%CAMPEP_0200584266:0.0420077423):0.0142252391,Pyrodinium-bahamense_MMETSP0796%CAMPEP_0179060584:0.1029717060):0.0079477403):0.0119454087,Alexandrium-temarense…
36_RPF1_v3	(Alexandrium-margalefii_MMETSP0661%CAMPEP_0204602856:0.2270577853,(((((((Alexandrium-monilatum-CCMP3105%CAMPEP_0200551324:0.1540693059,Gambierdiscus-australes_MMETSP0766%CAMPEP_0171081064:0.1751338903):0.0379102364,Pyrodinium-bahamense_MMETSP0796%CAMPEP_0179024612:0.0893828376):0.0198423320,(((Amphidinium-carterae-CCMP1314%CAMPEP_0186445028:0.0000026032,QUERY@Dinophyta_Dinophyceae-Amphidinium_car…
36_ap2m1_v3	(Alexandrium-andersonii_MMETSP1436%CAMPEP_0197791464:0.0187448098,Alexandrium-catenella_MMETSP0790%CAMPEP_0171201982:0.0068660486,((((((Alexandrium-margalefii_MMETSP0661%CAMPEP_0204601828:0.0475822169,((((((((((((Amphidinium-carterae-CCMP1314%CAMPEP_0186421032:0.0000021444,QUERY@Dinophyta_Dinophyceae-Amphidinium_carterae:0.0000021444):0.0147499606,Symbiodinium-sp._MMETSP1374@Euk-SAR-Alveolates-Di…
38_NOP2_v3	(Alexandrium-catenella_MMETSP0790%CAMPEP_0171176426:0.1262911763,(Alexandrium-margalefii_MMETSP0661%CAMPEP_0204549010:0.0669285732,Alexandrium-monilatum-CCMP3105%CAMPEP_0200526002:0.0632962022):0.0333671178,(Alexandrium-temarense-CCMP1771%CAMPEP_0186325608:0.0799713293,(((((((((((Amphidinium-carterae-CCMP1314%CAMPEP_0186462940:0.0000022654,QUERY@Dinophyta_Dinophyceae-Amphidinium_carterae:0.000002…
38_mcm2_v3	(Alexandrium-andersonii_MMETSP1436%CAMPEP_0197817712:0.1199715112,Alexandrium-catenella_MMETSP0790%CAMPEP_0171237458:0.1238394804,((Alexandrium-margalefii_MMETSP0661%CAMPEP_0204595356:0.0953855116,Alexandrium-monilatum-CCMP3105%CAMPEP_0200556160:0.0683783056):0.0189399685,(Alexandrium-temarense-CCMP1771%CAMPEP_0186332870:0.1102554559,(((((((((((((Amphidinium-carterae-CCMP1314%CAMPEP_0186455278:0.…
38_nhp2_v3	(Alexandrium-andersonii_MMETSP1436%CAMPEP_0197768338:0.0820284476,((Alexandrium-catenella_MMETSP0790%CAMPEP_0171178020:0.1726565335,((Ceratium-fusus-PA161109%CAMPEP_0199446356:0.2962545108,Dinophysis-acuminata_MMETSP0797%CAMPEP_0179226666:0.4930120748):0.1031256086,Gambierdiscus-australes_MMETSP0766%CAMPEP_0171092640:0.1576056176):0.0526537837):0.0186073872,Alexandrium-minutum_MMETSP0328%CAMPEP_0…
39_DPH1_v3	(Alexandrium-catenella_MMETSP0790%CAMPEP_0171223726:0.1346169479,((Alexandrium-margalefii_MMETSP0661%CAMPEP_0204552348:0.0474704881,Alexandrium-monilatum-CCMP3105%CAMPEP_0200569748:0.0476906751):0.0060066584,(((((((((Amphidinium-carterae-CCMP1314%CAMPEP_0186462478:0.0000023579,QUERY@Dinophyta_Dinophyceae-Amphidinium_carterae:0.0000022965):0.0257460285,Symbiodinium-sp._MMETSP1374@Euk-SAR-Alveolate…
39_NAT10_v3	(Alexandrium-catenella_MMETSP0790%CAMPEP_0171230354:0.0597939093,((Alexandrium-margalefii_MMETSP0661%CAMPEP_0204537868:0.0744781257,Alexandrium-monilatum-CCMP3105%CAMPEP_0200667990:0.0595161668):0.0082988475,((((((((((Amphidinium-carterae-CCMP1314%CAMPEP_0186464414:0.0000023367,QUERY@Dinophyta_Dinophyceae-Amphidinium_carterae:0.0000027053):0.0917125389,Amphidinium-massartii_MMETSP0689%CAMPEP_0178…
39_RBM19_v3	(Chrysochromulinales%tr_A0A0M0JG14_9EUKA:0.7753963069,((((((((((((((((((((((((Alexandrium-monilatum-CCMP3105%CAMPEP_0200566764:0.3172710899,Pyrodinium-bahamense_MMETSP0796%CAMPEP_0179104586:0.2334953592):0.1771750252,Ceratium-fusus-PA161109%CAMPEP_0199422816:0.2987677452):0.0415574576,Lingulodinium-polyedra-CCMP1738%CAMPEP_0189970492:0.1990523191):0.0312572281,Protoceratium-reticulatum_MMETSP0228…
40_ARP2_v3	(Alexandrium-catenella_MMETSP0790%CAMPEP_0171199014:0.1039244371,(Alexandrium-margalefii_MMETSP0661%CAMPEP_0204576776:0.0709486137,Alexandrium-monilatum-CCMP3105%CAMPEP_0200557906:0.0813579030):0.0275330497,(Alexandrium-temarense-CCMP1771%CAMPEP_0186206350:0.1029890670,((((((((((((Amphidinium-carterae-CCMP1314%CAMPEP_0186467060:0.0000022415,QUERY@Dinophyta_Dinophyceae-Amphidinium_carterae:0.00000…
40_POLR1D_v3	(Alexandrium-andersonii_MMETSP1436%CAMPEP_0197747692:0.2045052090,((Alexandrium-catenella_MMETSP0790%CAMPEP_0171215934:0.0214915242,((Alexandrium-margalefii_MMETSP0661%CAMPEP_0204577872:0.0392997308,Alexandrium-temarense-CCMP1771%CAMPEP_0186236370:0.0779088682):0.0208151278,Alexandrium-monilatum-CCMP3105%CAMPEP_0200586174:0.0705811435):0.0195532545):0.0240202681,(((Gambierdiscus-australes_MMETSP0…
40_atp6v1c_v3	(Alexandrium-andersonii_MMETSP1436%CAMPEP_0197774960:0.0495599952,Alexandrium-catenella_MMETSP0790%CAMPEP_0171181560:0.0945598321,(Alexandrium-margalefii_MMETSP0661%CAMPEP_0204608992:0.0885243962,(Alexandrium-monilatum-CCMP3105%CAMPEP_0200521714:0.0671232023,(Alexandrium-temarense-CCMP1771%CAMPEP_0186245994:0.0828854584,(((((((((((((Amphidinium-carterae-CCMP1314%CAMPEP_0186431104:0.0000023616,QUE…
42_BRF1_v3	(Alexandrium-temarense-CCMP1771%CAMPEP_0186225926:0.1887894548,((((((((((((((Amphidinium-carterae-CCMP1314%CAMPEP_0186459068:0.0000025606,QUERY@Dinophyta_Dinophyceae-Amphidinium_carterae:0.0000028705):0.0979100536,Symbiodinium-sp._MMETSP1374@Euk-SAR-Alveolates-Dinos-Suessiales%CAMPEP_0196833270:0.0419367802):0.1813168722,Amphidinium-massartii_MMETSP0689%CAMPEP_0178389508:0.3096219211):0.259466878…
42_FAM96B_v3	(Alexandrium-andersonii_MMETSP1436%CAMPEP_0197764378:0.0746754017,(Alexandrium-catenella_MMETSP0790%CAMPEP_0171262340:0.1077736702,Alexandrium-margalefii_MMETSP0661%CAMPEP_0204595700:0.1768785914):0.0243557300,(Alexandrium-monilatum-CCMP3105%CAMPEP_0200591286:0.0955099907,(Alexandrium-temarense-CCMP1771%CAMPEP_0186344134:0.0984144633,((((((((((((Amphidinium-carterae-CCMP1314%CAMPEP_0186447372:0.0…
42_SND1_v3	(Amphiprora-paludosa_MMETSP1065%CAMPEP_0172472304:0.0976073296,Amphiprora-sp%CAMPEP_0186488554:0.0928476601,(Amphora-coffeaeformis-CCMP127%CAMPEP_0186538526:0.2304637206,(((((((Asterionellopsis-glacialis-CCMP134%CAMPEP_0199871866:0.0213867300,Asterionellopsis-glacialis_MMETSP0713%CAMPEP_0184880708:0.0231115591):0.0466637404,(Asterionellopsis-glacialis_MMETSP1394%CAMPEP_0197146434:0.0000021196,QUE…
42_ap1m1_v3	(Alexandrium-catenella_MMETSP0790%CAMPEP_0171284090:0.0328610613,((((((((Alexandrium-margalefii_MMETSP0661%CAMPEP_0204586362:0.0125257634,(((Crypthecodinium-cohnii-Seligo%CAMPEP_0193909098:0.0148877048,((Peridinium-aciculiferum-PAER_2%CAMPEP_0190652482:0.0000021498,Scrippsiella-hangoei_like-SHHI_4%CAMPEP_0199199712:0.0000021498):0.0000025009,Scrippsiella-hangoei-SHTV5%CAMPEP_0191801378:0.00306531…
42_rps26_v3	(Alexandrium-andersonii_MMETSP1436%CAMPEP_0197755228:0.0000023030,((Alexandrium-catenella_MMETSP0790%CAMPEP_0171170946:0.0323750327,Alexandrium-minutum_MMETSP0328%CAMPEP_0113843056:0.0325756693):0.0156415928,(Alexandrium-margalefii_MMETSP0661%CAMPEP_0204513430:0.1138823178,(Alexandrium-monilatum-CCMP3105%CAMPEP_0200555356:0.0000026651,(((((((((((((((((((((((((((((((Alexandrium-temarense-CCMP1771%…
43_NAE1_v3	(Alexandrium-catenella_MMETSP0790%CAMPEP_0171187140:0.0758282046,((Alexandrium-margalefii_MMETSP0661%CAMPEP_0204595436:0.0505246456,Alexandrium-monilatum-CCMP3105%CAMPEP_0200524898:0.0660356482):0.0201453732,Alexandrium-temarense-CCMP1771%CAMPEP_0186240872:0.0677022318):0.0080074371,(((((((((((Amphidinium-carterae-CCMP1314%CAMPEP_0186414668:0.0587495459,QUERY@Dinophyta_Dinophyceae-Amphidinium_car…
43_NCBP2_v3	(Amphidinium-carterae-CCMP1314%CAMPEP_0186451786:0.0000026222,((Amphidinium-massartii_MMETSP0689%CAMPEP_0178416312:0.0612434446,(((((((((((((((((((((Amphiprora-paludosa_MMETSP1065%CAMPEP_0172442332:0.1603904335,Amphiprora-sp%CAMPEP_0186489312:0.1849094393):0.0597907174,Entomoneis-sp._MMETSP1443%CAMPEP_0198147766:0.1039613435):0.1203239979,Amphora-coffeaeformis-CCMP127%CAMPEP_0186539026:0.27513984…
43_TM9SF1_v3	(Alexandrium-catenella_MMETSP0790%CAMPEP_0171163304:0.0322802196,(((Alexandrium-margalefii_MMETSP0661%CAMPEP_0204576568:0.0496087397,Alexandrium-monilatum-CCMP3105%CAMPEP_0200567310:0.0726973608):0.0219935738,Alexandrium-temarense-CCMP1771%CAMPEP_0186211264:0.0980118574):0.0119600971,(((((((((((((Amphidinium-carterae-CCMP1314%CAMPEP_0186423306:0.0000022139,QUERY@Dinophyta_Dinophyceae-Amphidinium_…
43_dpagt1_v3	(Alexandrium-catenella_MMETSP0790%CAMPEP_0171210996:0.2300089121,(Alexandrium-monilatum-CCMP3105%CAMPEP_0200654698:0.1559674618,((((((((((((Amphidinium-carterae-CCMP1314%CAMPEP_0186433498:0.0000020479,QUERY@Dinophyta_Dinophyceae-Amphidinium_carterae:0.0000023927):0.0544798943,Symbiodinium-sp._MMETSP1374@Euk-SAR-Alveolates-Dinos-Suessiales%CAMPEP_0196842404:0.0166345022):0.0635474245,Amphidinium-m…
43_mcm6_v3	(Alexandrium-andersonii_MMETSP1436%CAMPEP_0197763038:0.0748018267,Alexandrium-catenella_MMETSP0790%CAMPEP_0171196588:0.0493014737,(((Alexandrium-margalefii_MMETSP0661%CAMPEP_0204531558:0.0365410378,Alexandrium-monilatum-CCMP3105%CAMPEP_0200541528:0.0452410942):0.0303237804,((((((((((((Amphidinium-carterae-CCMP1314%CAMPEP_0186460666:0.0000022455,QUERY@Dinophyta_Dinophyceae-Amphidinium_carterae:0.0…
44_COPE_v3	(Alexandrium-catenella_MMETSP0790%CAMPEP_0171184000:0.0468605952,((Alexandrium-margalefii_MMETSP0661%CAMPEP_0204580592:0.0545481330,Alexandrium-monilatum-CCMP3105%CAMPEP_0200517696:0.0442765474):0.0369839540,(Alexandrium-temarense-CCMP1771%CAMPEP_0186337972:0.0485896961,(((((((((((((Amphidinium-carterae-CCMP1314%CAMPEP_0186412366:0.0000026780,QUERY@Dinophyta_Dinophyceae-Amphidinium_carterae:0.000…
44_rad51_v3	(Alexandrium-margalefii_MMETSP0661%CAMPEP_0204524674:0.0657910738,Alexandrium-monilatum-CCMP3105%CAMPEP_0200595004:0.0816952482,((Alexandrium-temarense-CCMP1771%CAMPEP_0186381762:0.0937480601,((((((((((Amphidinium-carterae-CCMP1314%CAMPEP_0186462056:0.0000026312,QUERY@Dinophyta_Dinophyceae-Amphidinium_carterae:0.0000024594):0.0409379816,Symbiodinium-sp._MMETSP1374@Euk-SAR-Alveolates-Dinos-Suessia…
45_LSM4_v3	(Alexandrium-andersonii_MMETSP1436%CAMPEP_0197789088:0.0000022652,((Alexandrium-monilatum-CCMP3105%CAMPEP_0200584588:0.0000025777,((Crypthecodinium-cohnii-Seligo%CAMPEP_0193907696:0.0412720437,Dinophysis-acuminata_MMETSP0797%CAMPEP_0179245876:0.0896075606):0.0000026174,Togula-jolla_MMETSP0224%CAMPEP_0170578442:0.0000022652):0.0000020494):0.0131026244,((Gambierdiscus-australes_MMETSP0766%CAMPEP_01…
45_mcm5_v3	(Alexandrium-andersonii_MMETSP1436%CAMPEP_0197782330:0.0776243621,Alexandrium-catenella_MMETSP0790%CAMPEP_0171173976:0.0588259033,(((Alexandrium-margalefii_MMETSP0661%CAMPEP_0204533008:0.0414100023,Alexandrium-monilatum-CCMP3105%CAMPEP_0200522942:0.0533108865):0.0185330393,Alexandrium-temarense-CCMP1771%CAMPEP_0186244330:0.0617466533):0.0126679059,((((((((((((((Amphidinium-carterae-CCMP1314%CAMPE…
45_mcm7_v3	(Alexandrium-andersonii_MMETSP1436%CAMPEP_0197782614:0.0774396496,(Alexandrium-catenella_MMETSP0790%CAMPEP_0171231074:0.1434589968,Alexandrium-monilatum-CCMP3105%CAMPEP_0200514388:0.0339608438):0.0354549324,(Alexandrium-margalefii_MMETSP0661%CAMPEP_0204599820:0.0770655388,(Alexandrium-temarense-CCMP1771%CAMPEP_0186384140:0.0661878975,((((((((((((((Amphidinium-carterae-CCMP1314%CAMPEP_0186460396:0…
46_osgep_v3	(Asterionellopsis-glacialis-CCMP134%CAMPEP_0199890974:0.0000024594,(Asterionellopsis-glacialis_MMETSP0713%CAMPEP_0184901374:0.0081044791,((((Astrosyne-radiata_MMETSP0418%CAMPEP_0116824044:0.2844305626,(Licmophora-paradoxa_MMETSP1360%CAMPEP_0202471050:0.1307601450,(Synedropsis-cf.-recta_MMETSP1176%CAMPEP_0119031934:0.1446895961,((Thalassionema-frauenfeldii_MMETSP0786%CAMPEP_0178898472:0.0197714400…
47_mcm3_v3	(Alexandrium-andersonii_MMETSP1436%CAMPEP_0197819216:0.0434679048,Alexandrium-catenella_MMETSP0790%CAMPEP_0171172290:0.0346429634,(Alexandrium-margalefii_MMETSP0661%CAMPEP_0204520172:0.1680704817,(Alexandrium-monilatum-CCMP3105%CAMPEP_0200641748:0.0564910761,(Alexandrium-temarense-CCMP1771%CAMPEP_0186229492:0.0464676751,((((((((((((Amphidinium-carterae-CCMP1314%CAMPEP_0186432050:0.0000023813,QUER…
48_AP3S1_v3	(Alexandrium-andersonii_MMETSP1436%CAMPEP_0197767350:0.0167710645,(Alexandrium-catenella_MMETSP0790%CAMPEP_0171170386:0.0824715003,((Alexandrium-monilatum-CCMP3105%CAMPEP_0200562258:0.0083199940,Gambierdiscus-australes_MMETSP0766%CAMPEP_0171097694:0.0000025403):0.0000024060,(((((((Amphidinium-carterae-CCMP1314%CAMPEP_0186411284:0.0000024645,QUERY@Dinophyta_Dinophyceae-Amphidinium_carterae:0.00000…
48_arpc4_v3	(Alexandrium-catenella_MMETSP0790%CAMPEP_0171157926:0.0689952498,Alexandrium-margalefii_MMETSP0661%CAMPEP_0204593864:0.0000024575,((((((((((((Amphidinium-carterae-CCMP1314%CAMPEP_0186410462:0.0376221254,QUERY@Dinophyta_Dinophyceae-Amphidinium_carterae:0.0000024575):0.0253085201,Symbiodinium-sp._MMETSP1374@Euk-SAR-Alveolates-Dinos-Suessiales%CAMPEP_0196831106:0.0292606303):0.0872272175,Amphidinium…
48_capzb_v3	(Alexandrium-margalefii_MMETSP0661%CAMPEP_0204571202:0.1538854827,Alexandrium-monilatum-CCMP3105%CAMPEP_0200693360:0.1341171509,(((((((((((Amphidinium-carterae-CCMP1314%CAMPEP_0186468224:0.0000028388,QUERY@Dinophyta_Dinophyceae-Amphidinium_carterae:0.0000028388):0.3349130005,Amphidinium-massartii_MMETSP0689%CAMPEP_0178457942:0.1668372455):0.4578643107,Karlodinium-micrum-CCMP2283@Euk-SAR-Alveolate…
49_COPS6_v3	(Alexandrium-andersonii_MMETSP1436%CAMPEP_0197764978:0.1063855820,(Alexandrium-catenella_MMETSP0790%CAMPEP_0171207216:0.0485722804,((Alexandrium-margalefii_MMETSP0661%CAMPEP_0204594658:0.1158427073,Alexandrium-monilatum-CCMP3105%CAMPEP_0200591502:0.0664569163):0.0148395591,Alexandrium-minutum_MMETSP0328%CAMPEP_0113818666:0.0371425246):0.0098611521):0.0222950073,(Alexandrium-temarense-CCMP1771%CAM…
49_gnb2L1_v3	(Alexandrium-andersonii_MMETSP1436%CAMPEP_0197764884:0.0683979828,Alexandrium-catenella_MMETSP0790%CAMPEP_0171168448:0.0880715787,((((((Alexandrium-margalefii_MMETSP0661%CAMPEP_0204526188:0.1050434732,(Alexandrium-monilatum-CCMP3105%CAMPEP_0200646890:0.0650439087,Alexandrium-temarense-CCMP1771%CAMPEP_0186379218:0.0889428852):0.0183226653):0.0035114268,(((((((((((((((((((((Amphora-coffeaeformis-CC…
49_polr1a_v3	(Alexandrium-monilatum-CCMP3105%CAMPEP_0200689546:0.0819692082,Alexandrium-temarense-CCMP1771%CAMPEP_0186388378:0.0936673745,((((((((((Amphidinium-carterae-CCMP1314%CAMPEP_0186433896:0.0000029211,QUERY@Dinophyta_Dinophyceae-Amphidinium_carterae:0.0015052558):0.1943881538,Amphidinium-massartii_MMETSP0689%CAMPEP_0178370228:0.1973008395):0.3537160212,((((((((((((((((((((((((((Amphiprora-paludosa_MME…
51_ALG11_v3	(Alexandrium-margalefii_MMETSP0661%CAMPEP_0204559928:0.1173739153,Alexandrium-temarense-CCMP1771%CAMPEP_0186264576:0.0927632982,((((((((((Amphidinium-carterae-CCMP1314%CAMPEP_0186457138:0.0000021062,QUERY@Dinophyta_Dinophyceae-Amphidinium_carterae:0.0000021364):0.0853675335,Symbiodinium-sp._MMETSP1374@Euk-SAR-Alveolates-Dinos-Suessiales%CAMPEP_0196836408:0.1059066637):0.0887080007,Amphidinium-mas…
51_mcm4_v3	(Alexandrium-andersonii_MMETSP1436%CAMPEP_0197819182:0.1200605419,(Alexandrium-catenella_MMETSP0790%CAMPEP_0171290956:0.0777700364,Alexandrium-temarense-CCMP1771%CAMPEP_0186381234:0.0771604461):0.0127339234,((((Alexandrium-margalefii_MMETSP0661%CAMPEP_0204586592:0.0884449863,Alexandrium-monilatum-CCMP3105%CAMPEP_0200628820:0.0468453117):0.0495507921,(((((((((((Amphidinium-carterae-CCMP1314%CAMPEP…
53_BMS1_v3	(Alexandrium-catenella_MMETSP0790%CAMPEP_0171176302:0.2989837621,Alexandrium-monilatum-CCMP3105%CAMPEP_0200580470:0.0733086710,((((((((Amphidinium-carterae-CCMP1314%CAMPEP_0186456536:0.0000023861,QUERY@Dinophyta_Dinophyceae-Amphidinium_carterae:0.0000029781):0.1136956694,Amphidinium-massartii_MMETSP0689%CAMPEP_0178397398:0.1042643358):0.2598603876,((((((((((((((((((((((((((((Amphiprora-paludosa_M…
53_gpn2_v3	(Alexandrium-catenella_MMETSP0790%CAMPEP_0171166384:0.0504500920,((Alexandrium-margalefii_MMETSP0661%CAMPEP_0204573682:0.0202614539,Alexandrium-temarense-CCMP1771%CAMPEP_0186177554:0.0370533388):0.0089873569,(Alexandrium-minutum_MMETSP0328%CAMPEP_0113822984:0.0234780101,Alexandrium-monilatum-CCMP3105%CAMPEP_0200544652:0.0405550507):0.0054237285):0.0110084102,((((((((((Amphidinium-carterae-CCMP131…
54_HYOU1_v3	(Alexandrium-catenella_MMETSP0790%CAMPEP_0171174498:0.0941963889,((Alexandrium-margalefii_MMETSP0661%CAMPEP_0204575136:0.1081395883,(((((((((((Amphidinium-carterae-CCMP1314%CAMPEP_0186415366:0.0000025821,QUERY@Dinophyta_Dinophyceae-Amphidinium_carterae:0.0000022256):0.1850096161,Amphidinium-massartii_MMETSP0689%CAMPEP_0178426268:0.1004914373):0.2301472298,(((((((((((((((((((((Amphiprora-paludosa_…
54_ap3m1_v3	(Alexandrium-andersonii_MMETSP1436%CAMPEP_0197820770:0.0291577563,Alexandrium-catenella_MMETSP0790%CAMPEP_0171161878:0.0467436099,(((((Alexandrium-margalefii_MMETSP0661%CAMPEP_0204608472:0.0493064901,Alexandrium-monilatum-CCMP3105%CAMPEP_0200538320:0.0325968632):0.0188716445,Gambierdiscus-australes_MMETSP0766%CAMPEP_0171128032:0.0486728280):0.0032367656,(((((((((Amphidinium-carterae-CCMP1314%CAMP…
55_C16orf80_v3	(Alexandrium-andersonii_MMETSP1436%CAMPEP_0197776358:0.0000021599,(((Alexandrium-margalefii_MMETSP0661%CAMPEP_0204524640:0.0000022815,Protoceratium-reticulatum_MMETSP0228%CAMPEP_0168424490:0.0000022815):0.0000021620,((((Alexandrium-monilatum-CCMP3105%CAMPEP_0200552876:0.0000020309,Alexandrium-temarense-CCMP1771%CAMPEP_0186384104:0.0000027459):0.0000027744,((((Dinophysis-acuminata_MMETSP0797%CAMPE…
55_HSP75_mito_v3	(Alexandrium-catenella_MMETSP0790%CAMPEP_0171165208:0.1222882170,((Alexandrium-margalefii_MMETSP0661%CAMPEP_0204531166:0.0818014443,((((((((((((Amphidinium-carterae-CCMP1314%CAMPEP_0186466644:0.0000025334,QUERY@Dinophyta_Dinophyceae-Amphidinium_carterae:0.0000027375):0.0786607302,Amphidinium-massartii_MMETSP0689%CAMPEP_0178424162:0.0984710572):0.1562692460,QUERY@Noctiluca_scintillans:0.2607894477…
55_STXBP1_v3	(Alexandrium-catenella_MMETSP0790%CAMPEP_0171155172:0.0781835717,(Alexandrium-monilatum-CCMP3105%CAMPEP_0200567268:0.1433891985,(((((((((((Amphidinium-carterae-CCMP1314%CAMPEP_0186426536:0.0000029145,QUERY@Dinophyta_Dinophyceae-Amphidinium_carterae:0.0000026473):0.2849495098,Amphidinium-massartii_MMETSP0689%CAMPEP_0178432582:0.1653609727):0.5892729969,((((Karenia-brevis-CCMP2229@Euk-SAR-Alveolate…
55_rps27_v3	(Alexandrium-andersonii_MMETSP1436%CAMPEP_0197817336:0.0000020577,(((Alexandrium-catenella_MMETSP0790%CAMPEP_0171187382:0.0000023369,Pyrodinium-bahamense_MMETSP0796%CAMPEP_0179035458:0.0000024982):0.0000029811,Alexandrium-monilatum-CCMP3105%CAMPEP_0200594758:0.0212346484):0.0158609909,((Dinophysis-acuminata_MMETSP0797%CAMPEP_0179318488:0.0000024339,Gonyaulax-spinifera_MMETSP1439%CAMPEP_0197942618…
56_DNAL1_v3	(Alexandrium-andersonii_MMETSP1436%CAMPEP_0197786630:0.0118369663,(Alexandrium-catenella_MMETSP0790%CAMPEP_0171250288:0.0558878964,(((((((((((Amphidinium-carterae-CCMP1314%CAMPEP_0186440818:0.0000024288,QUERY@Dinophyta_Dinophyceae-Amphidinium_carterae:0.0000022951):0.0124184882,Symbiodinium-sp._MMETSP1374@Euk-SAR-Alveolates-Dinos-Suessiales%CAMPEP_0196857708:0.0014058700):0.0279191454,Amphidinium…
57_clgn_v3	(Alexandrium-catenella_MMETSP0790%CAMPEP_0171169032:0.1139594034,(Alexandrium-monilatum-CCMP3105%CAMPEP_0200647302:0.1224194330,Alexandrium-temarense-CCMP1771%CAMPEP_0186322706:0.1077647646):0.0258571500,(((((((((((((((((((((((((Aureococcus-anophagefferens-CCMP1850%CAMPEP_0186655184:0.0000027528,(Aureococcus_genomic%Aureococcus_genomicjgi_Auran1_1561:0.0000020739,QUERY@Aureococcus_anophageferrens…
59_AP4S1_v3	(Alexandrium-catenella_MMETSP0790%CAMPEP_0171228288:0.0416108130,Alexandrium-temarense-CCMP1771%CAMPEP_0186214208:0.0000027133,(((((((((((((((Amphidinium-carterae-CCMP1314%CAMPEP_0186431010:0.0000000000,Symbiodinium-sp._MMETSP1374@Euk-SAR-Alveolates-Dinos-Suessiales%CAMPEP_0196857316:0.0000000000):0.0000027133,Amphidinium-massartii_MMETSP0689%CAMPEP_0178437170:0.0000027133):0.0000022913,QUERY@Din…
59_COQ4_mito_v3	(Amphiprora-paludosa_MMETSP1065%CAMPEP_0172474612:0.1196336566,Amphiprora-sp%CAMPEP_0186508178:0.3824580364,((Amphora-coffeaeformis-CCMP127%CAMPEP_0186533132:0.3608155279,((((((((((Asterionellopsis-glacialis-CCMP134%CAMPEP_0199871364:0.0000021071,QUERY@Bacillariophyta_Fragilariophyceae-Asterionellopsis_glacialis:0.0000021071):0.0209288977,Asterionellopsis-glacialis_MMETSP0713%CAMPEP_0184881822:0.…
62_IFT46_v3	(Alexandrium-catenella_MMETSP0790%CAMPEP_0171281174:0.0232499156,(Alexandrium-monilatum-CCMP3105%CAMPEP_0200525654:0.0376761473,Alexandrium-temarense-CCMP1771%CAMPEP_0186267494:0.1070325984):0.0122335752,((((((((Amphidinium-carterae-CCMP1314%CAMPEP_0186475552:0.0510058834,Symbiodinium-sp._MMETSP1374@Euk-SAR-Alveolates-Dinos-Suessiales%CAMPEP_0196865924:0.0268515154):0.0962580035,Amphidinium-massa…
63_GAS8_v3	(Alexandrium-catenella_MMETSP0790%CAMPEP_0171205606:0.0401194169,(Alexandrium-margalefii_MMETSP0661%CAMPEP_0204603012:0.0503219245,Alexandrium-monilatum-CCMP3105%CAMPEP_0200630690:0.0678985991):0.0136831649,((Alexandrium-temarense-CCMP1771%CAMPEP_0186317184:0.0546448570,Gonyaulax-spinifera_MMETSP1439%CAMPEP_0197907358:0.1448586290):0.0543463714,(((((((((Amphidinium-carterae-CCMP1314%CAMPEP_018644…
64_DNAI2_v3	(Alexandrium-andersonii_MMETSP1436%CAMPEP_0197816784:0.0189814064,Alexandrium-catenella_MMETSP0790%CAMPEP_0171175664:0.0443715915,(((Alexandrium-margalefii_MMETSP0661%CAMPEP_0204519128:0.0358167630,(((((((((((((Amphidinium-carterae-CCMP1314%CAMPEP_0186425568:0.0000027508,QUERY@Dinophyta_Dinophyceae-Amphidinium_carterae:0.0000027508):0.0061062820,Symbiodinium-sp._MMETSP1374@Euk-SAR-Alveolates-Dino…
64_EFTUD1_v3	(Geminigera_MMETSP1102%CAMPEP_0173109388:0.0000022624,Geminigera-cryophila_MMETSP0799%CAMPEP_0179466734:0.0000024241,((((((((((((((((((((Alexandrium-catenella_MMETSP0790%CAMPEP_0171164776:0.1361181629,Alexandrium-temarense-CCMP1771%CAMPEP_0186276838:0.0940136323):0.0191934122,Alexandrium-monilatum-CCMP3105%CAMPEP_0200528566:0.0686168431):0.0456846877,Pyrodinium-bahamense_MMETSP0796%CAMPEP_0179092…
64_IFT88_v3	(Alexandrium-catenella_MMETSP0790%CAMPEP_0171233444:0.0183100139,(Alexandrium-margalefii_MMETSP0661%CAMPEP_0204579896:0.0363787957,(((((((((((((Amphidinium-carterae-CCMP1314%CAMPEP_0186438012:0.0000024731,QUERY@Dinophyta_Dinophyceae-Amphidinium_carterae:0.0000024731):0.0139419339,Symbiodinium-sp._MMETSP1374@Euk-SAR-Alveolates-Dinos-Suessiales%CAMPEP_0196897288:0.0082192918):0.0093554235,Amphidini…
66_FTSJ1_v3	(Alexandrium-monilatum-CCMP3105%CAMPEP_0200528152:0.0510544206,(Alexandrium-temarense-CCMP1771%CAMPEP_0186361448:0.1125276708,(((((((((((((((((((((((((((Amphiprora-paludosa_MMETSP1065%CAMPEP_0172446082:0.4010633477,Phatr3%Phaeodactylum_genomicPhatr3_EG02446.p1:0.1435582117):0.1242754776,(Craspedostauros-australis_MMETSP1442%CAMPEP_0198111736:0.4000237308,(((Cylindrotheca-closterium_MMETSP0017%CAM…
66_IFT57_v3	(Alexandrium-andersonii_MMETSP1436%CAMPEP_0197754614:0.0117764035,Alexandrium-catenella_MMETSP0790%CAMPEP_0171163018:0.0274554791,((((Alexandrium-margalefii_MMETSP0661%CAMPEP_0204577622:0.0614422694,Alexandrium-temarense-CCMP1771%CAMPEP_0186217472:0.0927904292):0.0171956414,((((((((Amphidinium-carterae-CCMP1314%CAMPEP_0186427134:0.0000027013,QUERY@Dinophyta_Dinophyceae-Amphidinium_carterae:0.0000…
66_VPS18_v3	(Alexandrium-margalefii_MMETSP0661%CAMPEP_0204516580:0.0878755374,(Alexandrium-temarense-CCMP1771%CAMPEP_0186215634:0.0681650239,((((((Amphidinium-massartii_MMETSP0689%CAMPEP_0178379312:0.4184007130,((((((((((((((((((((((((((Amphiprora-paludosa_MMETSP1065%CAMPEP_0172473574:0.1370822125,Amphora-coffeaeformis-CCMP127%CAMPEP_0186535554:0.2526198917):0.0687895822,Phatr3%Phaeodactylum_genomicPhatr3_J4…
67_arpc3_v3	(Alexandrium-margalefii_MMETSP0661%CAMPEP_0204588926:0.0799750157,Alexandrium-monilatum-CCMP3105%CAMPEP_0200516488:0.2566669270,(((((((((((((((((((Aureococcus_genomic%Aureococcus_genomicjgi_Auran1_69782:0.0000024235,QUERY@Aureococcus_anophageferrens:0.0000024235):0.1094948865,(((Aureoumbra-lagunensis-CCMP1510%CAMPEP_0186713350:0.0000024235,QUERY@Ochrophyta_Pelagophyceae-Aureoumbra_lagunensis:0.00…
67_atad1_v3	(Amphiprora-paludosa_MMETSP1065%CAMPEP_0172455144:0.0701211139,Amphiprora-sp%CAMPEP_0186503258:0.1285775421,(((((((Asterionellopsis-glacialis-CCMP134%CAMPEP_0199905384:0.0282768401,Asterionellopsis-glacialis_MMETSP1394%CAMPEP_0197135944:0.0525353809):0.0123530479,(Asterionellopsis-glacialis_MMETSP0713%CAMPEP_0184883312:0.0000023587,QUERY@Bacillariophyta_Fragilariophyceae-Asterionellopsis_glaciali…
69_capza1_v3	(Alexandrium-catenella_MMETSP0790%CAMPEP_0171246366:0.2400281637,(((Alexandrium-margalefii_MMETSP0661%CAMPEP_0204560344:0.2463902906,Alexandrium-monilatum-CCMP3105%CAMPEP_0200585092:0.1898363337):0.0725551457,Alexandrium-temarense-CCMP1771%CAMPEP_0186271480:0.1513980130):0.0330434369,((((((((((Amphidinium-carterae-CCMP1314%CAMPEP_0186462180:0.0000023442,QUERY@Dinophyta_Dinophyceae-Amphidinium_car…
6_atp6v1b_v3	(Alexandrium-andersonii_MMETSP1436%CAMPEP_0197755236:0.0096288090,(((Alexandrium-catenella_MMETSP0790%CAMPEP_0171193564:0.0237211355,Pyrodinium-bahamense_MMETSP0796%CAMPEP_0179022262:0.0071569574):0.0033760127,(Alexandrium-temarense-CCMP1771%CAMPEP_0186240384:0.0171306858,(Gambierdiscus-australes_MMETSP0766%CAMPEP_0171061024:0.0302157391,Protoceratium-reticulatum_MMETSP0228%CAMPEP_0168370816:0.01…	P1439%CAMPEP_0197870534:0.0102431565):0.0139018747):0.0048710930):0.0033551346):0.0037057906,Alexandrium-margalefii_MMETSP0661%CAMPEP_0204532164:0.0169535656);
70_oplah_v3	(Amphiprora-sp%CAMPEP_0186515078:0.2142240994,Amphora-coffeaeformis-CCMP127%CAMPEP_0186544826:0.2227435789,((((((Asterionellopsis-glacialis-CCMP134%CAMPEP_0199872174:0.1180744671,(Asterionellopsis-glacialis_MMETSP1394%CAMPEP_0197160494:0.0000025841,QUERY@Bacillariophyta_Fragilariophyceae-Asterionellopsis_glacialis:0.0000025841):0.0497507234):0.1846442821,(((Attheya-septentrionalis_MMETSP1449%CAMP…
71_CCDC65_v3	(Alexandrium-andersonii_MMETSP1436%CAMPEP_0197807934:0.0183291674,((Alexandrium-catenella_MMETSP0790%CAMPEP_0171182560:0.0405987784,(((Alexandrium-margalefii_MMETSP0661%CAMPEP_0204561140:0.0301849210,Alexandrium-monilatum-CCMP3105%CAMPEP_0200587430:0.0447215565):0.0070730109,Gambierdiscus-australes_MMETSP0766%CAMPEP_0171137588:0.0926356019):0.0024285269,Pyrodinium-bahamense_MMETSP0796%CAMPEP_0179…
71_mcm9_v3	(Alexandrium-catenella_MMETSP0790%CAMPEP_0171205184:0.2650969322,(Alexandrium-monilatum-CCMP3105%CAMPEP_0200538532:0.0589273796,(((((Amphidinium-massartii_MMETSP0689%CAMPEP_0178385018:0.4238361710,(((Karenia-brevis-CCMP2229@Euk-SAR-Alveolates-Dinos-Fucoxanthin%CAMPEP_0188855552:0.0000020830,((Karenia-brevis-SP1@Euk-SAR-Alveolates-Dinos-Fucoxanthin%CAMPEP_0189011382:0.0000025883,Karenia-brevis-Wil…
7_atp6v1a_v3	(Alexandrium-andersonii_MMETSP1436%CAMPEP_0197756438:0.0479084530,((((((Alexandrium-catenella_MMETSP0790%CAMPEP_0171167980:0.0453198319,((((((((Amphidinium-carterae-CCMP1314%CAMPEP_0186476380:0.0000026173,QUERY@Dinophyta_Dinophyceae-Amphidinium_carterae:0.0000026173):0.0152405991,Symbiodinium-sp._MMETSP1374@Euk-SAR-Alveolates-Dinos-Suessiales%CAMPEP_0196860124:0.0271786153):0.0208720145,Amphidini…	557):0.0097495978,Gambierdiscus-australes_MMETSP0766%CAMPEP_0171063288:0.0884380584):0.0144594630,Gonyaulax-spinifera_MMETSP1439%CAMPEP_0197945374:0.0395787383);
8_NSA2_v3	(Alexandrium-andersonii_MMETSP1436%CAMPEP_0197754082:0.0249934330,(Alexandrium-catenella_MMETSP0790%CAMPEP_0171219220:0.0575998810,((((((((((Alexandrium-monilatum-CCMP3105%CAMPEP_0200631596:0.1522643538,((((((((((((((((((((((((((((((((((Amphiprora-paludosa_MMETSP1065%CAMPEP_0172457404:0.0671912783,Amphora-coffeaeformis-CCMP127%CAMPEP_0186532858:0.0629362641):0.0463523970,(Phatr3%Phaeodactylum_gen…
8_gdi2_v3	(Alexandrium-catenella_MMETSP0790%CAMPEP_0171237514:0.0575209755,((Alexandrium-margalefii_MMETSP0661%CAMPEP_0204591496:0.0828967608,Alexandrium-monilatum-CCMP3105%CAMPEP_0200630464:0.0406208069):0.0160612056,(((((((((((Amphidinium-carterae-CCMP1314%CAMPEP_0186442570:0.0050454123,QUERY@Dinophyta_Dinophyceae-Amphidinium_carterae:0.0000026908):0.0276398643,Symbiodinium-sp._MMETSP1374@Euk-SAR-Alveola…
8_psmb5_v3	(Alexandrium-andersonii_MMETSP1436%CAMPEP_0197784656:0.0513664218,Alexandrium-catenella_MMETSP0790%CAMPEP_0171209636:0.0663706403,(((Alexandrium-margalefii_MMETSP0661%CAMPEP_0204599912:0.0300849649,((((((((((((Amphidinium-carterae-CCMP1314%CAMPEP_0186418456:0.0000029670,QUERY@Dinophyta_Dinophyceae-Amphidinium_carterae:0.0000028388):0.0335795374,Symbiodinium-sp._MMETSP1374@Euk-SAR-Alveolates-Dinos…
8_rpl5_v3	(Alexandrium-andersonii_MMETSP1436%CAMPEP_0197817474:0.0858450949,(((((((((((Amphidinium-carterae-CCMP1314%CAMPEP_0186443174:0.0000026690,QUERY@Dinophyta_Dinophyceae-Amphidinium_carterae:0.0000026690):0.0906443587,Symbiodinium-sp._MMETSP1374@Euk-SAR-Alveolates-Dinos-Suessiales%CAMPEP_0196849048:0.0431918001):0.0607404397,Amphidinium-massartii_MMETSP0689%CAMPEP_0178451012:0.0652686742):0.064764472…
8_rpl8_v3	(Alexandrium-andersonii_MMETSP1436%CAMPEP_0197817734:0.0392524952,(Alexandrium-catenella_MMETSP0790%CAMPEP_0171181618:0.0422704623,((Alexandrium-margalefii_MMETSP0661%CAMPEP_0204608426:0.0720930686,Alexandrium-temarense-CCMP1771%CAMPEP_0186240000:0.0181046988):0.0091600567,(((((((((Amphidinium-carterae-CCMP1314%CAMPEP_0186443852:0.0000029183,QUERY@Dinophyta_Dinophyceae-Amphidinium_carterae:0.0000…
8_rps4y1_v3	(Alexandrium-andersonii_MMETSP1436%CAMPEP_0197745984:0.0191237480,((Alexandrium-catenella_MMETSP0790%CAMPEP_0171170212:0.0167276134,(Alexandrium-margalefii_MMETSP0661%CAMPEP_0204557002:0.0483577795,Alexandrium-monilatum-CCMP3105%CAMPEP_0200587654:0.0365452121):0.0283839752):0.0097948353,(Alexandrium-temarense-CCMP1771%CAMPEP_0186227382:0.0214546349,(((((((Amphidinium-carterae-CCMP1314%CAMPEP_0186…
8_tubb_v3	(Alexandrium-catenella_MMETSP0790%CAMPEP_0171171290:0.0000022780,(Alexandrium-margalefii_MMETSP0661%CAMPEP_0204526300:0.0103726433,(Alexandrium-temarense-CCMP1771%CAMPEP_0186395460:0.0069029997,(((((((((Amphidinium-carterae-CCMP1314%CAMPEP_0186455600:0.0000021106,Symbiodinium-sp._MMETSP1374@Euk-SAR-Alveolates-Dinos-Suessiales%CAMPEP_0196897242:0.0000021106):0.0000027303,QUERY@Dinophyta_Dinophycea…
9_rpl11_v3	(Alexandrium-andersonii_MMETSP1436%CAMPEP_0197745452:0.0000024153,(((((Alexandrium-catenella_MMETSP0790%CAMPEP_0171170724:0.0000023150,(((((((Amphidinium-carterae-CCMP1314%CAMPEP_0186478670:0.0000024153,QUERY@Dinophyta_Dinophyceae-Amphidinium_carterae:0.0000021586):0.0103447698,Symbiodinium-sp._MMETSP1374@Euk-SAR-Alveolates-Dinos-Suessiales%CAMPEP_0196834236:0.0078184562):0.0710405002,Amphidinium…
9_rplp0_v3	(Alexandrium-andersonii_MMETSP1436%CAMPEP_0197817270:0.0522508856,(Alexandrium-catenella_MMETSP0790%CAMPEP_0171167986:0.0847536676,Alexandrium-minutum_MMETSP0328%CAMPEP_0113825766:0.0729752346):0.0106986517,(Alexandrium-margalefii_MMETSP0661%CAMPEP_0204533522:0.0556022531,(Alexandrium-monilatum-CCMP3105%CAMPEP_0200687762:0.0575697246,(Alexandrium-temarense-CCMP1771%CAMPEP_0186201940:0.0539142395,…

## Sheet: 4. 18S and 16S queries
Search	Sequence
Chrysophyte_16S	>Chrysophyte_16S_KJ877675.1
Chrysophyte_16S	TTAATTAAGAGTTTGATCCTAGCTCAGGATGAACGCTAGCGGTATGCTTAACACATGCAAGTCGTACGGA
Chrysophyte_16S	AAAGTAATTTTTAGTGGCGAACGGGTGAGTAACACGTGAGAATTTGCCTTTAGGAAGAGGATAACTATTA
Chrysophyte_16S	GAGATAATAGCTAATACTCTATATGCCGTTTGGTGAAAGAAGTAATTCGCCTAAAGAGAAGCTCGCGTCT
Chrysophyte_16S	GATTAGCTAGTTGGTAGGGTAAAGGCCTACCAAGGCGACGATCAGTAGCTGGTTTGAGAGGATGATCAGC
Chrysophyte_16S	CACATTGGAACTGAGACACGGTCCAGACTCCTACGGGAGGCAGCAGTGAGGAATTTTCTGCAATGGGCGA
Chrysophyte_16S	AAGCCTGACAGAGCAATACCGCGTGAGGGACGACGGCCTATGGGTTGTAAACCTCTTTTCTCAAGGAGGA
Chrysophyte_16S	AGATCTGACGTTACTTGAGGAATAAGCATCGGCTAACTCTGTGCCAGCAGCCGCGGTAATACAGAGGATG
Chrysophyte_16S	CAAGTGTTATCCGGAATTATTGGGCGTAAAGCGTCTGCAGGTGGACTTAAAAGTCTTTTGTTAAAACTCT
Chrysophyte_16S	GGGCTCAACCCAGAATCTGCAAAGGAAACTATTTGTCTTGAGTATGGTAGAGGTAAAGGGAATTTCCAGT
Chrysophyte_16S	GGAGCGGTGAAATGCGTAGATATTGGAAAGAACACCAACAGCGAAGGCACTTTACTGGGCCAGTACTGAC
Chrysophyte_16S	ACTGAGAGACGAAAGCTAGGGTAGCAAACGGGATTAGATACCCCGGTAGTCCTAGCTGTAAACGATGGAT
Chrysophyte_16S	ACTAGATGTTGTGTATTTTTTAATATGCAGTGTCGTAGCTAACGCGTTAAGTATCCCGCCTGGGGAGTAT
Chrysophyte_16S	GCTCGCAAGGGTGAAACTCAAAGGAATTGACGGGGGCCCGCACAAGCGGTGGAGCATGTGGTTTAATTCG
Chrysophyte_16S	ATGCAACACGAAGAACCTTACCAGGACTTGACATGAAGAGAAGTTTTCAGAAACGAAAATGTGCTACGGC
Chrysophyte_16S	CTCTTACACAGGTGGTGCATGGCTGTCGTCAGCTCGTGTCGTGAGATGTTGGGTTAAGTCCCGCAACGAG
Chrysophyte_16S	CGCAACCCTTGTCTTTAGTTAATTTTCTAAAGAGACTGCCGATTATAAATCGGAGGAAGGTGAGGATGAC
Chrysophyte_16S	GTCAAGTCATCATGCCCCTTACGTCCTGGGCTACACACGTGCTACAATGGGTATGACAAAAAGTTGCAAA
Chrysophyte_16S	TCTGCGAAGATAAGCTAATCTCTAAACATATCCCTAGTTCGGATTGTAGGCTGCAACTCGCCTACATGAA
Chrysophyte_16S	GGTGGAATCGCTAGTAATCGCAGGTCAGCTATACTGCGGTGAATCCGTTCCCGGGCCTTGTACACACCGC
Chrysophyte_16S	CCGTCACACCATGGGAGCTGGTTATGCCCGAAGCTATTATCCTAACCTTTCGGAGGGAAGTATCTAAGGT
Chrysophyte_16S	AGAACTGGTGACTGGGGTGAAGTCGTAACAAGGTAGCCGTACTGGAAGGTGCGGCTGGATTACCTCCTAT
Chrysophyte_16S-
Chrysophyte_18S	>Chrysophyte_18S_FR865768.1 Ochromonas villosa genomic DNA containing 18S rRNA gene, ITS1, 5.8S rRNA gene, ITS2, culture collection CCAP 933/25
Chrysophyte_18S	CATACGCTTGTCTCAAAGATTAAGCCATGCATGTCTAAGTATAAACAAATCTATACGTGAAACTGCGAAT
Chrysophyte_18S	GGCTCATTATATCAGTTATAGTTTATTTGATGGTTCTTGCTACTTGGATAACCGTAGTAATTCTAGAGCT
Chrysophyte_18S	AATACATGCGTCAAACTCCGACTTCTGGAAGGGGTGTATTTATTAGATGGAAACCAATGCGGGGCAACCC
Chrysophyte_18S	GGTATATGGTGATTCATAATAACTTTCGGATCGATCTTCGGATCGATGCATCATTCAAGTTTCTGCCCTA
Chrysophyte_18S	TCAGCTTTGGATGGTAGGGTATTGGCCTACCATGGCTTTAACGGGTAACGGAGAATTAGGGTTCGATTCC
Chrysophyte_18S	GGAGAGGGAGCCTGAGAAATGGCTACCACATCCAAGGAAGGCAGCAGGCGCGTAAATTACCCAATCCTGA
Chrysophyte_18S	CACAGGGAGGTAGTGACAATAAATAACAATGCCGGGCTTTTCTAAGTCTGGCAATTGGAATGAGAACAAT
Chrysophyte_18S	TTAAATCCCTTATCGAGGATCAATTGGAGGGCAAGTCTGGTGCCAGCAGCCGCGGTAATTCCAGCTCCAA
Chrysophyte_18S	TAGCGTATACTAAAGTTGTTGCAGTTAAAAAGCTCGTAGTTGAATTTCTGGTTTTGGACATCGGTCTGCC
Chrysophyte_18S	TCAAACGAGGTACGTACCAGTTGTCCGATACCATCCTCGGGGAAAACGTATCTGTCATTCAGTTGATGGG
Chrysophyte_18S	TTCGGGATCCTCGTCATTTACTGTGAGCAAAATAGAGTGTTCAAAGCAGGCTTATGCCGTTGAATACATT
Chrysophyte_18S	AGCATGGAATAATAAGATAAGACCTTGGTCTATTTTGTTGGTTTGACTCCAAGGTAATGATTAATAGGGA
Chrysophyte_18S	TAGTTGGGGGTATTCGTATTCAATTGTCAGAGGTGAAATTCTTGGATTTATGGAAGACGAACTACTGCGA
Chrysophyte_18S	AAGCATTTACCAAGGATGTTTTCATTAATCAAGAACGAAAGTTAGGGGATCGAAGATGATTAGATACCAT
Chrysophyte_18S	CGTAGTCTTAACCATAAACTATGCCGACTAGGGATTGGTGGACGTTTGTAATGACTCCATCAGCACCTTA
Chrysophyte_18S	TGAGAAATCAAAGTCTTTGGGTTCCGGGGGGAGTATGGTCGCAAGGCTGAAACTTAAAGAAATTGACGGA
Chrysophyte_18S	AGGGCACCACCAGGAGTGGAGCCTGCGGCTTAATTTGACTCAACACGGGGAAACTTACCAGGTCCAGACA
Chrysophyte_18S	TAGTGAGGATTGACAGATTGAGAGCTCTTTCTTGATTCTATGGGTGGTGGTGCATGGCCGTTCTTAGTTG
Chrysophyte_18S	GTGGAGTGATTTGTCTGGTTAATTCCGTTAACGAACGAGACCCCCGCCTGCTAAATAGTCATACTAATGC
Chrysophyte_18S	TTAGCATTAGTGTTGGCTTCTTAGAGGGACTTTCGGTGACTAACCGAAGGAAGTTGGGGGCAATAACAGG
Chrysophyte_18S	TCTGTGATGCCCTTAGATGTCCTGGGCCGCACGCGCGCTACACTGACACACGCAGCGAGTCTTCCTTGTC
Chrysophyte_18S	CGAAAGGTCTGGGTAATCTTGTAAATGTGTGTCGTGATAGGGATAGATTATTGCAATTATTAATCTTGAA
Chrysophyte_18S	CGAGGAATTCCTAGTAAATGCGAGTCATCAGCTCGCGTTGATTACGTCCCTGCCCTTTGTACACACCGCC
Chrysophyte_18S	CGTCGCACCTACCGATTGAATGATTCGGTGAAACTTTCGGACCGTGGCTCGGACACCTTCGGGCGACCTT
Chrysophyte_18S	GCTGTGGGAAGTTATTTAAACCTCATCATTTAGAGGAAGGTGAAGTCGTAACAAGGTTTCCGTAGGTGAA
Chrysophyte_18S	CCTGCGGAAGGATCATTACCACACNTAAAGTCTGCATCTCTCATGGAGAAGTAGCAACAACAGAGAAGGA
Chrysophyte_18S	TGCTAGTCTGTCTTGACAGTCTGGCGTCCAACTTTGCGTCCCGAGTATTTCTAACTTTATGGCATCTGTC
Chrysophyte_18S	AAGATGCCCACCACTTTTTGTTACGTGAAAACGGAACAAACCTGACTTATAACAAAGTATTCGAACTCAC
Chrysophyte_18S	ATCGTCTTCGGTCTATTTGATCAAGGATGGTGTGATCGAAATCTAAAATGAAAAACACTTTCAGCAATGG
Chrysophyte_18S	ATGTCTTGGCTCCCACATCGATGAAGAACGCAGTGAAATGCGATACGTCATGCGAATTGCAAAATCAGTG
Chrysophyte_18S	AGTCATCAAAACTTTGAACGCAACTTGCACTTCCTCTGGAAGTATGTCTGTTGGAGTGTCTGTTCATCCC
Chrysophyte_18S	CACCATCTCAAAAGTCTCGGCGATTGAGATGCAGTCCACAGCTTATTGAGTACTCAATAATCGCGTGCAG
Chrysophyte_18S	ATGAAAGATAACCTCAAATCGTTTCAATAAGTGTGACGCTGTTGATCGCGAGATGCAATATTTGCGCGAC
Chrysophyte_18S	CATAGCGGTTACAATAAACTTTTGAAATGTATTTACGATAGGACCTCCAATCAGTCAAGAAAACCCGCTG
Chrysophyte_18S	AATTTAAGCATATTATTAGGCGGAGGAAAAGAAACTAACAAGGATTCCCTCAGTAACTGCGAGTGAAGCG
Chrysophyte_18S	GGAGAAGCTCAGACTGAAAATCTTCGGAATTGTAGTCTGGAGAGGTATGGTCAGCCTATGATGCTGGGTG
Chrysophyte_18S	AAATCTTCTGGAAAGGAGTGCCTTGGAGGGTGATAGCCCCGTTCACACCCAGTATTAGAAGCGTACGAC
Chrysophyte_18S-
Cryptomonad_16S	>Cryptomonad_16S_NC_000926.1
Cryptomonad_16S	AATCATGGAGAGTTTGATCCTGGCTCAGGATGAACGCTGGCGGTATGCTTAACACATGCAAGTCGTACGA
Cryptomonad_16S	AAGTTTTTAACTTTAGTGGCGGACGGGTGAGTAACACGTGAGAATCTACCCTTAGGAGGAGGATAACAGC
Cryptomonad_16S	TGGAAACGGCTGCTAATACTCCATATGCTGAAGAGTGAAAGGGAAACCACCTAAGGAAGAGCTCGCGTCT
Cryptomonad_16S	GATTAGCTAGTTGGTAGGGTAAGGGCCTACCAAGGCGACGATCAGTAGCTGGTTTGAGAGGACGATCAGC
Cryptomonad_16S	CACACTGGGACTGAGACACGGCCCAGACTCCTACGGGAGGCAGCAGTGGGGAATTTTCCGCAATGGGCGC
Cryptomonad_16S	AAGCCTGACGGAGCAATACCGCGTGAGGGATGAAGGCCTGTGGGTTGTAAACCTCTTTTCTCAAGGAAGA
Cryptomonad_16S	AGTTCTGACGGTACTTGAGGAATAAGCATCGGCTAACTCTGTGCCAGCAGCCGCGGTAATACAGAGGATG
Cryptomonad_16S	CAAGCGTTATCCGGAATTACTGGGCATAAAGCGTCTGTAGGTTGTTTAGTAAGTCTGCTGTTAAAGACTA
Cryptomonad_16S	GGGCTTAACCCTAGAAAAGCAGTGGAAACTGCTAGACTTGAGTGTGGTAGAGGTAGAGGGAATTCCTAGT
Cryptomonad_16S	GTAGCGGTGAAATGCGTAGATATTAGGAAGAACACCAATGGCGAAAGCACTTTACTGGGCCATAACTGAC
Cryptomonad_16S	ACTGAGAGACGACAGCTAGGGGAGCAAATGGGATTAGATACCCCAGTAGTCCTAGCCGTAAACTATGGAT
Cryptomonad_16S	ACTAGATGTTGTACGTATTAACCCGTACAGTATCGTAGCTAAGGCGTTAAGTATCCCGCCTGGGAAGTAC
Cryptomonad_16S	GCTCGCAAGAGTGAAACTCAAAGGAATTGACGGGGGCCCGCACAAGCGGTGGAGTATGTGGTTTAATTCG
Cryptomonad_16S	ATGCAACGCGAAGAACCTTACCAGGGTTTGACATGTCACAAATTTTCTTGAAAAAGAAAAGTGCCTTCGG
Cryptomonad_16S	GAATGTGAACACAGGTGGTGCATGGCTGTCGTCAGCTCGTGTCGTGAGATGTTGGGTTAAGTCCCGCAAC
Cryptomonad_16S	GAGCGTAACCCTTGTTTTTAGTTGCCATCATTAAGTTGGGCACTTTAAAAAGACTGCCGGTGATAAACCG
Cryptomonad_16S	GAGGAAGGTGAGGACGACGTCAAGTCAGCATGCCCCTTACACTCTGGGCTACACACGTACTACAATGGTC
Cryptomonad_16S	GAGACAAAAAGTCGCAAACTTGTGAAAGTAAGCTAATCTTATAAACTCGATCTCAGTTCGGATTGCAGGC
Cryptomonad_16S	TGCAACTCGCCTGCATGAAGTTGGAATCGCTAGTAATCGCCGGTCAGCTATACGGCGGTGAATCCGTTCC
Cryptomonad_16S	CGGGCCTTGTACACACCGCCCGTCACACCATGGAAGCTAGTCATACCCAAAGTCGTTACCTTAACCATTC
Cryptomonad_16S	GGAGGGGGGCGCCTAAGGTAGGGTTAGTGACTGGGGTGAAGTCGTAACAAGGTAGCCGTACTGGAAGGTG
Cryptomonad_16S	CGGCTGGATCACCTCCT
Cryptomonad_16S-
Cryptomonad_18S	>Cryptomonad_18S_AF508275.1 Teleaulax acuta 18S ribosomal RNA gene, partial sequence
Cryptomonad_18S	TAGTCATATGCTTGTCTCAAAGATTAAGCCATGCATGTCTTAGTGTAAATAACTCTTATGAAACTGCGAA
Cryptomonad_18S	TGGCTCATTAAATCAGTTATCGTTTATTTGATGGTCCCTTACTACATGGATAACCGTAGTAATTCTAGAG
Cryptomonad_18S	CTAATACATGCACAAAGGCCCGACTCACGGAGGGCTGTATTTATTAGATTCAAAGCCGACCTTGTTTTGG
Cryptomonad_18S	TGATTCATAATAACTTTTCGAACCTCATGCCTTTATGGTGGAGGTGATTCATTCAAATTTCTGCCCTATC
Cryptomonad_18S	AACTTTCGATGGTAGGATAGAGGCCTACCATGGTTTTAACGGGTGACGGAGAATTAGGGTTCGATTCCGG
Cryptomonad_18S	AGAGGGAGCCTGAGAGACGGCTACCACATCCAAGGAAGGCAGCAGGCGCGCAAATTACCCAATCCCGATT
Cryptomonad_18S	CGGGGAGGTAGTGACAATAAATAACAATACAGGGCCAACGGTCTTGTTATTGGAATGAGAACAATTTAAA
Cryptomonad_18S	TAACTTAACGAGGATCAATTAGAGGGCAAGTCTGGTGCCAGCAGCCGCGGTAATTCCAGCTCTAATAGCG
Cryptomonad_18S	TATATTAAAGTTGTTGCAGTTAAAAAGCTCGTAGTCGGATGTCGGGCTCGGGCAGGCTGTCGGCTTCGGT
Cryptomonad_18S	CGGACGGCAGGCTCGGGTCTTTCTGCCTGAGGAACCCGTGGCACTTAACTGTGCGGCGTGGGGACGCAGG
Cryptomonad_18S	CCGTTTACTTTGAAAAAATTAGAGTGTTCAAAGCAGGCCTACGCTTGAATACATTAGCATGGAATAATGG
Cryptomonad_18S	AATAGGACTTTGGTGCTATTTTGTTGGTTTATGGGACCGAAGTAATGATTAACAGGGACAGTTGGGGCCG
Cryptomonad_18S	TTTATATTTCGTTGTCAGAGGTGAAATTCTTGGATTTACGAAAGATAAACTTCTGCGAAAGCATTCGGCA
Cryptomonad_18S	AGGATGTTTTCATTGATCAAGAACGAAAGTTAGGGGATCGAAGACGATCAGATACCGTCGTAGTCTTAAC
Cryptomonad_18S	CATAAACTATGCCGACTAGGGATCAGTGGATGTCAATTTGCGACTCCATTGGCACCTTGTGAGAAATCAA
Cryptomonad_18S	AGTTTTTGGGTTCCGGGGGGAGTATGGTCGCAAGGCTGAAACTTAAAGGAATTGACGGAAGGGCACCACC
Cryptomonad_18S	AGGAGTGGAGCCTGCGGCTTAATTTGACTCAACACGGGGAAACTTACCAGGTCCAGACATAGTAAGGATT	34336-35805 Ochromonas sp. CCMP1393 plastid, complete genome
Cryptomonad_18S	GACAGATTGAAAGCTCTTTCTTGATTCTATGGGTGGTGGTGCATGGCCGTTCTTAGTTGGTGGAGTGATT
Cryptomonad_18S	TGTCTGGTTAATTCCGTTAACGAACGAGACCTCAGCCTGCTAACTAGTAACGCCAATATGATTGGCGGCT
Cryptomonad_18S	ACTTCTTAGAGGGACTATTTGTGTTTAATGAATGGAAGTTTGAGGCAATAACAGGTCTGTGATGCCCTTA
Cryptomonad_18S	GATGTTCTGGGCCGCACGCGCGCTACACTGATGAACGCAACGAGCCACTGTACCGAAAGGCATGGTAAAA
Cryptomonad_18S	CTTGTGAAAGTTCATCGTGATGGGGATAGATTATTGCAATTATTAATCTTCAACGAGGAATTCCTAGTAA
Cryptomonad_18S	GCGCGAGTCATCAGCTCGCGTTGATTACGTCCCTGCCCTTTGTACACACCGCCCGTCGCTCCTACCGATT
Cryptomonad_18S	GAATGGTCCGGTGAAATCTTCGGATTGCTGGGTAGGGCATTTATTTGACCTATCTGCGAGAAGTTGCTTG
Cryptomonad_18S	AACCTTATCATTTAGAGGAAGGAGAAGTCGTAACAAGGTTTCCG
Cryptomonad_18S-
Haptophyte_16S	>Haptophyte_16S_AY741371.1
Haptophyte_16S	CATGGAGAGTTTGATCCTGGCTCAGGATGAACGCTGGCGGTATGCTTAACACATGCAAGTCGAACGAGAG
Haptophyte_16S	TTTTTAACTCTAGTGGCGAACGGGTGCGTAATACGTGAGAATCTGCCCTTAGGAGAAGAATAACTACTGG
Haptophyte_16S	AAACGGTAGCTAAGTCTTCATATGCCGAGAGGTGAAATAGTTTCAACTGCCTAAGGATGAGCTCACGCCT
Haptophyte_16S	GATTAGCTTGTTGGTGAGGTAACGGCTTACCAAGGCCACGATCAGTAGCTGGTTTGAGAGAATGATCAGC
Haptophyte_16S	CACACTGGGACTGAGACACGGCCCAGACTCCTCCGGGAGGCAGCAGTGAGGAATTTTCCGCAATGGGCGA
Haptophyte_16S	AAGCCTGACGGAGCAATACCGCGTGAGGGATGAAGGATTTTGGTCTGTAAACCTCTTTTCTCAAGAAAGA
Haptophyte_16S	AGTTCTGACGGTACTTGAGGAATAAGCATCGGCTAACTCCGTGCCAGCAGCCGCGGTAATACGGGGGATG
Haptophyte_16S	CAAGCGTTATCCGGAATCATTGGGCGTAAAGCGCCTGTAGGTTGTTTAGTAAGTCTGTTGTTAAAGACCA
Haptophyte_16S	GGGCTTAACCCTGGGAAAGCAATGGAAACTACTAGACTTGAGTATGGCAGGGGTAGAGGGAATTTCTAGT
Haptophyte_16S	GTAGCGGTGAAATGCGTAGATATTAGAAAGAACACCGGCGGCGAAAGCGCTCTACTGGACCATTACTGAC
Haptophyte_16S	ACTCAGAGGCGAAAGCTAGGGGAGCAAAAGGGATTAGATACCCCTGTAGTCCTAGCCGTAAACGATGGAT
Haptophyte_16S	ACTAGATGTTGCGCAATTTGTGCAGTATCTTAGCTAACGCGTTAAGTATCCCGCCTGGGGAGTACGCTCG
Haptophyte_16S	CAAGGGTGAAACTCAAAGGAATTGACGGGGGCCCGCACAAGCGGTGGAGCATGTGGTTTAATTCGATGCA
Haptophyte_16S	ACGCGAAGAACCTTACCAGGGCTTGACATACTACAAATCTTTTCGAAACGAAAGAGTGCCTTCGGGAATG
Haptophyte_16S	TAGATACAGGTGGTGCATGGCTGTCGTCAGCTCGTGTCGTGAGATGTTGGGTTAAGTCCCGCAACGAGCG
Haptophyte_16S	CAACCCTCATTTTTAGTTGCCAATTTATTGGGATTTCTAGAGAGACTGCCGGTGACAAACCGGAGGAAGG
Haptophyte_16S	TGAGGATGACGTCAAGTCAGCATGCCCCTTATGCCCTGGGCCACACACGTGCTACAATGGCGAAGACAAA
Haptophyte_16S	GAGTCGCAAACCTGCGAAGGCTAGCTAATCTCGTAAACTTCGTCTAAGTTCGGATTGCAGGCTGCAACTC
Haptophyte_16S	GCCTGCATGAAGTTGGAATCGCTAGTAATCGCTGGTCAGCTATACAGCGGTGAATTCGTTCCCGGGCCTT
Haptophyte_16S	GTACACACCGCCCGTCACACCATGGGAGCTGGTCATACCCAATATCGTTAGCCTAACCATTCGGAGGGCG
Haptophyte_16S	GCGCTTAAGGTAGGGCTAGTGACTGGGGTGAAGTCGTAACAAGGTAGCCGTACTGGAAGGTGCGGCTGGA
Haptophyte_16S	TCACCTCCTT
Haptophyte_16S-
Haptophyte_18S	>Haptophyte_18S_FR865773.1 Pavlova sp. CCAP 940/2 genomic DNA containing 18S rRNA gene, ITS1, 5.8S rRNA gene, ITS2, culture collection CCAP 940/2
Haptophyte_18S	TAGTCATATGCTTGTCTCAAAGATTAAGCCATGCATGTCTAAGTATAAGCACCTTATACTGTGAAACTGC
Haptophyte_18S	GAATGGCTCATTAAATCAGTTATGGTTTATTTGATGGTACCTTACTACTTGGATACCCGTAGTAATTCTA
Haptophyte_18S	GAGCTAATACATGCAGGCAGTCCCGACTTTCGGAGGGATGTATTTATTAGATAAGAAACCGACTCGGCTT
Haptophyte_18S	CGGCCGGTTGTGTGCTGAGTCATACTAACTTTTCGAATCGCATGGCCTTGCGCCGGCGATGGTTCATTCA
Haptophyte_18S	AATTTCTGCCCTATCAGCTTTCGATGGTAGGATAGAGGCCTACCATGGCGTTAACGGGTAACGGAGAATT
Haptophyte_18S	AGGGTTCGATTCCGGAGAGGGAGCCTGAGAGACGGCTACCACATCCAAGGAAGGCAGCAGGCGCGCAAAT
Haptophyte_18S	TACCCAATCCTGACACAGGGAGGTAGTGACAAGAAATAACAATACAGGGCTCTTCGAGTCTTGTAATTGG
Haptophyte_18S	AATGAGTACAATTTAAATCCCTTAACGAGGATCCATTGGAGGGCAAGTCTGGTGCCAGCAGCCGCGGTAA
Haptophyte_18S	TTCCAGCTCCAATAGCGTATATTAAAGTTGTTGCAGTTAAAAAGCTCGTAGTCGGATTTCGGGTTGGAGC
Haptophyte_18S	GTTCGGTCTGCCGTTGGGTAGCACTGTTCTGCTGCATCCTTTTTGCGTGAGGCCTTGATCTGCTTGATTG
Haptophyte_18S	TGGGTTTTGGTGCTCTGCACATTTACTTTGAGAAAATCAGAGTGTTCAAAGCAGGCCTTTGCCATTGTAT
Haptophyte_18S	GTGTTAGCATGGGATAATGGAATAGGACCTTGGTGCTATTTTGTTGGTTTCGAACACCGAGGTAATGATT
Haptophyte_18S	AATAGGGATAGTCAGGGGCACTCGTATTCCGTAGAGAGAGGTGAAATTCTTAGACCCACGGAAGACGCAC
Haptophyte_18S	TACTGCGAAAGCATTTGCCAGGGATGTTTTCACTGATCAAGAACGAAAGTTAGGGGATCGAAGATGATCA
Haptophyte_18S	GATACCGTCGTAGTCTTAACCATAAACCATGCCGACCAGGGATTGGTGGGTGTCGTTTTTGACTCCATCA
Haptophyte_18S	GCACCTTTCGAGAAATCAGAGTCTTTGGGTTCCGGGGGGAGTATGGTCGCAAGTCTGAAACTTAAAGGAA
Haptophyte_18S	TTGACGGAAGGGCACCACCAGGCGTGGAGCCTGCGGCTTAATTTGACTCAACACGGGGAAACTTACCAGG
Haptophyte_18S	TCCAGACATTGTGAGGATTGACAGATTGAGAGCTCTTTCTTGATTCAATGGGTGGTGGTGCATGGCCGTT
Haptophyte_18S	CTTAGTTGGTGGAGTGATTTGTCTGGTTAATTCCGTTAACGAACGAGACCTTAACCTGCTAAATAGTCCG
Haptophyte_18S	CCGAACCATTTGGTTTGGTCGTTGGCTTCTTAGAGGGACTGTCGGTATCCAACCGACGGAAGTTTGAGGC
Haptophyte_18S	AATAACAGGTCTGTGATGCCCTTAGATGTTCTGGGCCGCACGCGCGCTACACTGACGCATTCACCGAGTA
Haptophyte_18S	TTTGTTCCTGCATCGAGAGGTGTGGGCAATCTGTTGAACCTGCGTCGTGATGGGGATAGATTATTGCAAT
Haptophyte_18S	TATTAATCTTCAACGAGGAATGCCTAGTAGGGTCTATGTCATCAGCATGACCCGATTACGTCCCTGCCCT
Haptophyte_18S	TTGTACACACCGCCCGTCGCTCCTACCGATTGGATGGTCCGGTGAGGTTTTCGGATTGGCGCAATGTTTT
Haptophyte_18S	GGTTCTCCGATCGCTGTGCCGAGAAGTCACCCAAACCTTATCATCTAGAGGAAGGAGAAGTCGTAACAAG
Haptophyte_18S	GTTTCCGTAGGTGAACCTGCGGAAGGATCATTACCGAACAATCCACATACCCACCGTGTTCACAGTGCTT
Haptophyte_18S	GTCTTTTGAGGTTGGTTTGGGCGTTTGCCTGGCTTGCCTTGGTTGCACACACGTGTTCCACTTCTTTTGG
Haptophyte_18S	CGTTTGAGGAGTTCTCTCCTGGAGCGTCATATGGCTGGCAGGCTCTGCCTCCGGTNTTCATGCTTGGCAT
Haptophyte_18S	GAACAACCATAAGCAAAGACAACTCCCAACAATGAATGTCTTGGCTCTCGCAACGATGAAGAACGCAGCG
Haptophyte_18S	AAATGCGATACGTAGTGCGAATTGCAGGATTCAGTGAATCATCAAATCTTTGAACGCATCTTGCACTTCC	17204-18690 Guillardia theta chloroplast, complete genome
Haptophyte_18S	CGGTTCTGCCTGGAAGTATCTCTGGTTGAGTGCCGTTCCCCCCATCTCGCCAAGTTCCTTTCTGGAGTTT
Haptophyte_18S	GTGCGGACTTTGAGCGTCGGCGCTTTGTGCGGCGTCGCTTGAAATGGAGCAGTCGCGTTTGGGAGTTTTG
Haptophyte_18S	CACTCTGAGCATNCGCGCCGTGGTAAGGATTCATTTCCTCAATACGGTGTGCTTTGCTCNGTGTGTGCCC
Haptophyte_18S	GT
Haptophyte_18S-
PD_16S	>PD_16S_GQ231542.1
PD_16S	TTTTGAGAGTTTGATCCTGGCTCAGGATGAACGCTAGCGGTATGCTTAACACATGCAAGTCGTACGAGAG
PD_16S	TTTTAACTCTAGTGGCGGACGGGTGAGTAACACGTGAGAATCTGCCCGTAGGAAGGAAATAACGCCGGGA
PD_16S	AACTGGTGCTAAAGTCCTATATACCTTTTGGTGAAATAGAGAAATCTGCCTACGGAGGAGCTCGCGCCTG
PD_16S	ATTAGCTAGTTGGTAGGGTAAAGGCCTACCAAGGCGATGATCAGTAGCTGATTTGAGAGGATGATCAGCC
PD_16S	ACACTGGAACTGAGACACGGTCCAGACTCCTACGGGAGGCAGCAGTGAGGAATTTTCCGCAATGGGCGAA
PD_16S	AGCCTGACGGAGCAATACCGCGTGAGGGATGACGGCCTTCGGGTTGTAAACCTCTTTTTTCAGGGAGGAA
PD_16S	GTTCTGACGTGTACCTGAAGAATAAGCATCGGCTAACTCCGTGCCAGCAGCCGCGGTAAGACGGAGGATG
PD_16S	CAAGTGTTATCCGGAATTATTGGGCGTAAAGCGTCTGTAGGTTGTTTAATAAGTCTGTTGTTAAAGGTTA
PD_16S	AAGCTCAACTTTAAAACTGCAATAGATACTGTTAGGCTAGAGTATAGTCGAGGTAGAAGGAATTTCCAGT
PD_16S	GAAGCGGTGAAATGCGTAGATATTGGAAGGAACACCAATGGCGAAAGCATTCTACTAGGCTCTTACTGAC
PD_16S	ACTGAGAGACGAAAGCTAGGGTAGCAAATGGGATTAGATACCCCAGTAGTCCTAGCCGTAAACGATGGAT
PD_16S	ACTAGACATTGCGTGTATCGATCCGCGTGGTGTTATAGCTAACGCGTTAAGTATCCCGCCTGGGGAGTAT
PD_16S	GCTCGCAAGAGTGAAACTCAAAGGAATTGACGGGGGCCCGCACAAGCGGTGGAGCATGTGGTTTAATTTG
PD_16S	ATGCAACGCGAAGAACCTTACCAGGGTTTGACATGGTGTTAATTTCCTGAAAAGGAAAGTACTGCTTGCA
PD_16S	GTAGACACACACAGGTGGTGCATGGCTGTCGTCAGCTCGTGTCGTGAGATGTTGGGTTAAGTCCCGCAAC
PD_16S	GAGCGCAACCCTTGTCTTTAGTTACAAGTAATCTAGAGAGACTATCGGTTATAAACCGGAGGAAGGTGGG
PD_16S	GACGACGTCAAGTCAGCATGCCCTTTATATCCTGGGCTACACACGTGCTACATTGGGGTAGGACAATAAG
PD_16S	ACGCAAAGTCGTGAGGCTAAGCAAATCTATAAACCTCCTCTAAGTTCAGATTGAAGGCTGCAACTCGCCT
PD_16S	TCATGAAGCTGGAATCGCTAGTAATCGCTGGTCAGCTACACAGCGGTGAATCCGTTCCCGGGCCTTGTAC
PD_16S	ACACCGCCCGTCACACCATGGAAGCTGGTTATGCCCGAAGTCGTTATACTAACCATTTGGAGGGAGACGC
PD_16S	CTAAGGTAGAGCTAGTGACTGGGGTGAAGTCGTAACAAGGTAGCCGTACTGGAAGGTGCGGCTGGATCAC
PD_16S	CTCCTTA
PD_16S-
PD_18S	>PD_18S_U40927.1 Coccoid pelagophyte CCMP1395 nuclear 18S ribosomal RNA gene
PD_18S	CTGCCAGTAGTCATACGCTCGTCTCAAAGATTAAGCCATGCATGTCTAAGTATAACGACTTGTACTGTGA
PD_18S	AACTGCGAATGGCTCATTATATCAGTTATAGTTTATTTGATAGTCCCTTACTACATGGATACCCGTAGTA
PD_18S	ATTCTAGAGCTAATACATGCATCGACTCCCAACTGCTTCGGCGGACGGGACGTATTTATTAGATTGAAAC
PD_18S	CAATGCGGGGGAGACCCCGGTATTGTGGTGAGTCATGATAACTTTGCGAATCGCATGGCCTTGCGCCGGC
PD_18S	GATGGATCATTCAAGTTTCTGCCCTATCAGCTTTGGATGGTAGGGTATTGGCCTACCATGGCATTAACGG
PD_18S	GTAACGGAGAATTGGGGTTCGATTCCGGAGAGGGAGCCTGAGAGACGGCTACCACATCCAAGGAAGGCAG
PD_18S	CAGGCGCGTAAATTACCCAATCCTGACACAGGGAGGTAGTGACAAGAAATAACAATGCCGGGCTCTTACG
PD_18S	AGTCTGGCAATTGGAATGAGAACAATTTAAATCCCTTATCGAGGATCCATTGGAGGGCAAGTCTGGTGCC
PD_18S	AGCAGCCGCGGTAATTCCAGCTCCAATAGCGTATATTAATGTTGTTGCAGTTAAAAAGCTCGTAGTTGGA
PD_18S	TTCCTGGCCTGGGGTAGCCGGTCCGCCTTGCAAAAGGTGCGCACTGTGCGGCCTCGGCCATCCTTGAGAA
PD_18S	GAGCGGTTCTGGCATTCAGTTGTCGGGGTCGGGATTCTCGACGTTTACTGTGAAAAAATCAGAGTGTTCA
PD_18S	AAGCAGGCTTACGCCTTGAATACATTAGCATGGAATAATGAGATAGGACCTTGGCGGTCTATTTTGTTGG
PD_18S	TTTGCACGCCGAGGTAATGATTAAAAGGGACGGTTGGGGTTCTTCGTATTCAATTGTCAGAGGTGAAATT
PD_18S	CTTGGATTTATGGAAGACGAACTGCTGCGAAAGCGTCGAACAAGGACGTTCTCATTAATCAAGAACGAAA
PD_18S	GTTAGGGGATCGAAGATGATTAGATACCATCGTAGTCTTAACCATAAACTATGCCGATTCAGGATTGGCG
PD_18S	GTCGTTTGTTCTCGACTCCGTCAGCACTGTATGAGAAATCAAAATCTTTGGGTTCCGGGGGGAGTATGGT
PD_18S	CGCAAGGCTGAAACTTAAAGAAATTGACGGAAGGGCACCACCAGGAGTGGAGCCTGCGGCTTAATTTGAC
PD_18S	TCAACACGGGGAAACTTACCAGGTCCAGACATAGTAAGGATTGACAGATTGAGAGCTCTTTCTTGATTCT
PD_18S	ATGGGTGGTGGTGCATGGCCGTTCTTAGTTGGTGGAGTGATTTGTCTGGTTAATTCCGTTAACGAACGAG
PD_18S	ACCCCCGCCTGCTAAATAGGTTCGGGAATGCGCTTGCATTGCCGAAACTTCTTAGAGGGACTTTCGGTGA
PD_18S	CTAACCGAAGGAAGCTGGGGGCAATAACAGGTCTGTGATGCCCTTAGATGTCCTGGGCCGCACGCGCGCT
PD_18S	ACACTGGCACACGCAACGAGTCTATCACCTTGGTCGGCAGGCCTGGGTAATCTGTGAACGTGTGCCGTGA
PD_18S	TTGGGATTGATTGTTGCAATTTTCAATCATGAACGAGGAATTCCTAGTAAACGCGAGTCATCAGCTCGCA
PD_18S	TTGATTACGTCCCTGCCCTTTGTACACACCGCCCGTCGCACCTACCGATTGAATGGTTCGGTGAAATCTC
PD_18S	AGGACTGGGGCACGCAAGCTTCACGGCGAACGTGCCTCGGGAATCTGATTAAACCTCACTATTTAGAGGA
PD_18S	AGGTGAAGTCGTAACAAGGTTTCCGTAGGTGAACCTGCAGAG
PD_18S-
		56-1535 Emiliania huxleyi strain CCMP 373 chloroplast, complete genome
		1-1477 Aureoumbra lagunensis strain CCMP 1507 chloroplast, complete genome

## Sheet: 5. Cultured 18S 16S alignments
Pelagophytes/ Dictyochophytes	Haptophytes	Cryptomonads	Chrysophyte-related species	Pelagophytes/ Dictyochophytes	Haptophytes	Cryptomonads	Chrysophyte-related species
35 819	94 816	53 1178	15 1383	48 1730	241 1679	143 1699	219 1684
Antarctic_KT956315.1_Uncultured_Pelagomonas_clone_ST4_40 GAGGAATAAGCATCGGCTAACTCCGTGCCAGCAGCCGCGGTAAGACGGAGGATGCAAGTGTTATCCGGAATTATTGGGCGTAAAGCGTCTGTAGGTTGCCTAACAAGTCTGTTGTTAAAGGTTAAAGCTTAACTTTAAAACTGCAGCAGAAACTGTTGGGCTTGAGTACAGTCGAAGTAGAGGGAATTTCCTGTGGAGCGGTGAAATGCGTAGATATGGGAAGGAACACCAATGGCGAAAGCACTCTACTAGGCTTTTACTGACACTCAGAGACGAAAGCTAGGGTAGCAAATGGGATTAGATACCCCAGTAGTCCTAGCCGTAAACGATGGATACTAAACA…	Antarctic_KT956298.1_Uncultured_Phaeocystis_clone_ST4_13 GCATCGGCTAACTCCGTGCCAGCAGCCGCGGTAATACGGGGGATGCAAGCGTTATCCGGATTTATTGGGCGTAAAGCGCCTGTAGGTTGTTTAATAAGTCTGTTGTTAAAGACTAGGGCTTAACCCTAGGAAAGCAATGGAAACTACTAGACTTGAGTATGATAGGGGTAGAGGGAATTTCTAGTGTAGCGGTGAAATGCGTAGATATTAGAAAGAACACCGGTGGCGAAGGCGCTCTACTGGATCATTACTGACACTCAGAGGCGAAAGCTAGGGTAGCAAAAGGGATTAGATACCCCTGTAGTCCTAGCCGTAAACGATGGATACTACATGTTGCGTTTT…	AB164406.1_Plagioselmis_sp_TUC_1 AGTTGGTAGGGTAATGGCCTACCAAGGCGACGATCAGTAGCTGGTTTGAGAGGATGATCAGCCACACTGGGACTGAGACACGGCCCAGACTCCTACGGGAGGCAGCAGTAGGGAATTTTCCGCAATGGGCGAAAGCCTGACGGAGCAATACCGCGTGAGGGATGACGGCCTGTGGGTTGTAAACCTCTTTTCTCAAGGAAGAAGTTCTGACGGTACTTGAGGAATAAGCATCGGCTAACTCTGTGCCAGCAGCCGCGGTAATACAGAGGATGCAAGCGTTATCCGGAATCACTGGGCATAAAGCGTCTGTAGGTTGTTTAATAAGTCTGCTGTTAAAGACTGGGGCTCAACCCCAGAAAAGCAGTG…	CAMNT_0034033545_Ochromonas_sp_CCMP1393 CTAGCTCAGGATGAACGCTAGCGGTATGCTTAACACATGCAAGTCGTACGGAAAAGTAATTTTTAGTGGCGAACGGGTGAGTAACACGTGAGAATTTGCCTTTAGGAAGAGGATAACTATTAGAGATAATAGCTAATACTCTATATGCCGTTTGGTGAAAGAAGTAATTCGCCTAAAGAGAAGCTCGCGTCTGATTAGCTAGTTGGTAGGGTAAAGGCCTACCAAGGCGACGATCCGTAGCTGGTTTGAGAGGATGATCAGTCACATTGGAACTGAGACACGGTCCAGACTCCTACGGGAGGCAGCAGTGAGGAATTTTCTGCAATGGGCGAAAGCCTGACAGAGCAATACCGCGTGAG…	Arctic_KT861000.1_Pelagophyceae_sp_RCC2511 ---------------------------------------AACTGCGAATGGCTCATTATATCAGTTATAGTTTATTTGATAGTCCCTTACTACATGGATACCCGTAGTAATTCTAGAGCTAATACATGCACCGACTCCCAACTGCTTCGGCGGACGGGACGTATTTATTAGATGGAAACCAATGCGGGGGAGACCCCGGTATTGTGGTGAGTCATGATAACTGTGCGAATCGCATGGCCTTGTGCCGGCGATGGATCATTCAAGTTTCTGCCCTATCAGCTTTGGATGGTAGGGTATTGGCCTACCATGGCATTTACGGGTAACGGAGAATTGGGGTTCGATTCCGGAGAGGGAGC…	Arctic_EU682597.1_Uncultured_haptophyte_clone_05M100n14 -------------------------------------------------------------------------------------------------------------------------------------------------------------------------------------------------------------------------------------------------------------------------------------------------------------------------------------------------------…	Arctic_EU664590.1_Uncultured_cryptophyte_clone_05M80r44 -------------------------------------------------------------------------------------------------------------------------------------------------------------------------------------------------------------------------------------------------------------------------------------------------------------------------------------------------------…	Arctic_HE820741.1_Uncultured_Hydrurus_partial -----------------------------------------------------------CTACTTGGATAACCGTAGTAATTCTAGAGCTAATACATGCATCAAGCCCCGACTTCTGGAAGGGGTGTATTTATTAGATGGAAACCAATGCGGGGCAACCCGGAATCTGGTGATTCATAATAACTTTCGGATCGACCTC--GGTCGATGCATCATTCAAGTTTCTGCCCTATCAGCTTTGGATGGTAGGGTATTGGCCTACCATGGCTTTAACGGGTAACGGAGAATTAGGGTTCGATTCCGGAGAGGGAGCCTGAGAAATGGCTACCACATCCAAGGAAGGCAGCAGGCGCGT…
Antarctic_KT956288.1_Uncultured_Pelagomonas_clone_ST4_32 GAGGAATAAGCATCGGCTAACTCCGTGCCAGCAGCCGCGGTAAGACGGAGGATGCAAGTGTTATCCGGAATTATTGGGCGTAAAGCGTCTGTAGGTTGCCTAACAAGTCTGTTGTTAAAGGTTAAAGCTTAACTTTAAAACTGCAGCAGAAACTGTTGGGCTTGAGTACAGTCGAAGTAGAGGGAATTTCCTGTGGAGCGGTGAAATGCGTAGATATGGGAAGGAACACCAATGGCGAAAGCACTCTACTAGGCTTTTACTGACACTCAGAGACGAAAGCTAGGGTAGCAAATGGGATTAGATACCCCAGTAGTCCTAGCCGTAAACGATGGATACTAAACA…	Antarctic_KT956289.1_Uncultured_Phaeocystis_clone_ST4_10 GCATCGGCTAACTCCGTGCCAGCAGCCGCGGTAATACGGGGGATGCAAGCGTTATCCGGATTTATTGGGCGTAAAGCGCCTGTAGGTTGTTTAATAAGTCTGTTGTTAAAGACTAGGACTTAACCCTAGGAAAGCAATGGAAACTACTAGACTTGAGTATGATAGGGGTAGAGGGAATTTCTAGTGTAGCGGTGAAATGCGTAGATATTAGAAAGAACACCGGCGGCGAAGGCGCTCTACTGGATCATTACTGACACTCAGAGGCGAAAGCTAGGGTAGCAAAAGGGATTAGATACCCCTGTAGTCCTAGCCGTAAACGATGGATACTACATGTTGCGTTTT…	AB471791.1_Teleaulax_acuta AGTTGGTAGGGTAAAGGCCTACCAAGGCGACGATCAGTAGCTGGTTTGAGAGGATGATCAGCCACACTGGGACTGAGACACGGCCCAGACTCCTACGGGAGGCAGCAGTAGGGAATTTTCCGCAATGGGCGAAAGCCTGACGGAGCAATACCGCGTGAGGGATGACGGCCTGTGGGTTGTAAACCTCTTTTCTCAAGGAAGAAGTTCTGACGGTACTTGAGGAATAAGCATCGGCTAACTCTGTGCCAGCAGCCGCGGTAATACAGAGGATGCAAGCGTTATCCGGAATCACTGGGCATAAAGCGTCTGTAGGTGGTTTGGTAAGTCTGCTGTTAAAGACTGGGGCTCAACCCCAGAAAAGCAGTGGAAACT…	Arctic_CAMNT_0038045831_Ochromonas_CCMP2298 --------------------------------------------------GAAAAGCAATTTTTAGTGGCGGACGGGTGAGTAACACGTGAGAATTTGCCTTTAGGAAGAGGATAACAATTAGAGATAATTGCTAATACTCTATATGCGGTTTCGTGAAAGAAGCAATTCGCCTAAAGAGAAGCTCGCGTCTGATTAGCTAGTTGGTAGGGTAATAGCCTACCAAGGCGACGATCAGTAGCTGGTTTGAGAGGATGATCAGCCACATTGGAACTGAGACACGGTCCAGACTCCTACGGGAGGCAGCAGTGAGGAATTTTCTGCAATGGGCGAAAGCCTGACAGAGCAATACCGCG…	Arctic_KT860994.1_Pelagophyceae_sp_RCC2494 ---------------------------------------AACTGCGAATGGCTCATTATATCAGTTATAGTTTATTTGATAGTCCCTTACTACATGGATACCCGTAGTAATTCTAGAGCTAATACATGCACCGACTCCCAACTGCTTCGGCGGACGGGACGTATTTATTAGATGGAAACCAATGCGGGGGAGACCCCGGTATTGTGGTGAGTCATGATAACTGTGCGAATCGCATGGCCTTGTGCCGGCGATGGATCATTCAAGTTTCTGCCCTATCAGCTTTGGATGGTAGGGTATTGGCCTACCATGGCATTTACGGGTAACGGAGAATTGGGGTTCGATTCCGGAGAGGGAGC…	HG970975.1_Haptophyceae_sp_EE_2014_partial TGCATGTCTAAGTATAAACGACTATACTGTGAAACTGCGAATGGCTCATTAAATCAGTTATGGTTTATTTGATGGTACCTACTACTTGGATAACCGTAGTAATTCTAGAGCTAATACATGCAGGAAGTCGCGACTTCGGGAGCGATGTATTTATTAGATAAGAAACCAATGCGCTCTCGGTTGCGTGCTGAGTCATAATAACTTATCGAATCGCATGGCTTTACGCTGGCGATGGTTCATTCAAATTTCTGCCCTATCAGCTTTCGATGGTAGGATAGAGGCCTACCATGGCGTTTACGGGTAACGGARAATTAGGGTTCGATTCCGGAGAGGGAGCCTGARAAACGGCTACCACA…	Arctic_GQ375265.1_Cryptophyceae_sp_CCMP2293 GCATGTCTTAGTGTAAATAACTCTTATGAAACTGCGAATGGCTCATTAAATCAGTTATCGTTTATTTGATGGTCCCTTACTACATGGATAACCGTAGTAATTCTAGAGCTAATACATGCACAAAGGCCCGACTCACGGAGGGCTGTATTTATTAGATTCAAAGCCGACCTTGTTCTGGTGATTCATAATAACTGCTCGAACCGCATGCCTTTATGGTGGCGGTGATTCATTCAAATTTCTGCCCTATCAACTTTCGATGGTAGGATAGAGGCCTACCATGGTTTTAACGGGTGACGGAGAATTAGGGTTCGATTCCGGAGAGGGAGCCTGAGAGACGGCTACCACATCCAAGGAA…	Antarctic_MG674904.1_Uncultured_Hydrurus_clone_Boeck1 CTATATGTGAAACTGCGAATGGCTCATTATATCAGTTATAGTTTATTTGATGGTCCTTGCTACTTGGATAACCGTAGTAATTCTAGAGCTAATACATGCATCAAGCCCCAACTTCTGGAAGGGGTGTATTTATTAGATGGAAACCAATGCGGGGCAACCCGGAATCTGGTGATTCATAATAACTTTCGGATCGACCTC--GGTCGATGCATCATTCAAGTTTCTGCCCTATCAGCTTTGGATGGTAGGGTATTGGCCTACCATGGCTTTAACGGGTAACGGAGAATTAGGGTTCGATTCCGGAGAGGGAGCCTGAGAAATGGCTACCACATCCAAGGAAGGCAGC…
CAMNT_0045571737_Pelagomonas_calceolata_CCMP1756 GAAGAATAAGCATCGGCTAACTCCGTGCCAGCAGCCGCGGTAAGACGGAGGATGCAAGTGTTATCCGGAATTATTGGGCGTAAAGCGTCTGTAGGTTGCCTAACAAGTCTGTTGTTAAAGGTTAAAGCTTAACTTTAAAACTGCAGCAGAAACTGCTAGGCTTGAGTACAGTCGAAGTAGAGGGAATTTCCAGTGAAGCGGTGAAATGCGTAGATATTGGAAGGAACACCAATGGCGAAAGCACTCTACTAGACTTTTACTGACACTCAGAGACGAAAGCTAGGGTAGCAAATGGGATTAGATACCCCAGTAGTCCTAGCCGTAAACGATGGATACTAAACATTGCGTGC…	Antarctic_CAMNT_0013831151_Phaeocystis_antarctica_Strain_Caron_Lab_Isolate GCACCGGCTAACTCCGTGCCAGCAGCCGCGGTAATACGGGGGGTGCAAGCGTTATCCGGATTTATTGGGCGTAAAGCGCCTGTAGGTTGTTTAATAAGTCTGTTGTTAAAGACTAGGGCTTAACCCTAGGAAAGCAATGGAAACTACTAGACTTGAGTATGATAGGGGTAGAGGGAATTTCTAGTGTAGCGGTGAAATGCGTAGATATTAGAAAGAACACCGGTGGCGAAGGCGCTCTACTGGATCATTACTGACACTCAGAGGCGAAAGCTAGGGTAGCAAAAGGGATTAGATACCCCTGTAGTCCTAGCCGTAAACGATGGA…	AB471793.1_Teleaulax_amphioxeia AGTTGGTAGGGTAATAGCCTACCAAGGCGACGATCAGTAGCTGGTTTGAGAGGATGATCAGCCACACTGGGACTGAGACACGGCCCAGACTCCTACGGGAGGCAGCAGTAGGGAATTTTCCGCAATGGGCGAAAGCCTGACGGAGCAATACCGCGTGAGGGATGACGGCCTGTGGGTTGTAAACCTCTTTTCTCAAGGAAGAAGTTCTGACGGTACTTGAGGAATAAGCATCGGCTAACTCTGTGCCAGCAGCCGCGGTAATACAGAGGATGCAAGCGTTATCCGGAATCACTGGGCATAAAGCGTCTGTAGGTGGTTTGGTAAGTCTGCTGTTAAAGACTGGGGCTCAACCCCAGAAAAGCAGTGG…	Antarctic_CAMNT_0006990463_Ochromonas_sp_Strain_CCMP1899 ---------------------------------------------------------------------------------------------------------------------------------------------------------------------------CCTAAAGAGAAGCCCGCGTCTGATTAGCTAGTTGGTGGGGTAAAGGCCTACCAAGGCGACGATCAGTAGCTGGTCTGAGAGGACGATCAGCCACACTGGAACTGAGACACGGTCCAGACTCCTACGGGAGGCAGCAGTGAGGAATTTTCTGCAATGGGCGAAAGCCTGACA…	HQ710571.1_Ankylochrysis_lutea_voucher_RCC_286 --------------------------------------------------------------------------------------------------------------------------------------------------------GACGGGACGTATTTATTAGATGGAAACCAATGC-GGGGAGACCCCGGTATTGTGGTGAGTCATGATAACTGTGCGAATCGCATGGCCTTGTGCCGGCGATGGATCATTCAAGTTTCTGCCCTATCAGCTTTGGATGGTAGGGTATTGGCCTACCATGGCATTTACGGGTAACGGAGAATTGGGGTTCGATTCCGGAGAGG…	Arctic_EU682596.1_Uncultured_haptophyte_clone_05M100r16 -------------------------------------------------------------------------------------------------------------------------------------------------------------------------------------------------------------------------------------------------------------------------------------------------------------------------------------------------------…	Arctic_GQ375264.1_Baffinella_frigidus_CCMP2045 --------------------CTCTTATGAAACTGCGAATGGCTCATTAAATCAGTTATCGTTTATTTGATGGTCCCTTACTACATGGATAACCGTAGTAATTCTAGAGCTAATACATGCACAAAGGCCCGACTCACGGAGGGCTGTATTTATTAGATTCAAAGCCGACCTTGTTCTGGTGATTCATAATAACTGCTCGAACCGCATGCCTTTATGGTGGCGGTGATTCATTCAAATTTCTGCCCTATCAACTTTCGATGGTAGGATAGAGGCCTACCATGGTTTTAACGGGTGACGGAGAATTAGGGTTCGATTCCGGAGAGGGAGCCTGAGAGACGGCTACCACATCCAAG…	Antarctic_MG674908.1_Uncultured_Hydrurus_clone_Boeck31 CTATATGTGAAACTGCGAATGGCTCATTATATCAGTTATAGTTTATTTGATGGTCCTTGCTACTTGGATAACCGTAGTAATTCTAGAGCTAATACATGCATCAAGCCCCGACTTCTGGAAGGGGTGTATTTATTAGATGGAAACCAATGCGGGGCAACCCGGAATCTGGTGATTCATAATAACTTTCGGACCGACCTC--GGTCGATGCATCATTCAAGTTTCTGCCCTATCAGCTTTGGATGGTAGGGTATTGGCCTACCATGGCTTTAACGGGTAACGGAGAATTAGGGTTCGATTCCGGAGAGGGAGCCTGAGAAATGGCTACCACATCCAAGGAAGGCAG…
LN735491.3_Pelagomonas_sp_RCC924 ---------------------TCCGTGCCAGCAGCCGCGGTAAGACGGAGGATGCAAGTGTTATCCGGAATTATTGGGCGTAAAGCGTCTGTAGGTTGCCTAACAAGTCTGTTGTTAAAGGTTAAAGCTTAACTTTAAAACTGCAGCAGAAACTGCTAGGCTTGAGTACAGTCGAAGTAGAGGGAATTTCCAGTGAAGCGGTGAAATGCGTAGATATTGGAAGGAACACCAATGGCGAAAGCACTCTACTAGACTTTTACTGACACTCAGAGACGAAAGCTAGGGTAGCAAATGGGATTAGATACCCCAGTAGTCCTAGCCGTAAACGATGGATACTAAACATTGCGTGCATCGATCCGCGTGGTG…	Antarctic_JN117275.2_Phaeocystis_antarctica_strain_CCMP1374_plastid_complete_genome_2_extraction GCACCGGCTAACTCCGTGCCAGCAGCCGCGGTAATACGGGGGGTGCAAGCGTTATCCGGATTTATTGGGCGTAAAGCGCCTGTAGGTTGTTTAATAAGTCTGTTGTTAAAGACTAGGGCTTAACCCTAGGAAAGCAATGGAAACTACTAGACTTGAGTATGATAGGGGTAGAGGGAATTTCTAGTGTAGCGGTGAAATGCGTAGATATTAGAAAGAACACCGGTGGCGAAGGCGCTCTACTGGATCATTACTGACACTCAGAGGCGAAAGCTAGGGTAGCAAAAGGGATTAGATACCCCTGT…	EU123323.1_Cryptophyta_sp_CR_MAL01 AGTTGGTAGGGTAATAGCCTACCAAGGCGACGATCAGTAGCTGGTTTGAGAGGATGATCAGCCACACTGGGACTGAGACACGGCCCAGACTCCTACGGGAGGCAGCAGTAGGGAATTTTCCGCAATGGGCGAAAGCCTGACGGAGCAATACCGCGTGAGGGATGACGGCCTGTGGGTTGTAAACCTCTTTTCTCAAGGAAGAAGTTCTGACGGTACTTGAGGAATAAGCATCGGCTAACTCTGTGCCAGCAGCCGCGGTAATACAGAGGATGCAAGCGTTATCCGGAATCACTGGGCATAAAGCGTCTGTAGGTGGTTTGGTAAGTCTGCTGTTAAAGACTGGGGCTCAACCCCAGAAAAGCAG…	CAMNT_0044163933_Synchroma_pusillum_Strain_CCMP3072 CTGGCTCAGGATGAACGCTAGCGGTATGCCTGACACATGCAAGTCGTACGGAAATTTATTTCC--GTGGCAAACGGGTGAGTAATGCGTGAGAATCTGCCTTTAAGAGGAGGATAACACTTGGAAACAAGTACTAAAACTCCATATGCCCAAGGGGAAATAGTGTAAACTGCTTAAAGAGGAGCTCATGTCTGATTAGCTAGTTGGTAAGGTAATGGCTTACCAAGGCGACGATCAGTAGCTGGTCTGAGAGGATGATCAGCCACACTGGAACTGAGACACGGTCCAGACTCCTACGGGAGGCAGCAGTGGGGAATTTTCTGCAATGGGCGAAAGCCTGACAGAGCA…	FJ973363.1_Ankylochrysis_lutea_strain_RCC_286 ------GCATGTCTAAGTATAAACGACTTTGTACTGTGAAACTGCGAATGGCTCATTATATCAGTTATAGTTTATTTGATAGTCCCTTACTACATGGATACCCGTAGTAATTCTAGAGCTAATACATGCACCGACTCCCAACTGCTTCGGCGGACGGGACGTATTTATTAGATGGAAACCAATGCGGGGGAGACCCCGGTATTGTGGTGAGTCATGATAACTGTGCGAATCGCATGGCCTTGTGCCGGCGATGGATCATTCAAGTTTCTGCCCTATCAGCTTTGGATGGTAGGGTATTGGCCTACCATGGCATTTACGGGTAACGGAGAATTGGGGTTCGATTCCGGAGAGGG…	Arctic_HM561162.1_Uncultured_haptophyte_clone_CFL133DA03 ------------------------------------------------------------------------------------------------------------------------------------------------------------------------------------------------------------------------------------------------------------------------------------------------------------------------------------------------------…	KF734089.1_Falcomonas_sp_CRY1V GCATGTCTTAGTGTAAATAACTCTTATGAAACTGCGAATGGCTCATTAAATCAGTTATCGTTTATTTGATGGTCCCTTACTACATGGATAACCGTAGTAATTCTAGAGCTAATACATGCACAAAGGCCCGACTCACGGAGGGCTGTATTTATTAGATTCAAAGCCGACCTTGTTCTGGTGATTCATAATAACTGCTCGAACCGCATGCCTTTATGGTGGCGGTGATTCATTCAAATTTCTGCCCTATCAACTTTCGATGGTAGGATAGAGGCCTACCATGGTTTTAACGGGTGACGGAGAATTAGGGTTCGATTCCGGAGAGGGAGCCTGAGAGACGGCTACCACATCCAAGGAAGGCAGCAGGCGCG…	Antarctic_MG674907.1_Uncultured_Hydrurus_clone_Boeck27 CTATATGTGAAACTGCGAATGGCTCATTATATCAGTTATAGTTTATTTGATGGTCCTTGCTACTTGGATAACCGTAGTAATTCTAGAGCTAATACATGCATCAAGCCCCGACTTCTGGAAGGGGTGTATTTATTAGATGGAAACCAATGCGGGGCAACCCGGAATCTGGTGATTCATAATAACTTTCGGATCGACCTC--GGTCGATGCATCATTCAAGTTTCTGCCCTATCAGCTTTGGATGGTAGGGTATTGGCCTACCATGGCTTTAACGGGTAACGGAGAATTAGGGTTCGATTCCGGAGAGGGAGCCTGAGAAATGGCTACCACATCCAAGGAAGGCAG…
LN735512.3_Pelagomonas_sp_RCC987 --------------------CTCCGTGCCAGCAGCCGCGGTAAGACGGAGGATGCAAGTGTTATCCGGAATTATTGGGCGTAAAGCGTCTGTAGGTTGCCTAACAAGTCTGTTGTTAAAGGTTAAAGCTTAACTTTAAAACTGCAGCAGAAACTGCTAGGCTTGAGTACAGTTGAAGTAGAGGGAATTTCCAGTGAAGCGGTGAAATGCGTAGATATTGGAAGGAACACCAATGGCGAAAGCACTCTACTAGACTTTTACTGACACTCAGAGACGAAAGCTAGGGTAGCAAATGGGATTAGATACCCCAGTAGTCCTAGCCGTAAACGATGGATACTAAACATTGCGTGCATCGATCCGCGTGGTG…	NC_0216371_Phaeocystis_globosa_strain_Pg_G_A_chloroplast_complete_genome_2_extraction GCATCGGCTAACTCCGTGCCAGCAGCCGCGGTAATACGGGGGATGCAAGCGTTATCCGGATTTATTGGGCGTAAAGCGCCTGTAGGTTGTTTAATAAGTCTGTTGTTAAAGACTAGGGCTTAACCCTAGGAAAGCAATGGAAACTACTAGACTTGAGTATGATAGGGGTAGAGGGAATTTCTAGTGTAGCGGTGAAATGCGTAGATATTAGAAAGAACACCGGTGGCGAAGGCGCTCTACTGGATCATTACTGACACTCAGAGGCGAAAGCTAGGGTAGCAAAAGGGATTAGATACCCCTGTAGTCCTAGCCG…	KP899713.1_Teleaulax_amphioxeia_strain_HACCP_CR01 AGTTGGTAGGGTAATAGCCTACCAAGGCGACGATCAGTAGCTGGTTTGAGAGGATGATCAGCCACACTGGGACTGAGACACGGCCCAGACTCCTACGGGAGGCAGCAGTAGGGAATTTTCCGCAATGGGCGAAAGCCTGACGGAGCAATACCGCGTGAGGGATGACGGCCTGTGGGTTGTAAACCTCTTTTCTCAAGGAAGAAGTTCTGACGGTACTTGAGGAATAAGCATCGGCTAACTCTGTGCCAGCAGCCGCGGTAATACAGAGGATGCAAGCGTTATCCGGAATCACTGGGCATAAAGCGTCTGTAGGTGGTTTGGTAAGTCTGCTGTTAAAGACTGGGGCTCA…	Exclude -------------------------------AAGACATGCAAGTCGAACGGTTTTTCAAGTGTCAGTGGCGAACGGGTGCGTAACACGTGAAAATCTACCATTTAGTGCGGAATAGCTCGGCGAAAGCCGGATTAATACCACATGTGTCCTGAGGACCGCAAGGCCTGACGCTAATTGAGGAGTTCGCGGCCTATCAGCTAGTTGGCGAGGTAACGGCTCACCAAGGCTAAGACGGGTAGCTGATCTGAGAGGATGATCAGCCACACTGGAACTGAGACACGGTCCAGACACCTACGGGTGGCAGCAGTTTCGAATCATTCACAATGGGCGAAAGCCTGATGGTGCGACGCCGCGTGAGGGATGAAGGCCTTCGGGTTGTAAACCTCTGTC…	Arctic_JF794050.1_Pelagophyceae_sp_RCC2040 -----------------------------------------------------CATTATATCAGTTATAGTTTATTTGATAGTCCCTTACTACATGGATACCCGTAGTAATTCTAGAGCTAATACATGCACCGACTCCCAACTGCCTCGGCGGACGGGACGTATTTATTAGATGGAAACCAATGCGGGGGAGACCCCGGTATTGTGGTGAGTCATGATAACTGTGCGAATCGCATGGCCTTGTGCCGGCGATGGATCATTCAAGTTTCTGCCCTATCAGCTTTGGATGGTAGGGTATTGGCCTACCATGGCATTTACGGGTAACGGAGAATTGGGGTTCGATTCCGGAGAGGGAGC…	Arctic_JN934681.1_Imantonia_sp_RCC2298 -------------------------------------------------------AGTTATGGTTTATTTGATGGTACCTACTACTTGGATAACCGTAGTAATTCTAGAGCTAATACATGCAGGATCGCCCGACTTCGGAAGGGCTGTATTTATTAGATAAGAAACCAACCCCTTTGCGGTTGCGTGCTGAGTCACAATAACTGCTCGAATCGCACGGCCTCGTGCCGGCGATGGTTCATTCAAATTTCTGCCCTATCAGCTTTCGATGGTAGGATCGAGGCCTACCATGGCGTTAACGGGTAACGGAGAATTAGGGTTCGATTCCGGAGAGGGAGCCTGAGAAATGGCTACCACATCCA…	Arctic_HM561136.1_Uncultured_cryptophyte_clone_CFL161R02 ------------------------------------------------------------------------------------------------------------------------------------------------------------------------------------------------------------------------------------------------------------------------------------------------------------------------------------------------------…	Freshwater_Arctic_FM955256.1_Hydrurus_foetidus_partial CTATATGTGAAACTGCGAATGGCTCATTATATCAGTTATAGTTTATTTGATGGTCCTTGCTACTTGGATAACCGTAGTAATTCTAGAGCTAATACATGCATCAAGCCCCGACTTCTGGAAGGGGTGTATTTATTAGATGGAAACCAATGCGGGGCAACCCGGAATCTGGTGATTCATAATAACTTTCGGATCGACCTC--GGTCGATGCATCATTCAAGTTTCTGCCCTATCAGCTTTGGATGGTAGGGTATTGGCCTACCATGGCTTTAACGGGTAACGGAGAATTAGGGTTCGATTCCGGAGAGGGAGCCTGAGAAATGGCTACCACATCCAAGGAAGGCAG…
LN735502.3_Pelagomonas_calceolata --------------------------------------------ACGGAGGATGC-AGTGTTATCCGGAATTATTGGGCGTAAAGCGTCTGTAGGTTGCCTAACAAGTCTGTTGTTAAAGGTTAAAGCTTAACTTTAAAACTGCAGCAGAAACTGCTAGGCTTGAGTACAGTTGAAGTAGAGGGAATTTCCAGTGAAGCGGTGAAATGCGTAGATATTGGAAGGAACACCAATGGCGAAAGCACTCTACTAGACTTTTACTGACACTCAGAGACGAAAGCTAGGGTAGCAAATGGGATTAGATACCCCAGTAGTCCTAGCCGTAAACGATGGATACTAAACATTGCGTGCATCGATCCGCGTGGT…	Antarctic_CAMNT_0043826573_Phaeocystis_antarctica_Strain_CCMP1374 GCACCGGCTAACTCCGTGCCAGCAGCCGCGGTAATACGGGGGGTGCAAGCGTTATCCGGATTTATTGGGCGTAAAGCGCCTGTAGGTTGTTTAATAAGTCTGTTGTTAAAGACTAGGGCTTAACCCTAGGAAAGCAATGGAAACTACTAGACTTGAGTATGATAGGGGTAGAGGGAATTTCTAGTGTAGCGGTGAAATGCGTAGATATTAGAAAGAACACCGGTGGCGAAGGCGCTCTACTGGATCATTACTGACACTCAGAGGCGAAAGCTAGGGTAGCAAAAGGGATTAGATACCCCTGTAGTCCTAGCCGTAAACGATGGATACTACATG…	NC_0275891_Teleaulax_amphioxeia_strain_HACCP_CR01 AGTTGGTAGGGTAATAGCCTACCAAGGCGACGATCAGTAGCTGGTTTGAGAGGATGATCAGCCACACTGGGACTGAGACACGGCCCAGACTCCTACGGGAGGCAGCAGTAGGGAATTTTCCGCAATGGGCGAAAGCCTGACGGAGCAATACCGCGTGAGGGATGACGGCCTGTGGGTTGTAAACCTCTTTTCTCAAGGAAGAAGTTCTGACGGTACTTGAGGAATAAGCATCGGCTAACTCTGTGCCAGCAGCCGCGGTAATACAGAGGATGCAAGCGTTATCCGGAATCACTGGGCATAAAGCGTCTGTAGGTGGTTTGGTAAGTCTGCTGTTAAAGACTGGGGCTCA…	CAMNT_0042911315_Pinguiococcus_pyrenoidosus_Strain_CCMP2078 CTGGCTCAGGATGAACGCTGGCAGTATGCCTAACACATGCAAGTTGAACGCGAGCTTCGGCTCGAGTAGCAGACGGGTGAGTAACACGTAAGAATCTGCCTCTAGGAGGGGGACAACAGTTGGAAACGACTGCTAATACCCCATATGTCGTAAGA---GAAAGGTTTTCCGCCTAGAGAGGAGCTTGCGTCTGATTAGTTAGTTGGTAAGGTAATGGCTTACCAAGACGAAGATCAGTAGCTGGTTTGAGAGGATGATCAGCCACACTGGAACTGAGACACGGTCCAGACTCCTACGGGAGGCAGCAGTGGGGAATTTTCTGCAATGGGCGAAAGCCTG…	KT861111.1_Pelagophyceae_sp_RCC1024 -----------------------------------GTGAAACTGCGAATGGCTCATTATATCAGTTATAGTTTATTTGATAGTCCCTTACTACTTGGATACCCGTAGTAATTCTAGAGCTAATACATGCATCGACTCCCAACTGCTTCGGCGGGCGGGACGTATTTATTAGATTGAAACCAATGCGGGGGAGACCCCGGTATTGTGGTGAGTCATGATAACTTTGCGAATCGCACGGCCTTGCGCTGGCGATGGATCATTCAAGTTTCTGCCCTATCAGCTTTGGATGGTAGGGTATTGGCCTACCATGGCATTAACGGGTAACGGAGAATTGGGGTTCGATTCCGGAGAGGGAGCCTGAGAG…	AB183606.1_Imantonia_sp_MBIC10500_gene_for TGCATGTCTAAGTATAAGCGACTGTACTGTGAAACTGCGAATGGCTCATTAAATCAGTTATGGTTTATTTGATGGTACCTACTACTTGGATAACCGTAGTAATTCTAGAGCTAATACATGCAGGATCGCCCGACTTCGGAAGGGCTGTATTTATTAGATAAGAAACCAACCCCTTCGCGGTTGCGTGCTGAGTCACAATAACTGCTCGAATCGCACGGCCTTGTGCCGGCGATGGTTCATTCAAATTTCTGCCCTATCAGCTTTCGATGGTAGGATCGAGGCCTACCATGGCGTTAACGGGTAACGGAGAATTAGGGTTCGATTCCGGAGAGGGAGCCTGAGAAATGGCTACCACA…	Arctic_HM561137.1_Uncultured_cryptophyte_clone_CFL146DB09 -----------------------------------------------------------------------------------------------------------------------------------------------------------------------------------------------------------------------------------------------------------------------------------------------------------------------------------------------------…	Antarctic_MG674912.1_Uncultured_Hydrurus_clone_Esp21 CTATATGTGAAACTGCGAATGGCTCATTATATCAGTTATAGTTTATTTGATGGT-CTTGCTACTTGGATAACCGTAGTAATTCTAGAGCTAATACATGCATCAAGCCCCGACTTCTGGAAGGGGTGTATTTATTAGATGGAAACCAATGCGGGGCAACCCGGAATCTGGTGATTCATAATAACTTTCGGATCGACCTC--GGTCGATGCATCATTCAAGTTTCTGCCCTATCAGCTTTGGATGGTAGGGTATTGGCCTACCATGGCTTTAACGGGTAACGGAGAATTAGGGTTCGATTCCGGAGAGGGAGCCTGAGAAATGGCTACCACATCCAAGGAAGGCAGCA…
CAMNT_0007255953_Pelagomonas_calceolata_Strain_RCC969 GAAGAATAAGCATCGGCTAACTCCGTGCCAGCAGCCGCGGTAAGACGGAGGATGCAAGTGTTATCCGGAATTATTGGGCGTAAAGCGTCTGTAGGTTGCCTAACAAGTCTGTTGTTAAAGGTTAAAGCTTAACTTTAAAACTGCAGCAGAAACTGCTAGGCTTGAGTACAGTCGAAGTAGAGGGAATTTCCAGTGAAGCGGTGAAATGCGTAGATATTGGAAGGAACACCAATGGCGAAAGCACTCTACTAGACTTTTACTGACACTCAGAGACGAAAGCTAGGGTAGCAAATGGGATTAGATACCCCAGTAGTCCTAGCCGTAAACGATGGATACTAAACATTG…	Antarctic_DQ442654.1_Phaeocystis_antarctica_isolate_W6_4 GCATCGGCTAACTCCGTGCCAGCAGCCGCGGTAATACGGGGGATGCAAGCGTTATCCGGATTTATTGGGCGTAAAGCGCCTGTAGGTTGTTTAATAAGTCCGTTGTTAAAGACTAGGGCTTAACCCTAGGAAAGCAATGGAAACTACTAGACTTGAGTATGATAGGGGTAGAGGGAATTTCTAGTGTAGCGGTGAAATGCGTAGATATTAGAAAGAACACCGGTCGCGAAGGCGCTCTACTGGATCATTACTGACACTCAGAGGCGAAAGCTAGGGTAGCAAAAGGGATTAGATACCCCTGTAGTCCTAGCCGTAAACGATGGATACT--------------…	AB164407.1_Teleaulax_sp_TUC_2 AGTTGGTAGGGTAATAGCCTACCAAGGCGACGATCAGTAGCTGGTTTGAGAGGATGATCAGCCACACTGGGACTGAGACACGGCCCAGACTCCTACGGGAGGCAGCAGTAGGGAATTTTCCGCAATGGGCGAAAGCCTGACGGAGCAATACCGCGTGAGGGATGACGGCCTGTGGGTTGTAAACCTCTTTTCTCAAGGAAGAAGTTCTGACGGTACTTGAGGAATAAGCATCGGCTAACTCTGTGCCAGCAGCCGCGGTAATACAGAGGATGCAAGCGTTATCCGGAATCACTGGGCATAAAGCGTCTGTAGGTGGTTTGGTAAGTCTGCTGTTAAAGACTGGGGCTCAACCCCAGAAAAGCAGTGGAA…	CAMNT_0006825303_Phaeomonas_parva_Strain_CCMP2877 CTGGCTCAGGATGAACGCTGGCGGTATGCCTAACACATGCAAGTCGAACGCGAGCTTCGGCTCGAGTGGCAGACGGGTGAGTAACACGTAAGAATCTGCCTTTAGGAAGGGGACAACAGTTGGAAACGGCTGCTAATACCCTATATGTCGTAAGA---GAAAGGTTTTCCGCCTAAAGAGGAGCTTGCGTCTGATTAGTTAGTTGGTAAGGTAACGGCTTACCAAGACGAAGATCAGTAGCTGGTTTGAGAGGATGATCAGCCACACTGGAACTGAGACACGGTCCAGACTCCTACGGGAGGCAGCAGTGGGGAATTTTCTGCAATGGGCGCAAGCCTGACAGAGCAAT…	LC189147.1_Pelagomonas_calceolata AGCCATGCATGTCTAAGTATAAGCGATCTTGTACTGTGAAACTGCGAATGGCTCATTATATCAGTTATAGTTTATTTGATAGTCCCTTACTACTTGGATACCCGTAGTAATTCTAGAGCTAATACATGCATCGACTCCCAACTGCTTCGGCGGGCGGGACGTATTTATTAGATTGAAACCAATGCGGGGGAGACCCCGGTATTGTGGTGAGTCATGATAACTTTGCGAATCGCATGGCCTTGTGCCGGCGATGGATCATTCAAGTTTCTGCCCTATCAGCTTTGGATGGTAGGGTATTGGCCTACCATGGCATTAACGGGTAACGGAGAATTGGGGTTCGATTCCGGAGAGGGAGCCTGAGAGAC…	AB183605.1_Imantonia_sp_MBIC10497_gene_for TGCATGTCTAAGTATAAGCGACTGTACTGTGAAACTGCGAATGGCTCATTAAATCAGTTATGGTTTATTTGATGGTACCTACTACTTGGATAACCGTAGTAATTCTAGAGCTAATACATGCAGGATCGCCCGACTTCGGAAGGGCTGTATTTATTAGATAAGAAACCAACCCCTTCGCGGTTGCGTGCTGAGTCACAATAACTGCTCGAATCGCACGGCCTTGTGCCGGCGATGGTTCATTCAAATTTCTGCCCTATCAGCTTTCGATGGTAGGATCGAGGCCTACCATGGCGTTAACGGGTAACGGAGAATTAGGGTTCGATTCCGGAGAGGGAGCCTGAGAAATGGCTACCACA…	AF143943.1_Falcomonas_daucoides GCATGTCTTAGTGTAAATAACTCTTATGAAACTGCGAATGGCTCATTAAATCAGTTATCGTTTATTTGATGGTCCCTTACTACATGGATAACCGTAGTAATTCTAGAGCTAATACATGCACAAAGGCTCGACTCACGGAGGGCTGTATTTATTAGATTC-AAGCCGACCTTGTTTTGGTGATTCATAATAACTGCTCGAACCGCATGCCTTTATGGTGGCGGTGATTCATTCAAATTTCTGCCCTATCAACTTTCGATGGTAGGATAGAGGCCTACCATGGTTTTAACGGGTGACGGAGAATTAGGGTTCGATTCCGGAGAGGGAGCCTGAGAGACGGCTACCACATCCAAGGAAGGCAGCAGGCGC…	Antarctic_MG674905.1_Uncultured_Hydrurus_clone_Boeck2 CTATATGTGAAACTGCGAATGGCTCATTATATCAGTTATAGTTTATTTGATGGTCCTTGCTACTTGGATAACCGTAGTAATTCTAGAGCTAATACATGCATCAAGCCCCGACTTCTGGAAGGGGTGTATTTATTAGATGGAAACCAATGCGGGGTAACCCGGAATCTGGTGATTCATAATAACTTTCGGATCGACTTC--GGTCGATGCATCATTCAAGTTTCTGCCCTATCAGCTTTGGATGGTAGGGTATTGGCCTACCATGGCTTTAACGGGTAACGGAGAATTAGGGTTCGATTCCGGAGAGGGAGCCTGAGAAATGGCTACCACATCCAAGGAAGGCAGC…
LN735490.3_Pelagomonas_sp_RCC919 -----------------TAACTCCGTGCCAGCAGCCGCGGTAAGACGGAGGATGCAAGTGTTATCCGGAATTATTGGGCGTAAAGCGTCTGTAGGTTGCCTAACAAGTCTATTGTTAAAGGTTAGAGCTCAACTCTAAAACTGCAGTAGAAACTGTCAGGCTTGAGTACAGTCGAAGTAGAGGGAATTTCCAGTGAAGCGGTGAAATGCGTAGATATTGGAAGGAACACCAATGGCGAAGGCACTCTACTAGACTTTTACTGACACTCAGAGACGAAAGCTAGGGTAGCAAATGGGATTAGATACCCCAGTAGTCCTAGCCGTAAACGATGGATACTAAACATTGCGTGCATCGATCCGCGTGGTG…	Antarctic_DQ442653.1_Phaeocystis_antarctica_isolate_RS_24 GCACCGGCTAACTCCGTGCCAGCAGCCGCGGTAATACGGGGGGTGCAAGCGTTATCCGGATTTATTGGGCGTAAAGCGCCTGTAGGTTGTTTAATAAGTCTGTTGTTAAAGACTAGGGCTTAACCCTAGGAAAGCAATGGAAACTACTAGACTTGAGTATGATAGGGGTAGAGGGAATTTCTAGTGTAGCGGTGAAATGCGTAGATATTAGAAAGAACACCGGTGGCGAAGGCGCTCTACTGGATCATTACTGACACTCAGAGGCGAAAGCTAGGGTAGCAAAAGGGATTAGATACCCCTGTAGTCCTAGCCGTAAACGATGGATACT-------------…	Antarctic_CAMNT_0021261077_Geminigera_cryophila_Strain_CCMP2564 AGTTGGTAAGGTAAAGGCTTACCAAGGCGACGATCAGTAGCTGGTTTGAGAGGATGATCAGCCACACTGGGACTGAGACACGGCCCAGACTCCTACGGGAGGCAGCAGTAGGGAATTTTCCGCAATGGGCGAAAGCCTGACGGAGCAATACCGCGTGAGGGACGACGGCCTGTGGGTTGTAAACCTCTTTTCTCAAGGAAGAAGTTCTGACGGTACTTGAGGAATAAGCATCGGCTAACTCTGTGCCAGCAGCCGCGGTAATACAGAGGATGCAAGCGTTATCCGGAATCACTGGGCATAAAGCGTCTGTAGGTTGTTTGGTAAGTCTGCTGTTA…	KJ877675.1_Ochromonas_sp_CCMP1393_plastid_complete_genome CTAGCTCAGGATGAACGCTAGCGGTATGCTTAACACATGCAAGTCGTACGGAAAAGTAATTTTTAGTGGCGAACGGGTGAGTAACACGTGAGAATTTGCCTTTAGGAAGAGGATAACTATTAGAGATAATAGCTAATACTCTATATGCCGTTTGGTGAAAGAAGTAATTCGCCTAAAGAGAAGCTCGCGTCTGATTAGCTAGTTGGTAGGGTAAAGGCCTACCAAGGCGACGATCAGTAGCTGGTTTGAGAGGATGATCAGCCACATTGGAACTGAGACACGGTCCAGACTCCTACGGGAGGCAGCAGTGAGGAATTTTCTGCAATGGGCGAAAGCCTGAC…	U40928.1_Coccoid_pelagophyte_CCMP1145 AGCCATGCATGTCTAAGTATAAGCGATCTTGTACTGTGAAACTGCGAATGGCTCATTATATCAGTTATAGTTTATTTGATAGTCCCTTACTACATGGATACCCGTAGTAATTCTAGAGCTAATACATGCATCGACTCCCAACTGCTTCGGCGGGCGGGACGTATTTATTAGATTGAAACCAATGCGGGGGAGACCCCGGTATTGTGGTGAGTCATGATAACTTTGCGAATCGCATGGCTTCGTGCCGGCGATGGATCATTCAAGTTTCTGCCCTATCAGCTTTGGATGGTAGGGTATTGGCCTACCATGGCATTAACGGGTAACGGAGAATTGGGGTTCGATTCCGGAGAGGGAGCCTGAG…	KC888128.1_Dicrateria_inornata_strain_PLY564 TGCATGTCTAAGTATAAGCGACTGTACTGTGAAACTGCGAATGGCTCATTAAATCAGTTATGGTTTATTTGATGGTACCTACTACTTGGATAACCGTAGTAATTCTAGAGCTAATACATGCAGGATCGCCCGACTTCGGAAGGGCTGTATTTATTAGATAAGAAACCAACCCCTTCGCGGTTGCGTGCTGAGTCACAATAACTGCTCGAATCGCACGGCCTCGTGCCGGCGATGGTTCATTCAAATTTCTGCCCTATCAGCTTTCGATGGTAGGATCGAGGCCTACCATGGCGTTAACGGGTAACGGAGAATTAGGGTTCGATTCCGGAGAGGGAGCCTGAGAAATGGCTACCA…	AM901360.1_Chroomonas_gentoftensis_partial GCATGTCTTAGTGTAAATAACTCTTATGAAACTGCGAATGGCTCATTAAATCAGTTATCGTTTATTTGATGGTCTCTTACTACATGGATAACCGTAGTAATTCTAGAGCTAATACATGCACAAAAGCTCAACTCACGGCGAGCTGTATTTATTAGATTCAAAGCCGACCTTGTTTTGGTGATTCATAATAACTTTGCGAACCGCATGCCCTTGTGGTGGCGGTGATTCATTCAAATTTCTGCCCTATCAACTTTCGATGGTAGGATAGAGGCCTACCATGGTTTTAACGGGTGACGGAGAATTAGGGTTCGATTCCGGAGAGGGAGCCTGAGAGACGGCTACCACATCCAAGGAAG…	Antarctic_MG674914.1_Uncultured_Ochromonas_clone_Esp29 ---TATGTGAAACTGCGAATGGCTCATTATATCAGTTATAGTTTATTTGATGGTCCTTGCTACTTGGATAACCGTAGTAATTCTAGAGCTAATACATGCATCAAGCCCCGACTTCTGGAAGGGGTGTATTTATTAGATGGAAACCAATGCGGGGCAACCCGGAATCTGGTGATTCATAATAACTTTCGGATCGACTTC--GGTCGATGCATCATTCAAGTTTCTGCCCTATCAGCTTTGGATGGTAGGGTATTGGCCTACCATGGCTTTAACGGGTAACGGAGAATTAGGGTTCGATTCCGGAGAGGGAGCCTGAGAAATGGCTACCACATCCAAGGAAGGCAG…
LN735511.3_Pelagomonas_sp_RCC986 --------------------------------------GGTAAGACGGAGGATGCAAGTGTTATCCGGAATTATTGGGCGTAAAGCGTCTGTAGGTTGTCTAGCAAGTCTATTGTTAAAGGTTAGAGCTTAACTCTAAAACTGCGGTAGAAACTGTTAGACTTGAGTATAGTCGAAGTAGAGGGAATTTCCAGTGAAGCGGTGAAATGCGTAGATATTGGAAGGAACACCAATGGCGAAAGCACTCTACTAGGCTTTTACTGACACTCAGAGACGAAAGCTAGGGTAGCAAATGGGATTAGATACCCCAGTAGTCCTAGCCGTAAACGATGGATACTAAACATTGCGCGTATCGATCCGCGTGGTG…	Antarctic_DQ442652.1_Phaeocystis_antarctica_isolate_W5_1 GCACCGGCTAACTCCGTGCCAGCAGCCGCGGTAATACGGGGGGTGCAAGCGTTATCCGGATTTATTGGGCGTAAAGCGCCTGTAGGTTGTTTAATAAGTCTGTTGTTAAAGACTAGGGCTTAACTCTAGGAAAGCAATGGAAACCACTAGACTTGAGTATAATAGGGGTAGAGGGAATTTCTAGTGTAGCGGTGAAATGCGTAGATATTAGAAAGAACACCGGTGGCGAAGGCGCTCTACTGGATCATTACTGACACTCAGAGGCGAAAGCTAGGGTAGCAAAAGGGATTAGATACCCCTGTAGTCCTAGCCGTAAACGATGGATACT--------------…	Antarctic_CAMNT_0013948563_Geminigera_sp_Strain_Caron_Lab_Isolate AGTTGGTAAGGTAAAGGCTTACCAAGGCGACGATCAGTAGCTGGTTTGAGAGGATGATCAGCCACACTGGGACTGAGACACGGCCCAGACTCCTACGGGAGGCAGCAGTAGGGAATTTTCCGCAATGGGCGAAAGCCTGACGGAGCAATACCGCGTGAGGGAYGACGGCCTGTGGGTTGTAAACCTCTTTTCTCAAGGAAGAAGTTCTGACGGTACTTGAGGAATAAGCATCGGCTAACTCTGTGCCAGCAGCCGCGGTAATACAGAGGATGCAAGCGTTATCCGGAATCACTGGGCATAAAGCGTCTGTAGGTTGTTTGGTAAGTCTGCTGT…	LN735359.3_Ochromonas_sp_RCC2350_chloroplast_partial ----------------------------------------------------------------------------------------------------------------------------------------------------------------------------------------------------------------------------------------------------------------------------------------------------------------------------------------------------------…	U14389.1_Pelagomonas_calceolata AGCCATGCATGTCTAAGTATAAGCGATCTTGTACTGTGAAACTGCGAATGGCTCATTATATCAGTTATAGTTTATTTGATAGTCCCTTACTACATGGATACCCGTAGTAATTCTAGAGCTAATACATGCATCGACTCCCAACTGCTTCGGCGGGCGGGACGTATTTATTAGATTGAAACCAATGCGGGGGAGACCCCGGTATTGTGGTGAGTCATGATAACTTTGCGAATCGCATGGCTTCGTGCCGGCGATGGATCATTCAAGTTTCTGCCCTATCAGCTTTGGATGGTAGGGTATTGGCCTACCATGGCATTAACGGGTAACGGAGAATTGGGGTTCGATTCCGGAGAGGGAGCCTGAGAGACGG…	KT861316.1_Imantonia_sp_RCC3050 -----------------------------------TGCGAATGGCTCATTAAATCAGTTATGGTTTATTTGATGGTACCTACTACTTGGATAACCGTAGTAATTCTAGAGCTAATACATGCAGGATCGCCCGACTTCGGAAGGGCTGTATTTATTAGATAAGAAACCAACCCCTTCGCGGTTGCGTGCTGAGTCACAATAACTGCTCGAATCGCACGGCCTCGTGCCGGCGATGGTTCATTCAAATTTCTGCCCTATCAGCTTTCGATGGTAGGATCGAGGCCTACCATGGCGTTAACGGGTAACGGAGAATTAGGGTTCGATTCCGGAGAGGGAGCCTGAGAAATGGCTACCACATCCAAGGAAGG…	HM126534.1_Chroomonas_vectensis_strain_K_0432 GCATGTCTTAGTGTAAATAACTCTTATGAAACTGCGAATGGCTCATTAAATCAGTTATCGTTTATTTGATGGTCTCTTACTACATGGATAACCGTAGTAATTCTAGAGCTAATACATGCACAAAAGCTCAACTCACGGCGAGCTGTATTTATTAGATTCAAAGCCGACCTTGTTTTGGTGATTCATAATAACTTTGCGAACCGCATGCCCTTGTGGTGGCGGTGATTCATTCAAATTTCTGCCCTATCAACTTTCGATGGTAGGATAGAGGCCTACCATGGTTTTAACGGGTGACGGAGAATTAGGGTTCGATTCCGGAGAGGGAGCCTGAGAGACGGCTACCACATCCAAGG…	Antarctic_EF432525.1_Chrysophyceae_sp_I76_clone_A1 CTATATGTGAAACTGCGAATGGCTCATTATATCAGTTATAGTTTATTTGATGGTCCTTGCTACTTGGATAACCGTAGTAATTCTAGAGCTAATACATGCATCAAGCCCCGACTTCTGGAAGGGGTGTATTTATTAGATGGAAACCAATGCGGGGCAACCCGGAATCTGGTGATTCATAATAACTTTCGGATCGACTTC--GGTCGATGCATCATTCAAGTTTCTGCCCTATCAGCTTTGGATGGTAGGGTATTGGCCTACCATGGCTTTAACGGGTAACGGAGAATTAGGGTTCGATTCCGGAGAGGGAGCCTGAGAAATGGCTACCACATCCAAGGAAGGCAGCAGG…
LN735206.2_Pelagomonas_sp_RCC1024 -----------------------------------------TAGACGGAGGATGCAAGTGTTATCCGGAATTATTGGGCGTAAAGCGTCTGTAGGTTGTCTAGCAAGTCTATTGTTAAAGGTTAGAGCTTAACTCTAAAACTGCGGTAGAAACTGTTAGACTTGAGTATAGTCGAAGTAGAGGGAATTTCCAGTGAAGCGGTGAAATGCGTAGATATTGGAAGGAACACCAATGGCGAAAGCACTCTACTAGGCTTTTACTGACACTCAGAGACGAAAGCTAGGGTAGCAAATGGGATTAGATACCCCAGTAGTCCTAGCCGTAAACGATGGATACTAAACATTGCGCGTATCGATCCGCGTGGT…	CAMNT_0006738711_Phaeocystis_Sp_Strain_CCMP2710 GCATCGGCTAACTCCGTGCCAGCAGCCGCGGTAATACGGGGGATGCAAGCGTTATCCGGATTTATTGGGCGTAAAGCGCCTGTAGGTTGTTTAATAAGTCTGTTGTTAAAGACTAGGGCTTAACCCTAGGAAAGCAATGGAAACTACTAGACTTGAGTATGATAGGGGTAGAGGGAATTTCTAGTGTAGCGGTGAAATGCGTAGATATTAGAAAGAACACCGGTGGCGAAGGCGCTCTACTGGATCATTACTGACACTCAGAGGCGAAAGCTAGGGTAGCAAAAGGGATTAGATACCCCTGTAGTCCTAGCCGTAAACGATGGATACTACATGTTGCGTTTTTAATGCAGT…	Antarctic_DQ419059.1_Uncultured_cryptophyte_clone_ST7_92R -----------------------------------------------------------------------------------------------------------------------------------------------------------------------------------------------------------------------------------------------------------------------------------------------------------------------------------------------------…	CAMNT_0024589761_Mallomonas_Sp_Strain_CCMP3275 CTAGCTCAGAATGAACGCTAGCGGTATGCTTAACACATGCAAGTCGTACGGAAAAGAAATTTTTAGTGGCGAACGGGTGCGTAACGCGTGAGAATTTGCCTTTAGGAAGAGGATAACACCTAGAAATAGATGCTAAAACTCTATATGCCGTAAGGTGAAAAAAGAAATTTGCCTAAAGAGAAGCTCGCGTCTGATTAGCTAGTTGGTGGGGTAAAGGCCTACCAAGGCGACGATCAGTAGCTGGTCTGAGAGGATGATCAGCCACACTGGAACTGAGACACGGTCCAGACTCCTACGGGAGGCAGCAGTGAGGAATTTTCTGCAATGGGCGAAAGCCTGACAGAGCAATACC…	LC012594.1_Pelagomonas_calceolata AGCCATGCATGTCTAAGTATAAGCGATCTTGTACTGTGAAACTGCGAATGGCTCATTATATCAGTTATAGTTTATTTGATAGTCCCTTACTACATGGATACCCGTAGTAATTCTAGAGCTAATACATGCATCGACTCCCAACTGCTTCGGCGGGCGGGACGTATTTATTAGATTGAAACCAATGCGGGGGAGACCCCGGTATTGTGGTGAGTCATGATAACTTTGCGAATCGCATGGCTTCGTGCCGGCGATGGATCATTCAAGTTTCTGCCCTATCAGCTTTGGATGGTAGGGTATTGGCCTACCATGGCATTAACGGGTAACGGAGAATTGGGGTTCGATTCCGGAGAGGGAGCCTGAGAGAC…	AM491015.1_cf_Imantonia_sp_CCMP_1404_partial TGCATGTCTAAGTATAAGCGACTGTACTGTGAAACTGCGAATGGCTCATTAAATCAGTTATGGTTTATTTGATGGTACCTACTACTTGGATAACCGTAGTAATTCTAGAGCTAATACATGCAGGATCGCCCGACTTCGGAAGGGCTGTATTTATTAGATAAGAAACCAACC-CTTCGCGGTTGCGTGCTGAGTCACAATAACTGCTCGAATCGCACGGCCTCGTGCCGGCGATGGTTCATTCAAATTTCTGCCCTATCAGCTTTCGATGGTAGGATCGAGGCCTACCATGGCGTTAACGGGTAACGGAGAATTAGGGTTCGATTCCGGAGAGGGAGCCTGAGAAATGGCTACCA…	FR850018.1_Chroomonas_sp_WE_2011_partial GCATGTCTTAGTGTAAATAACTCTTATGAAACTGCGAATGGCTCATTAAATCAGTTATCGTTTATTTGATGGTCTCTTACTACATGGATAACCGTAGTAATTCTAGAGCTAATACATGCACAAAGGCTCGACTCACGGAGAGCTGTATTTATTAGATTCAAAGCCGACCTCGTTTTGGTGATTCATAATAACTTTTCGAACCGCATGCCCTTGCGGTGGCGGTGATTCATTCAAATTTCTGCCCTATCAACTTTCGATGGTAGGATAGAGGCCTACCATGGTTTTAACGGGTGACGGAGAATTAGGGTTCGATTCCGGAGAGGGAGCCTGAGAGACGGCTACCACATCCAAGGAAGGC…	Antarctic_CAMNT_0007030041_Ochromonas_sp_Strain_CCMP1899 CTATATGTGAAACTGCGAATGGCTCATTATATCAGTTATAGTTTATTTGATGGTCCTTGCTACTTGGATAACCGTAGTAATTCTAGAGCTAATACATGCATCAAGCCCCGACTTCTGGAAGGGGTGTATTTATTAGATGGAAACCAATGCGGGGCAACCCGGAATCTGGTGATTCATAATAACTTTCGGATCGACTTC--GGTCGATGCATCATTCAAGTTTCTGCCCTATCAGCTTTGGATGGTAGGGTATTGGCCTACCATGGCTTTAACGGGTAACGGAGAATTAGGGTTCGATTCCGGAGAGGGAGCCTGAGAAATGGCTACCACATCCAAGGAAGGC…
[truncated: 231 more rows]

## Sheet: 6. Cultured 18S and 16S trees
Chrysophyte-related species		Chrysophyte-related species		Chrysophyte-related species		Chrysophyte-related species		Pelagophytes/ Dictyochophytes		Pelagophytes/ Dictyochophytes		Pelagophytes/ Dictyochophytes		Pelagophytes/ Dictyochophytes		Haptophytes		Haptophytes		Haptophytes		Haptophytes		Cryptomonads		Cryptomonads		Cryptomonads		Cryptomonads		Pelagophytes/ Dictyochophytes		Pelagophytes/ Dictyochophytes		Pelagophytes/ Dictyochophytes		Pelagophytes/ Dictyochophytes		Haptophytes		Haptophytes		Haptophytes		Haptophytes		Cryptomonads
16S		16S		16S		16S		16S		16S		16S		16S		16S		16S		16S		16S		16S		16S		16S		16S		18S		18S		18S		18S		18S		18S		18S		18S		18S
RAxML		RAxML		MrBayes		MrBayes		RAxML		RAxML		MrBayes		MrBayes		RAxML		RAxML		MrBayes		MrBayes		RAxML		RAxML		MrBayes		MrBayes		RAxML		RAxML		MrBayes		MrBayes		RAxML		RAxML		MrBayes		MrBayes		RAxML
0.8 trim		0.5 trim		0.8 trim		0.5 trim		0.8 trim		0.5 trim		0.8 trim		0.5 trim		0.8 trim		0.5 trim		0.8 trim		0.5 trim		0.8 trim		0.5 trim		0.8 trim		0.5 trim		0.8 trim		0.5 trim		0.8 trim		0.5 trim		0.8 trim		0.5 trim		0.8 trim		0.5 trim		0.8 trim
#NEXUS		#NEXUS		#NEXUS		#NEXUS		#NEXUS		#NEXUS		#NEXUS		#NEXUS		#NEXUS		#NEXUS		#NEXUS		#NEXUS		#NEXUS		#NEXUS		#NEXUS		#NEXUS		#NEXUS		#NEXUS		#NEXUS		#NEXUS		#NEXUS		#NEXUS		#NEXUS		#NEXUS		#NEXUS
begin taxa;		begin taxa;		begin taxa;		begin taxa;		begin taxa;		begin taxa;		begin taxa;		begin taxa;		begin taxa;		begin taxa;		begin taxa;		begin taxa;		begin taxa;		begin taxa;		begin taxa;		begin taxa;		begin taxa;		begin taxa;		begin taxa;		begin taxa;		begin taxa;		begin taxa;		begin taxa;		begin taxa;		begin taxa;
[truncated: 250 more rows]
[truncated: 7 more columns]

## Sheet: 7. Consensus 18S and 16S trees
Pelagophytes/ Dictyochophytes		Haptophytes		Cryptomonads		Chrysophyte-related species		Pelagophytes/ Dictyochophytes		Haptophytes		Cryptomonads		Chrysophyte-related species																																		Baffinella_CCMP2293@Euk-CCTH-Cryptomonads-Geminigeraceae
[truncated: 345 more rows]

[truncated: 4 more sheets: 8. Tara alignments, 9. Tara tree outputs, 10. Individual abundances, 11. Combined abundances]
