# Supplementary material for: Convergent evolution and horizontal gene transfer in Arctic Ocean microalgae
Source: Life Sci Alliance. 2022 Dec 15;6(3):e202201833. doi: 10.26508/lsa.202201833 (PMC9756366; doi:10.26508/lsa.202201833)
Supplement: Supplementary file 2 [file LSA-2022-01833_Supplemental_Data_2.xlsx]

## Sheet: Overview
	Data Folder S2. Convergent evolution in Arctic algal strains assessed by PFAM distributions.
	This workbook details calculations of similarity in PFAM content between distantly related microalgal genomes and decontaminated MMETSP transcriptomes in the pan-algal dataset, assessed using PCA and Bray-Curtis dissimilarity indices.
	Additional supporting data pertaining to these analyses is found at the linked osf.io https://osf.io/3pmxb/; in the folders "genome properties"; "CAFE and phylPCA" and "PFAM Bray-Curtis distributions".
Figures	Folder S2 Worksheet content descriptions:
	Sheet 1. "Genome comparisons" tabulates the size, assembly length, and number of coding sequences in the four Arctic algal genomes sequenced, and their nearest related lineages (NRL) available as of March 2020.
S7 Fig	Sheet 2. "Library statistics" tabulates the total number of genes, PFAMs, BUSCOs, and PFAMs per gene in each library incorporated in the pan-algal dataset; and one-way ANOVAs of difference in the mean number of PFAMs per gene for different groups of algal strains. P-values are signed such that positive values indicate that the first group of strains in the comparison has a greater mean number of …
Fig. 2	Sheet 3. "PFAM distributions" tabulates the frequency of 6993 PFAMs in each library. MMETSP PFAM annotations were initially decontaminated using a BLAST-based pipeline detailed in Marron et al., 2016; and Dorrell et al., 2017.
Fig. 2		Columns A-C list the PFAM number and assigned function.
Fig. 2		Columns D-I list the number of algal strains in the attached dataset containing the PFAM.
Fig. 2		Columns J-M list the enrichment ratio, and log10 chi-squared enrichment Pvalue, of Arctic algal strains containing the PFAM compared to non-Arctic strains, excluding freshwater, non-photosynthetic and fragmented taxa. P-values are signed such that PFAMs that are over-enriched in Arctic strains are positive; and PFAMs under-enriched in Arctic strains have negative P-values.
Fig. 2		Columns O-KA list the number of each PFAM found in each library. Each library then further defined defined considering catagories listed in column N Rows 1-6:
			Row 1 shows the strain designation.
			Row 2 indicates the group (chlorophytes, chrysophyte-related strains, dinoflagellates, dictyochophytes, diatoms, pelagophytes, haptophytes, cryptomonads) of the algal strain considered.
			Row 3 details the type of library (genome or transcriptome) from which the sequences were generated. Here the MMETSP transcriptomes were decontaminated using the BLAST based pipeline benchmarked in (Marron et al 2016, Dorrell et al 2017).
			Row 4 shows the habitat or functional group to which each library was assigned. Broadly these are: Arctic Ocean (>60°N); Antarctic Ocean (>55°S); other marine; freshwater Arctic; non-photosynthetic; and highly fragmented transcriptomes (defined as < 15% total eukaryotic BUSCOs retrieved).
			Rows 5 and 6 show two different metrics used for normalisation of Bray-Curtis calculations: total numbers of PFAMs identified; and total numbers of complete (single-copy or duplicated) eukaryotic BUSCOs retrieved.
Fig 2	Sheet 4. "Bray-Curtis heatmap", show pairwise convergence values between PFAM content in library pairs in the pan-algal dataset calculated by: Bray-Curtis index Values are calculated except for library pairs from the same taxonomic group (e.g., cryptomonads v cryptomonads).
S8 Fig	Sheet 5, "BUSCO-adjusted PFAM heatmap", show pairwise convergence values between PFAM content in library pairs in the pan-algal datase, and total number shared PFAMs normalised on BUSCO content. Values are calculated except for library pairs from the same taxonomic group (e.g., cryptomonads v cryptomonads).
S8 Fig	Sheet 6 "Spearman correlation heatmap" show pairwise convergence values between PFAM content in library pairs in the pan-algal dataset calculated using Spearman rank index. Values are calculated except for library pairs from the same taxonomic group (e.g., cryptomonads v cryptomonads).
Fig. 2; S8 Fig	Sheet 7. "Convergence comparisons" details tests of differences between mean Bray-Curtis values, calculated between different sets of libraries in the dataset:
		Column A lists a specific set of Bray-Curtis values considered (e.g., between Arctic strains, labelled "Arctic-Arctic")
		Columns B-C list the mean and standard deviation of the crude Bray-Curtis values calculated for the library pair concerned; values; and Columns F-G the same for Spearman rank indices.
		Columns D-E list similar calculations to those in B-C for BUSCO-normalised shared PFAM
		Column H lists the total number of values (counts) considered in each dataset.
		Columns J-M showes results for one-way ANOVA P-value of difference between the mean Bray-Curtis, BUSCO-corrected PFAM, and Spearman indices for different pairs of libraries considered. P-values are signed such that positive values denote that the first library type in the comparison has the higher mean convergence coefficient; and negative values that it has a lower mean convergence coefficient.
S9 Fig	Sheet 8. "PCA values" shows co-ordinate values obtained for phylPCA calculations of genome and transcriptome libraries in the pan-algal dataset. The tree topology used for the calculation of each phylogenetically-aware PCA is provided in Row 2.
		Methods referred to:
		Sheet 3	Marron et al., 2016	doi: 10.1093/molbev/msw209
			Dorrell et al., 2017	doi: 10.7554/eLife.23717

## Sheet: 1. Genome comparisons
Species	CCMP2293	Guillardia theta (Curtis, 2012)	CCMP2436	Emiliania huxleyi (Read, 2013)	Chrysochromulina tobin (Hovde, 2015)	CCMP2298	Nannochloropsis gaditana (Radakovits, 2013)	Nannochloropsis oceanica (Wang, 2014)	CCMP2097	Aureococcus (Gobler, 2011)
Lineage	Cryptophytes		Haptophytes			Chrysophyte-related			Pelagophytes
Assembly length, Mbp	534.5	87.2	165.4	141.7	59	61.1	29	30.1	85.8	59.6
Repeat space, Mbp	219.5	9.52	16.9	16.9	3.1	9.55	1.48	2.89	23.2	4.94
% repeat space	41.1	10.9	10.2	11.9	5.3	15.6	5.1	9.6	27	8.3
# scaffolds	10880	670	2243	6995	n.d.	12764	2087	n.d.	1716	1202
Scaffold N50	344	52	196	109	n.d.	2096	257	n.d.	99	13
Scaffold L50, Kbp	439.3	545.8	252.3	404.8	n.d.	7.5	37.7	n.d.	186.1	1300
% GC	53.9	53	55.2	64.5	63.4	53.4	54.5	53.5	62	59.1
# haploid gene models	33	25	26	33	17	20	12	11	19	12
% eukaryotic BUSCOs	72.3	91.1	81.5	85.1	71.6	80.2	89.4	90.8	89.1	76.6
References for the compared genomes above:
Curtis BA, Tanifuji G, Burki F, Gruber A, Irimia M, Maruyama S, Arias MC, Ball SG, Gile GH, Hirakawa Y, et al. (2012) Algal genomes reveal evolutionary mosaicism and the fate of nucleomorphs. Nature 492: 59-65
Read BA, Kegel J, Klute MJ, Kuo A, Lefebvre SC, Maumus F, Mayer C, Miller J, Monier A, Salamov A, et al. (2013) Pan genome of the phytoplankton Emiliania underpins its global distribution. Nature 499: 209-13
Hovde BT, Deodato CR, Hunsperger HM, Ryken SA, Yost W, Jha RK, Patterson J, Monnat RJ, Barlow SB, Starkenburg SR, et al. (2015) Genome Sequence and Transcriptome Analyses of Chrysochromulina tobin: Metabolic Tools for Enhanced Algal Fitness in the Prominent Order Prymnesiales (Haptophyceae). Plos Genetics 11
Radakovits R, Jinkerson RE, Fuerstenberg SI, Tae H, Settlage RE, Boore JL, Posewitz MC (2013) Draft genome sequence and genetic transformation of the oleaginous alga Nannochloropsis gaditana (vol 3, pg 686, 2012). Nature Communications 4
Wang DM, Ning K, Li J, Hu JQ, Han DX, Wang H, Zeng XW, Jing XY, Zhou Q, Su XQ, et al. (2014) Nannochloropsis Genomes Reveal Evolution of Microalgal Oleaginous Traits. Plos Genetics 10
Gobler CJ, Berry DL, Dyhrman ST, Wilhelm SW, Salamov A, Lobanov AV, Zhang Y, Collier JL, Wurch LL, Kustka AB, et al. (2011) Niche of harmful alga Aureococcus anophagefferens revealed through ecogenomics. Proceedings of the National Academy of Sciences of the United States of America 108: 4352-4357

## Sheet: 2. Library statistics
Species	Lineage	Library	Habitat	Gene models	PFAMs	Mean Genes/ PFAM	%BUSCOs		PFAMs per gene			Mean	Stdev	Count
Ochromonas CCMP2298	Chrysophyte-related	Genome	Arctic	20195	11408	1.77025	36.3036		Genome		Arctic	1.9655	0.341674	4
Baffinella CCMP2293	Cryptomonads	Genome	Arctic	33051	14007	2.35961	48.5149		Genome		Antarctic	3.27211	0	1
Pavlovales CCMP2436	Haptophytes	Genome	Arctic	26034	11715	2.22228	64.3564		Genome		Other	1.72498	0.421661	13
Novel pelagophyte CCMP2097	Pelagophytes	Genome	Arctic	19402	12850	1.50988	66.9967		Transcriptome		Arctic	1.47939	0.366202	15
Micromonas CCMP2099	Chlorophytes	Transcriptome	Arctic	8925	10531	0.847498	62.0462		Transcriptome		Antarctic	1.4189	0.415486	21
Micromonas pusilla RCC2306	Chlorophytes	Transcriptome	Arctic	9350	9443	0.990151	60.066		Transcriptome		Other	1.40128	0.430971	195
Pyramimonas CCMP2087	Chlorophytes	Transcriptome	Arctic	18586	13897	1.33741	71.2871
Mamiellaceae RCC2288	Chlorophytes	Transcriptome	Arctic	22297	12416	1.79583	63.6964		Chlorophytes	Genome	Other	1.39752	0.0698286	2
Ochromonas CCMP2298	Chrysophyte-related	Transcriptome	Arctic	25933	17247	1.50362	77.8878		Chrysophyte-related	Genome	Arctic	1.77025	0	1
Baffinella CCMP2293	Cryptomonads	Transcriptome	Arctic	40817	25727	1.58654	84.4884		Chrysophyte-related	Genome	Other	1.27967	0.0398056	2
Entomoneis CCMP2396	Diatoms	Transcriptome	Arctic	9923	7546	1.315	76.5677		Cryptomonads	Genome	Arctic	2.35961	0	1
Attheya septentrionalis CCMP2084	Diatoms	Transcriptome	Arctic	13577	11826	1.14806	65.0165		Cryptomonads	Genome	Other	1.80905	0	1
Chaetoceros neogracile RCC1993	Diatoms	Transcriptome	Arctic	14063	11586	1.21379	68.9769		Diatoms	Genome	Antarctic	3.27211	0	1
Minutocellus polymorphus RCC2270	Diatoms	Transcriptome	Arctic	15040	10627	1.41526	35.6436		Diatoms	Genome	Other	2.04722	0.0933599	4
Dictyochophyte CCMP2098	Dictyochophytes	Transcriptome	Arctic	63747	34437	1.85112	81.1881		Dinoflagellates	Genome	Other	1.76746	0	1
Polarella glacialis CCMP2088	Dinoflagellates	Transcriptome	Arctic	33854	18630	1.81718	60.066		Haptophytes	Genome	Arctic	2.22228	0	1
Heterocapsa arctica CCMP445	Dinoflagellates	Transcriptome	Arctic	45592	19570	2.32969	35.3135		Haptophytes	Genome	Other	1.92403	0.733893	2
Pavlovales CCMP2436	Haptophytes	Transcriptome	Arctic	35064	20886	1.67883	78.2178		Pelagophytes	Genome	Arctic	1.50988	0	1
Novel pelagophyte CCMP2097	Pelagophytes	Transcriptome	Arctic	28070	20626	1.3609	80.198		Pelagophytes	Genome	Other	1.45693	0	1
Fragilariopsis cylindrus	Diatoms	Genome	Antarctic	45214	13818	3.27211	76.2376		Chlorophytes	Transcriptome	Antarctic	1.25691	0.152294	3
Chlamydomonas sp cf CCMP681	Chlorophytes	Transcriptome	Antarctic	8521	7486	1.13826	47.5248		Chlorophytes	Transcriptome	Arctic	1.24272	0.36568	4
Mantoniella sp CCMP1436	Chlorophytes	Transcriptome	Antarctic	14641	9947	1.4719	62.7063		Chlorophytes	Transcriptome	Other	1.02656	0.232279	41
Mantoniella antarctica SL 175	Chlorophytes	Transcriptome	Antarctic	24220	20869	1.16057	66.6667		Chrysophyte-related	Transcriptome	Arctic	1.50362	0	1
Ochromonas CCMP1899	Chrysophyte-related	Transcriptome	Antarctic	11319	10305	1.0984	66.9967		Chrysophyte-related	Transcriptome	Antarctic	1.0984	0	1
Geminigera Caron Lab Isolate	Cryptomonads	Transcriptome	Antarctic	26826	15389	1.74319	31.6832		Chrysophyte-related	Transcriptome	Other	1.16942	0.211661	8
Geminigera cryophila CCMP2564	Cryptomonads	Transcriptome	Antarctic	33712	21762	1.54912	34.9835		Cryptomonads	Transcriptome	Arctic	1.58654	0	1
Chaetoceros brevis CCMP164	Diatoms	Transcriptome	Antarctic	5265	2663	1.97709	14.8515		Cryptomonads	Transcriptome	Antarctic	1.64616	0.0970354	2
Thalassionema nitzschioides Unknown	Diatoms	Transcriptome	Antarctic	6917	15350	0.450619	80.8581		Cryptomonads	Transcriptome	Other	1.38426	0.107368	9
Eucampia antarctica	Diatoms	Transcriptome	Antarctic	12824	8155	1.57253	53.4653		Diatoms	Transcriptome	Arctic	1.27303	0.101387	4
Chaetoceros debilis MM31A 1	Diatoms	Transcriptome	Antarctic	14998	13813	1.08579	79.538		Diatoms	Transcriptome	Antarctic	1.49982	0.454863	12
Synedropsis recta cf CCMP1620	Diatoms	Transcriptome	Antarctic	15141	11713	1.29267	67.6568		Diatoms	Transcriptome	Other	1.30701	0.277037	59
Chaetoceros dichaeta CCMP1751	Diatoms	Transcriptome	Antarctic	15732	10969	1.43422	60.396		Dictyochophytes	Transcriptome	Arctic	1.85112	0	1
Proboscia inermis CCAP1064/1	Diatoms	Transcriptome	Antarctic	17313	10861	1.59405	70.297		Dictyochophytes	Transcriptome	Other	1.86443	0.377921	7
Thalassiothrix antarctica L6 D1	Diatoms	Transcriptome	Antarctic	18115	15026	1.20558	76.8977		Dinoflagellates	Transcriptome	Antarctic	1.43579	0	1
Proboscia alata PI D3	Diatoms	Transcriptome	Antarctic	24987	17522	1.42604	65.0165		Dinoflagellates	Transcriptome	Arctic	2.07343	0.256256	2
Fragilariopsis kerguelensis L2 C3	Diatoms	Transcriptome	Antarctic	33010	15255	2.16388	73.2673		Dinoflagellates	Transcriptome	Other	1.71626	0.508362	34
Corethron pennatum L29A3	Diatoms	Transcriptome	Antarctic	39142	22914	1.70821	76.2376		Haptophytes	Transcriptome	Arctic	1.67883	0	1
Fragilariopsis kerguelensis L26 C5	Diatoms	Transcriptome	Antarctic	48111	23051	2.08715	70.6271		Haptophytes	Transcriptome	Antarctic	1.10095	0.494063	2
Polarella glacialis CCMP 1383	Dinoflagellates	Transcriptome	Antarctic	59710	41587	1.43579	65.3465		Haptophytes	Transcriptome	Other	1.69945	0.381671	27
Phaeocystis antarctica CCMP1374	Haptophytes	Transcriptome	Antarctic	20137	12625	1.59501	69.967		Pelagophytes	Transcriptome	Arctic	1.3609	0	1
Phaeocystis antarctica CCMP1374	Haptophytes	Transcriptome	Antarctic	20137	33181	0.606883	45.5446		Pelagophytes	Transcriptome	Other	1.49446	0.349318	10
Thalassiosira sp FW	Diatoms	Transcriptome	Freshwater	10114	11062	0.914301	67.9868
Skeletonema marinoi SM1012Hels 07	Diatoms	Transcriptome	Freshwater	27587	26115	1.05637	68.9769
Scrippsiella hangoei SHTV5	Dinoflagellates	Transcriptome	Freshwater	65989	43599	1.51354	76.5677
Scrippsiella hangoei like SHHI 4	Dinoflagellates	Transcriptome	Freshwater-Antarctic	75497	45974	1.64217	62.3762
Ostreococcus lucimarinus	Chlorophytes	Genome	Other	7796	5313	1.46734	75.2475
Micromonas pusilla	Chlorophytes	Genome	Other	10660	8029	1.32769	71.9472
Nannochloropsis gaditana	Chrysophyte-related	Genome	Other	10916	8273	1.31947	87.1287
Nannochloropsis oceanica	Chrysophyte-related	Genome	Other	11129	8976	1.23986	79.868
Guillardia theta	Cryptomonads	Genome	Other	24840	13731	1.80905	85.4785
Phaeodactylum tricornutum	Diatoms	Genome	Other	12178	5544	2.19661	84.8185
Thalassiosira pseudonana	Diatoms	Genome	Other	12754	6304	2.02316	60.396
Pseudo nitzschia multiseries	Diatoms	Genome	Other	17240	8493	2.02991	75.2475
Thalassiosira oceanica	Diatoms	Genome	Other	26185	13503	1.9392	81.1881
Symbiodinium microadriaticum	Dinoflagellates	Genome	Other	49109	27785	1.76746	65.6766
Chrysochromulina tobin	Haptophytes	Genome	Other	15911	13369	1.19014	61.7162
Emiliania huxleyi	Haptophytes	Genome	Other	35385	13313	2.65793	71.2871
Aureococcus anophageferrens	Pelagophytes	Genome	Other	11501	7894	1.45693	66.9967
Picochlorum oklahomensis CCMP2329	Chlorophytes	Transcriptome	Other	5035	6309	0.798066	75.9076
Picochlorum RCC944	Chlorophytes	Transcriptome	Other	5071	5924	0.856009	72.2772
Prasinophyceae sp RCC998	Chlorophytes	Transcriptome	Other	5311	5177	1.02588	77.8878
Bathycoccus prasinos RCC716	Chlorophytes	Transcriptome	Other	5583	6368	0.876727	61.0561
Bathycoccus prasinos CCMP1898	Chlorophytes	Transcriptome	Other	5647	7619	0.741173	63.6964
Ostreococcus mediterraneus clade D RCC2572	Chlorophytes	Transcriptome	Other	5652	8030	0.703861	64.3564
Micromonas pusilla RCC1614	Chlorophytes	Transcriptome	Other	6825	4163	1.63944	67.6568
Unidentified sp CCMP2111	Chlorophytes	Transcriptome	Other	7012	7126	0.984002	63.6964
Pycnococcus provasolii RCC251	Chlorophytes	Transcriptome	Other	7244	5159	1.40415	68.6469
Pycnococcus provasolii RCC733	Chlorophytes	Transcriptome	Other	7267	5817	1.24927	32.0132
Ostreococcus mediterraneus clade D RCC2573	Chlorophytes	Transcriptome	Other	7296	10443	0.69865	64.0264
Unidentified CCMP1205	Chlorophytes	Transcriptome	Other	7298	6745	1.08199	74.9175
Micromonas sp CS 222	Chlorophytes	Transcriptome	Other	7302	6641	1.09953	69.967
Micromonas NEPCC29	Chlorophytes	Transcriptome	Other	7353	9432	0.77958	59.4059
Ostreococcus mediterraneus clade D RCC2593	Chlorophytes	Transcriptome	Other	7363	10102	0.728866	70.9571
Unidentified sp RCC1871	Chlorophytes	Transcriptome	Other	7412	7031	1.05419	55.4455
Ostreococcus mediterraneus clade D RCC1621	Chlorophytes	Transcriptome	Other	7686	10864	0.707474	72.6073
Ostreococcus mediterraneus clade D RCC1107	Chlorophytes	Transcriptome	Other	7720	10808	0.714286	66.0066
Ostreococcus lucimarinus clade A BCC118000	Chlorophytes	Transcriptome	Other	7731	10460	0.739101	71.6172
Pycnococcus provasolii RCC931	Chlorophytes	Transcriptome	Other	8120	7457	1.08891	54.4554
Micromonas RCC472	Chlorophytes	Transcriptome	Other	8213	9397	0.874002	48.5149
Prasinococcus capsulatus CCMP1194	Chlorophytes	Transcriptome	Other	8575	9151	0.937056	56.7657
Stichococcus sp RCC1054	Chlorophytes	Transcriptome	Other	9110	9148	0.995846	72.2772
Pycnococcus provasolii RCC2336	Chlorophytes	Transcriptome	Other	9442	7939	1.18932	58.7459
Micromonas pusilla CCMP1723	Chlorophytes	Transcriptome	Other	9513	9751	0.975592	58.0858
Micromonas pusilla CCMP494	Chlorophytes	Transcriptome	Other	9708	9300	1.04387	70.6271
Micromonas sp RCC451	Chlorophytes	Transcriptome	Other	9880	10122	0.976092	72.9373
Micromonas pusilla CCAC1681	Chlorophytes	Transcriptome	Other	10425	9767	1.06737	26.4026
Pterosperma CCMP1384	Chlorophytes	Transcriptome	Other	12991	10180	1.27613	50.495
Micromonas sp CCMP1646	Chlorophytes	Transcriptome	Other	13225	13558	0.975439	67.6568
Dunaliella tertiolecta CCMP1320	Chlorophytes	Transcriptome	Other	13336	11733	1.13662	76.5677
Prasinoderma singularis RCC927	Chlorophytes	Transcriptome	Other	14136	10025	1.41007	62.7063
Pyramimonas amylifera CCMP720	Chlorophytes	Transcriptome	Other	15905	13814	1.15137	65.6766
Unidentified sp CCMP2175	Chlorophytes	Transcriptome	Other	15906	13253	1.20018	40.5941
Chlamydomonas leiostraca SAG 11 49	Chlorophytes	Transcriptome	Other	16287	11301	1.4412	79.538
Chlamydomonas chlamydogama SAG 11 48b	Chlorophytes	Transcriptome	Other	17923	13076	1.37068	46.5347
Pyramimonas obovata CCMP722	Chlorophytes	Transcriptome	Other	20340	15434	1.31787	33.6634
Prasinophyceae sp RCC2339	Chlorophytes	Transcriptome	Other	20947	19885	1.05341	67.3267
Pyramimonas parkeae CCMP726	Chlorophytes	Transcriptome	Other	23184	23177	1.0003	79.2079
Tetraselmis astigmatica CCMP880	Chlorophytes	Transcriptome	Other	25700	25833	0.994852	73.9274
Bathycoccus prasinos BCC99000	Chlorophytes	Transcriptome	Other	8061	11037	0.730362	62.0462
Chromulina nebulosa UTEXLB2642	Chrysophyte-related	Transcriptome	Other	3839	4148	0.925506	30.033
Pinguiococcus pyrenoidosus CCMP2078	Chrysophyte-related	Transcriptome	Other	10716	9702	1.10451	61.7162
Mallomonas sp CCMP3275	Chrysophyte-related	Transcriptome	Other	11241	10625	1.05798	65.3465
Synchroma pusillum CCMP3072	Chrysophyte-related	Transcriptome	Other	12824	9298	1.37922	74.5875
CCMP1393	Chrysophyte-related	Transcriptome	Other	16624	14026	1.18523	68.3168
Dinobryon sp UTEXLB2267	Chrysophyte-related	Transcriptome	Other	17409	15398	1.1306	66.9967
Ochromonas sp BG 1	Chrysophyte-related	Transcriptome	Other	17996	18693	0.962713	46.8647
Phaeomonas parva CCMP2877	Chrysophyte-related	Transcriptome	Other	19346	12019	1.60962	74.2574
Rhodomonas salina CCMP1319	Cryptomonads	Transcriptome	Other	18541	13171	1.40771	43.5644
Proteomonas sulcata CCMP704	Cryptomonads	Transcriptome	Other	21535	14222	1.5142	40.9241
Hemiselmis andersenii CCMP441	Cryptomonads	Transcriptome	Other	23678	18551	1.27637	53.1353
Hemiselmis andersenii CCMP439	Cryptomonads	Transcriptome	Other	24653	19416	1.26973	64.3564
Hemiselmis rufescens PCC563	Cryptomonads	Transcriptome	Other	27397	18410	1.48816	75.5776
Hemiselmis andersenii CCMP1180	Cryptomonads	Transcriptome	Other	29912	23729	1.26057	61.0561
Rhodomonas abbreviata Caron Lab Isolate	Cryptomonads	Transcriptome	Other	30126	23372	1.28898	49.505
Cryptomonas curvata CCAP979/52	Cryptomonads	Transcriptome	Other	31552	20422	1.545	55.1155
Hemiselmis viresens PCC157	Cryptomonads	Transcriptome	Other	20132	14302	1.40764	72.2772
Thalassionema nitzschioides CCMP3366	Diatoms	Transcriptome	Other	6917	3038	2.27683	61.7162
Helicotheca tamensis CCMP826	Diatoms	Transcriptome	Other	9775	8679	1.12628	74.5875
Minutocellus polymorphus CCMP3303	Diatoms	Transcriptome	Other	9892	5657	1.74863	35.9736
Dactyliosolen fragilissimus	Diatoms	Transcriptome	Other	9987	9581	1.04238	63.3663
Aulacoseira subarctica CCAP 1002/5	Diatoms	Transcriptome	Other	12568	11078	1.1345	68.9769
Pseudo nitzschia pungens cf cingulata	Diatoms	Transcriptome	Other	13184	10760	1.22528	71.9472
Asterionellopsis glacialis CCMP1581	Diatoms	Transcriptome	Other	13230	11920	1.1099	61.3861
Skeletonema menzelii CCMP793	Diatoms	Transcriptome	Other	13363	12526	1.06682	63.0363
Asterionellopsis glacialis	Diatoms	Transcriptome	Other	13410	10662	1.25774	60.066
Asterionellopsis glacialis	Diatoms	Transcriptome	Other	13410	16977	0.789892	75.5776
Amphora coffeaeformis CCMP127	Diatoms	Transcriptome	Other	13521	11486	1.17717	44.8845
Leptocylindrus danicus var apora B651	Diatoms	Transcriptome	Other	13762	14564	0.944933	80.198
Pseudo nitzschia heimii UNC1101	Diatoms	Transcriptome	Other	13776	10622	1.29693	69.637
Thalassiosira weissflogii CCMP1336	Diatoms	Transcriptome	Other	13776	12586	1.09455	76.2376
Skeletonema grethea CCMP 1804	Diatoms	Transcriptome	Other	13879	9917	1.39952	78.2178
Craspedostauros australis CCMP3328	Diatoms	Transcriptome	Other	14193	8102	1.75179	51.1551
Stauroneis constricta CCMP1120	Diatoms	Transcriptome	Other	14397	8322	1.72999	53.7954
Chaetoceros sp UNC1202	Diatoms	Transcriptome	Other	14619	9411	1.55339	61.7162
Skeletonema japonicum CCMP2506	Diatoms	Transcriptome	Other	14750	11514	1.28105	56.4356
Thalassiosira weissflogii CCMP1010	Diatoms	Transcriptome	Other	14983	13458	1.11332	71.6172
Pseudo nitzschia australis 10249 10 AB	Diatoms	Transcriptome	Other	15067	12203	1.2347	73.2673
Cyclotella meneghiniana CCMP 338	Diatoms	Transcriptome	Other	15765	13758	1.14588	81.8482
Pseudo nitzschia pungens cf pungens	Diatoms	Transcriptome	Other	15787	11439	1.3801	80.198
Staurosira complex CCMP2646	Diatoms	Transcriptome	Other	15818	14123	1.12002	76.5677
Thalassiosira gravida GMp14c1	Diatoms	Transcriptome	Other	17024	12566	1.35477	82.8383
Ditylum brightwellii GSO103	Diatoms	Transcriptome	Other	17130	12184	1.40594	73.9274
Skeletonema marinoi FE60	Diatoms	Transcriptome	Other	17420	16136	1.07957	73.2673
Nitzschia punctata CCMP561	Diatoms	Transcriptome	Other	17677	14220	1.24311	84.4884
Ditylum brightwellii GSO105	Diatoms	Transcriptome	Other	17726	16444	1.07796	83.1683
Detonula confervacea CCMP 353	Diatoms	Transcriptome	Other	17839	15019	1.18776	72.6073
Chaetoceros curvisetus	Diatoms	Transcriptome	Other	18105	12928	1.40045	83.1683
Amphiprora sp	Diatoms	Transcriptome	Other	18263	15967	1.1438	72.2772
Pseudo nitzschia delicatissima B596	Diatoms	Transcriptome	Other	18529	19152	0.967471	19.802
Pseudo nitzschia delicatissima B596	Diatoms	Transcriptome	Other	18529	10007	1.8516	21.1221
Triceratium dubium CCMP147	Diatoms	Transcriptome	Other	18859	10700	1.76252	60.7261
Amphiprora paludosa CCMP125	Diatoms	Transcriptome	Other	19080	13205	1.44491	66.6667
Thalassiosira rotula GSO102	Diatoms	Transcriptome	Other	19094	12971	1.47205	71.6172
Skeletonema dohrnii SkelB	Diatoms	Transcriptome	Other	19319	14648	1.31888	62.0462
Licmophora paradoxa CCMP2313	Diatoms	Transcriptome	Other	19411	12051	1.61074	78.5479
Skeletonema marinoi FE7	Diatoms	Transcriptome	Other	19430	17556	1.10674	48.8449
Cyclophora tenuis ECT3854	Diatoms	Transcriptome	Other	19501	14254	1.36811	49.1749
Rhizosolenia setigera CCMP 1694	Diatoms	Transcriptome	Other	21230	20359	1.04278	66.3366
Thalassiosira rotula CCMP3096	Diatoms	Transcriptome	Other	22019	17395	1.26582	66.0066
Thalassionema frauenfeldii CCMP 1798	Diatoms	Transcriptome	Other	22325	20969	1.06467	74.5875
Leptocylindrus danicus var danicus B650	Diatoms	Transcriptome	Other	23138	21746	1.06401	71.9472
Coscinodiscus wailesii CCMP2513	Diatoms	Transcriptome	Other	23893	15695	1.52233	73.2673
Thalassiosira antarctica CCMP982	Diatoms	Transcriptome	Other	24143	17973	1.34329	84.8185
Striatella unipunctata CCMP2910	Diatoms	Transcriptome	Other	26557	20969	1.26649	59.0759
Ditylum brightwellii Pop2 (SS10)	Diatoms	Transcriptome	Other	27220	26900	1.0119	68.9769
Ditylum brightwellii Pop1 (SS4)	Diatoms	Transcriptome	Other	27699	26273	1.05428	82.5083
Thalassiosira punctigera Tpunct2005C2	Diatoms	Transcriptome	Other	27902	14679	1.90081	79.538
Minutocellus polymorphus NH13	Diatoms	Transcriptome	Other	28005	25703	1.08956	80.5281
Skeletonema marinoi SM1012Den 03	Diatoms	Transcriptome	Other	28256	25997	1.08689	76.8977
Thalassiosira oceanica CCMP1005	Diatoms	Transcriptome	Other	28565	16630	1.71768	80.5281
Thalassiosira sp NH16	Diatoms	Transcriptome	Other	32845	26719	1.22928	70.297
Thalassiosira miniscula CCMP1093	Diatoms	Transcriptome	Other	36490	28038	1.30145	64.0264
Extubocellulus spinifer CCMP396	Diatoms	Transcriptome	Other	43289	28527	1.51747	89.4389
Astrosyne radiata 13vi08 1A	Diatoms	Transcriptome	Other	23876	19686	1.21284	43.5644
Skeletonema dohrnii SkelA	Diatoms	Transcriptome	Other	19319	11894	1.62426	80.5281
Florenciella parvula RCC1693	Dictyochophytes	Transcriptome	Other	16675	8803	1.89424	45.2145
Rhizochromulina marina cf CCMP1243	Dictyochophytes	Transcriptome	Other	20070	15067	1.33205	71.9472
Florenciella RCC1007	Dictyochophytes	Transcriptome	Other	22068	8362	2.63908	62.3762
Florenciella RCC1587	Dictyochophytes	Transcriptome	Other	24733	13109	1.88672	22.1122
Dictyocha speculum CCMP1381	Dictyochophytes	Transcriptome	Other	28127	17637	1.59477	36.9637
Pseudopedinella elastica CCMP716	Dictyochophytes	Transcriptome	Other	38412	22497	1.70743	81.5182
Florenciella parvula CCMP2471	Dictyochophytes	Transcriptome	Other	40330	20198	1.99673	47.5248
Symbiodinium kawagutii CCMP2468	Dinoflagellates	Transcriptome	Other	11094	3068	3.61604	69.3069
Amphidinium carterae CCMP1314	Dinoflagellates	Transcriptome	Other	36219	30978	1.16918	74.9175
Symbiodinium sp C15	Dinoflagellates	Transcriptome	Other	37252	28553	1.30466	80.198
Alexandrium andersonii CCMP2222	Dinoflagellates	Transcriptome	Other	38648	13132	2.94304	59.4059
Gonyaulax spinifera CCMP409	Dinoflagellates	Transcriptome	Other	39779	19431	2.04719	61.0561
Togula jolla CCCM 725	Dinoflagellates	Transcriptome	Other	42734	34407	1.24201	69.637
Azadinium spinosum 3D9	Dinoflagellates	Transcriptome	Other	43788	23770	1.84215	84.1584
Symbiodinium sp Mp	Dinoflagellates	Transcriptome	Other	43836	33353	1.3143	83.8284
Symbiodinium CCMP2430	Dinoflagellates	Transcriptome	Other	44659	33063	1.35072	72.9373
Symbiodinium sp D1a	Dinoflagellates	Transcriptome	Other	45137	26172	1.72463	78.2178
Symbiodinium sp C1	Dinoflagellates	Transcriptome	Other	45755	37556	1.21831	68.9769
Heterocapsa triquestra CCMP 448	Dinoflagellates	Transcriptome	Other	46122	19387	2.37902	63.6964
Pelagodinium beii RCC1491	Dinoflagellates	Transcriptome	Other	48015	35942	1.3359	59.4059
Alexandrium margalefi AMGDE01CS 322	Dinoflagellates	Transcriptome	Other	50403	26173	1.92576	77.5578
Peridinium aciculiferum PAER 2	Dinoflagellates	Transcriptome	Other	53883	32269	1.66981	89.1089
Karlodinium micrum CCMP2283	Dinoflagellates	Transcriptome	Other	58562	45393	1.29011	64.3564
Brandtodinium nutriculum RCC3387	Dinoflagellates	Transcriptome	Other	66396	33848	1.96159	56.7657
Ceratium fusus PA161109	Dinoflagellates	Transcriptome	Other	69122	43388	1.59311	72.6073
Alexandrium catenella OF101	Dinoflagellates	Transcriptome	Other	69294	39127	1.771	60.066
Karenia brevis SP3	Dinoflagellates	Transcriptome	Other	70496	48141	1.46437	75.9076
Symbiodinium CCMP421	Dinoflagellates	Transcriptome	Other	72769	61652	1.18032	59.736
Protoceratium reticulatum CCCM 535 (=CCMP 1889)	Dinoflagellates	Transcriptome	Other	75908	44224	1.71644	1
Karenia brevis CCMP2229	Dinoflagellates	Transcriptome	Other	80050	55938	1.43105	74.5875
Prorocentrum minimum CCMP2233	Dinoflagellates	Transcriptome	Other	80682	38430	2.09945	76.5677
Gymnodinium catenatum	Dinoflagellates	Transcriptome	Other	83482	64178	1.30079	76.2376
Karenia brevis SP1	Dinoflagellates	Transcriptome	Other	85479	62919	1.35856	69.637
Prorocentrum minimum CCMP1329	Dinoflagellates	Transcriptome	Other	86676	37586	2.30607	66.9967
Lingulodinium polyedra CCMP1738	Dinoflagellates	Transcriptome	Other	92524	45931	2.01441	87.4587
Karenia brevis Wilson	Dinoflagellates	Transcriptome	Other	92934	63219	1.47003	71.9472
Alexandrium monilatum CCMP3105	Dinoflagellates	Transcriptome	Other	93185	52700	1.76822	76.8977
Pyrodinium bahamense pbaha01	Dinoflagellates	Transcriptome	Other	100297	63675	1.57514	59.736
Scrippsiella trochoidea CCMP3099	Dinoflagellates	Transcriptome	Other	103334	62782	1.64592	70.9571
Alexandrium temarense CCMP1771	Dinoflagellates	Transcriptome	Other	113681	71467	1.59068	82.1782
Symbiodinium Mf125f/clade A3	Dinoflagellates	Transcriptome	Other	43836	25297	1.73285	72.9373
Isochrysis sp CCMP1324	Haptophytes	Transcriptome	Other	8536	4943	1.72689	24.7525
Imantonia sp RCC918	Haptophytes	Transcriptome	Other	11533	8430	1.36809	56.7657
Chrysoculter rhomboideus RCC1486	Haptophytes	Transcriptome	Other	15351	8839	1.73673	62.7063
Pavlova gyrans CCMP608	Haptophytes	Transcriptome	Other	16580	10507	1.578	53.4653
Pavlova lutheri RCC1537	Haptophytes	Transcriptome	Other	16908	8847	1.91116	69.637
Exanthemachrysis gayraliae RCC1523	Haptophytes	Transcriptome	Other	17203	11233	1.53147	70.9571
Exanthemachrysis gayraliae RCC1523	Haptophytes	Transcriptome	Other	17203	11233	1.53147	58.0858
Pavlova sp CCMP459	Haptophytes	Transcriptome	Other	17679	12397	1.42607	68.3168
Emiliania huxleyi 374	Haptophytes	Transcriptome	Other	18830	12068	1.56032	58.4158
Phaeocystis CCMP2710	Haptophytes	Transcriptome	Other	20346	11996	1.69607	61.0561
CCMP2000	Haptophytes	Transcriptome	Other	22518	10316	2.18282	62.0462
Emiliania huxleyi 379	Haptophytes	Transcriptome	Other	23253	15446	1.50544	65.6766
Scyphosphaera apsteinii RCC1455	Haptophytes	Transcriptome	Other	26485	19359	1.3681	75.9076
Calcidiscus leptoporus RCC1130	Haptophytes	Transcriptome	Other	27294	14862	1.8365	79.868
Chrysochromulina polylepis UIO037	Haptophytes	Transcriptome	Other	28979	11920	2.43112	37.6238
Pleurochrysis carterae CCMP645	Haptophytes	Transcriptome	Other	30268	19219	1.5749	73.5974
Isochrysis galbana CCMP1323	Haptophytes	Transcriptome	Other	31606	22479	1.40602	72.6073
Chrysochromulina rotalis UIO044	Haptophytes	Transcriptome	Other	31923	23357	1.36674	60.7261
Gephyrocapsa oceanica RCC1303	Haptophytes	Transcriptome	Other	35018	21978	1.59332	79.868
Chrysochromulina brevifilum UTEX LB 985	Haptophytes	Transcriptome	Other	35451	19742	1.79571	71.9472
Isochrysis sp CCMP1244	Haptophytes	Transcriptome	Other	35667	22298	1.59956	81.1881
Emiliania huxleyi PLYM219	Haptophytes	Transcriptome	Other	36133	23443	1.54131	79.2079
Prymnesium parvum Texoma1	Haptophytes	Transcriptome	Other	36727	28931	1.26947	68.9769
Emiliania CCMP370	Haptophytes	Transcriptome	Other	38627	25261	1.52912	76.5677
Chrysochromulina ericina	Haptophytes	Transcriptome	Other	45328	24180	1.87461	63.0363
Chrysochromulina polylepis CCMP1757	Haptophytes	Transcriptome	Other	49968	15771	3.16835	78.8779
Coccolithus pelagicus ssp braarudi PLY182g	Haptophytes	Transcriptome	Other	26186	14745	1.77592	75.5776
Sarcinochrysis CCMP770	Pelagophytes	Transcriptome	Other	9265	4365	2.12257	34.9835
Aureoumbra lagunensis CCMP1510	Pelagophytes	Transcriptome	Other	10278	11577	0.887795	60.7261
Chrysocystis fragilis CCMP3189	Pelagophytes	Transcriptome	Other	12404	8783	1.41227	63.0363
Chrysoreinhardia CCMP3193	Pelagophytes	Transcriptome	Other	15786	12536	1.25925	73.9274
Pelagomonas calceolata RCC969	Pelagophytes	Transcriptome	Other	16356	11631	1.40624	73.5974
Pelagophyte CCMP2135	Pelagophytes	Transcriptome	Other	17049	12585	1.35471	68.9769
Pelagomonas calceolata CCMP1756	Pelagophytes	Transcriptome	Other	18079	15567	1.16137	75.5776
RCC1024	Pelagophytes	Transcriptome	Other	19364	10649	1.81839	67.6568
Pelagococcus subviridis CCMP1429	Pelagophytes	Transcriptome	Other	20054	10942	1.83275	62.7063
Aureococcus anophagefferens CCMP1850	Pelagophytes	Transcriptome	Other	30228	17894	1.68928	65.3465
Paraphysomonas vestita GFlagA	Chrysophyte-related	Transcriptome	Non-photosynthetic	4486	4060	1.10493	34.6535
Paraphysomonas bandaiensis Caron Lab Isolate	Chrysophyte-related	Transcriptome	Non-photosynthetic	13906	17046	0.815793	81.8482
Paraphysomonas imperforata PA2	Chrysophyte-related	Transcriptome	Non-photosynthetic	14606	14536	1.00482	69.637
Spumella elongata CCAP 955/1	Chrysophyte-related	Transcriptome	Non-photosynthetic	17684	12963	1.36419	80.198
Goniomonas sp m	Cryptomonads	Transcriptome	Non-photosynthetic	18021	18583	0.969757	52.8053
Goniomonas pacifica CCMP1869	Cryptomonads	Transcriptome	Non-photosynthetic	44124	34759	1.26943	67.6568

## Sheet: 3. PFAM distributions
			Numbers of species with given PFAM						Enrichments in PFAM in Arctic species				Species	MicpuC3v2	MicpuN3v2	Olucimarinus	Chlamydomonas sp cf CCMP681	Mantoniella antarctica SL-175	Mantoniella sp CCMP1436	Mamiellaceae RCC2288	Micromonas pusilla RCC2306	Micromonas_CCMP2099	Pyramimonas CCMP2087	Prasinophyceae sp. RCC2335	Prasinophyceae sp. RCC856	Tetraselmis_striata	Bathycoccus prasinos BCC99000	Bathycoccus prasinos CCMP1898	Bathycoccus prasinos RCC716	Chlamydomonas chlamydogama SAG 11-48b	Chlamydomonas leiostraca SAG 11-49	Dunaliella_tertiolecta	Micromonas pusilla CCAC1681	Micromonas pusilla CCMP1723	Micromonas pusilla CCMP494	Micromonas pusilla RCC1614	Micromonas sp. CCMP1646	Micromonas sp. CS-222	Micromonas sp. RCC451	Micromonas_NEPCC29	Micromonas_RCC472	Ostreococcus lucimarinus clade-A-BCC118000	Ostreococcus mediterraneus clade-D-RCC1107	Ostreococcus mediterraneus clade-D-RCC1621	Ostreococcus mediterraneus clade-D-RCC2572	Ostreococcus mediterraneus clade-D-RCC2573	Ostreococcus mediterraneus clade-D-RCC2593	Picochlorum oklahomense	Picochlorum RCC944
													Lineage	Chlorophytes	Chlorophytes	Chlorophytes	Chlorophytes	Chlorophytes	Chlorophytes	Chlorophytes	Chlorophytes	Chlorophytes	Chlorophytes	Chlorophytes	Chlorophytes	Chlorophytes	Chlorophytes	Chlorophytes	Chlorophytes	Chlorophytes	Chlorophytes	Chlorophytes	Chlorophytes	Chlorophytes	Chlorophytes	Chlorophytes	Chlorophytes	Chlorophytes	Chlorophytes	Chlorophytes	Chlorophytes	Chlorophytes	Chlorophytes	Chlorophytes	Chlorophytes	Chlorophytes	Chlorophytes	Chlorophytes	Chlorophytes
									Arctic/ other				Library	Genome	Genome	Genome	Transcriptome	Transcriptome	Transcriptome	Transcriptome	Transcriptome	Transcriptome	Transcriptome	Transcriptome	Transcriptome	Transcriptome	Transcriptome	Transcriptome	Transcriptome	Transcriptome	Transcriptome	Transcriptome	Transcriptome	Transcriptome	Transcriptome	Transcriptome	Transcriptome	Transcriptome	Transcriptome	Transcriptome	Transcriptome	Transcriptome	Transcriptome	Transcriptome	Transcriptome	Transcriptome	Transcriptome	Transcriptome	Transcriptome
PFAM	Function	Description	Genome	Transcriptome	Arctic genomes	Arctic species	Antarctic species	Other species	Enrichment ratio	Expected value	Chistat	Log10 Chidist	Habitat	Other	Other	Other	Antarctic	Antarctic	Antarctic	Arctic	Arctic	Arctic	Arctic	Fragmented	Fragmented	Fragmented	Other	Other	Other	Other	Other	Other	Other	Other	Other	Other	Other	Other	Other	Other	Other	Other	Other	Other	Other	Other	Other	Other	Other
Total			20	254	4	19	22	211					Total PFAMs	8029	8415	5313	7486	20869	9947	12416	9443	10531	13897	125	786	0	11037	7619	6368	13076	11301	11733	9767	9751	9300	4163	13558	6641	10122	9432	9397	10460	10808	10864	8030	10443	10102	6309	5924
													% BUSCO content	71.9472	91.7492	75.2475	47.5248	66.6667	62.7063	63.6964	60.066	62.0462	71.2871	1	1	77.2277	62.0462	63.6964	61.0561	46.5347	79.538	76.5677	26.4026	58.0858	70.6271	67.6568	67.6568	69.967	72.9373	59.4059	48.5149	71.6172	66.0066	72.6073	64.3564	64.0264	70.9571	75.9076	72.2772
PF00496	SBP_bac_5	Bacterial extracellular solute-binding proteins, family 5 Middle	7	104	1	2	7	96	0.23812	8.39914	5.29928	-1.67092		0	0	0	0	1	0	0	0	0	0	0	0	0	0	0	0	0	0	0	0	0	0	0	0	0	1	0	0	0	0	0	0	0	0	0	0
PF08713	DNA_alkylation	DNA alkylation repair enzyme	2	56	0	0	2	50	0	4.24034	4.61682	-1.49949		0	0	0	0	0	0	0	0	0	0	0	0	0	0	0	0	1	0	0	0	0	0	0	0	0	0	0	0	1	1	1	1	1	2	0	0
PF09511	RNA_lig_T4_1	RNA ligase	3	54	0	0	2	51	0	4.32189	4.70561	-1.52195		0	0	0	0	0	0	0	0	0	0	0	0	0	0	0	0	0	0	0	0	0	0	0	0	0	0	0	0	0	0	0	0	0	0	0	0
PF10302	DUF2407	DUF2407 ubiquitin-like domain	4	92	0	1	12	77	0	7.25751	5.86853	-1.81209		0	0	0	0	1	0	0	0	0	0	0	0	0	0	0	0	1	0	1	0	0	0	1	0	0	0	0	0	0	1	0	0	0	1	1	0
PF11533	DUF3225	Protein of unknown function (DUF3225)	0	54	0	0	1	50	0	4.1588	4.52804	-1.47698		0	0	0	0	0	0	0	0	0	0	0	0	0	0	0	0	0	0	0	0	0	0	0	0	0	0	0	0	0	0	0	0	0	0	0	0
PF11608	Limkain-b1	Limkain b1	2	159	1	5	17	131	0.414296	12.0687	4.49469	-1.46852		0	0	0	0	0	0	0	0	0	0	0	0	0	0	0	2	0	0	0	1	1	0	0	0	1	1	0	1	0	1	1	1	1	1	1	0
PF14033	DUF4246	Protein of unknown function (DUF4246)	3	87	0	1	9	73	0	6.6867	5.26001	-1.66113		0	0	0	0	0	0	0	0	0	0	0	0	0	0	0	0	0	0	0	0	0	0	0	0	0	0	0	0	0	0	0	0	0	0	0	0
PF14243	R2K_3	ATP-grasp domain, R2K clade family 3	2	57	0	0	3	50	0	4.32189	4.70561	-1.52195		0	0	0	0	0	0	0	0	0	0	0	0	0	0	0	0	0	0	0	0	0	0	0	0	0	0	0	0	0	0	0	0	0	0	0	0
PF14388	DUF4419	Domain of unknown function (DUF4419)	3	79	0	0	10	69	0	6.44206	7.01402	-2.09219		0	0	0	0	0	0	0	0	0	0	0	0	0	0	0	0	3	0	0	0	0	0	0	0	0	0	0	0	0	0	0	0	0	0	0	0
PF00187	Chitin_bind_1	Chitin recognition protein	7	71	1	2	9	63	0.340643	5.87124	2.7725	-1.0182		0	0	0	0	0	0	0	0	0	0	0	0	0	0	0	0	1	0	0	0	0	0	0	0	0	0	0	0	0	0	0	0	0	0	0	0
PF04146	YTH	YT521-B-like domain	10	149	0	4	12	134	0	11.9056	5.70206	-1.77096		1	1	0	0	1	0	0	0	0	0	0	0	0	3	1	1	1	1	1	0	1	1	0	1	1	1	1	1	0	0	0	0	0	0	0	0
PF05147	LANC_like	Lanthionine synthetase C-like protein	11	86	1	2	1	87	0.278708	7.17597	4.05685	-1.35662		1	0	0	0	0	0	0	0	0	0	0	0	0	0	0	0	1	1	0	0	0	0	0	0	0	0	0	0	0	0	0	0	0	0	0	0
PF06268	Fascin	Fascin domain	1	80	0	1	7	68	0	6.11588	4.6539	-1.50887		0	0	0	0	0	0	0	0	0	0	0	0	0	0	0	0	0	1	0	0	0	0	0	0	0	0	0	0	0	0	0	0	0	0	0	0
PF00127	Copper-bind	Copper binding proteins, plastocyanin/azurin family	6	81	0	4	17	62	0	6.44206	1.00363	-0.499719		1	2	1	1	2	1	1	1	0	1	0	0	0	0	0	0	1	1	0	1	0	0	0	0	0	0	0	0	1	2	0	0	0	1	0	0
PF01717	Meth_synt_2	Cobalamin-independent synthase, Catalytic domain	4	70	0	4	13	54	0	5.46352	0.424717	-0.288536		0	0	0	0	0	1	0	0	0	1	0	0	0	0	0	0	0	0	1	0	0	0	0	0	0	0	0	0	0	0	0	0	0	0	1	0
PF02572	CobA_CobO_BtuR	ATP:corrinoid adenosyltransferase BtuR/CobO/CobP	2	6	0	0	5	3	0	0.652361	0.71028	-0.398645		0	0	0	0	0	0	0	0	0	0	0	0	0	0	0	0	0	0	0	0	0	0	0	0	0	0	0	0	0	0	0	0	0	0	0	0
PF08267	Meth_synt_1	Cobalamin-independent synthase, N-terminal domain	4	29	0	1	9	21	0	2.44635	0.928387	-0.474589		0	0	0	0	0	0	0	0	0	0	0	0	0	0	0	0	0	0	1	0	0	0	0	0	0	0	0	0	0	0	0	0	0	0	1	0
PF12158	DUF3592	Protein of unknown function (DUF3592)	0	28	0	2	10	14	0	1.95708	0.00101781	-0.0111962		0	0	0	0	0	0	0	0	0	0	0	0	0	0	0	0	0	0	0	0	0	0	0	0	0	0	0	0	0	0	0	0	0	0	0	0
PF13473	Cupredoxin_1	Cupredoxin-like domain	5	46	0	3	14	33	0	3.83262	0.195898	-0.18174		1	1	1	1	1	1	1	1	0	1	0	0	0	0	0	0	2	1	0	1	0	0	0	0	0	0	0	0	1	2	0	0	0	1	0	0
PF00014	Kunitz_BPTI	Kunitz/Bovine pancreatic trypsin inhibitor domain	0	27	0	0	6	21	0	2.20172	2.3972	-0.915235		0	0	0	0	0	0	0	0	0	0	0	0	0	0	0	0	0	0	0	0	0	0	0	0	0	0	0	0	0	0	0	0	0	0	1	1
PF00130	C1_1	Phorbol esters/diacylglycerol binding domain (C1 domain)	4	57	1	3	0	53	0.694141	4.32189	0.438124	-0.294111		0	0	0	0	0	0	0	0	0	0	0	0	0	0	0	0	1	0	1	0	0	0	0	0	0	0	0	0	0	0	0	0	0	0	1	1
PF00151	Lipase	Lipase	2	17	0	0	6	13	0	1.54936	1.68692	-0.71218		0	0	0	0	0	0	0	0	0	0	0	0	0	0	0	0	0	0	0	0	0	0	0	0	0	0	0	0	0	0	0	0	0	0	0	0
PF00167	FGF	Fibroblast growth factor	0	45	0	0	6	36	0	3.42489	3.72897	-1.27184		0	0	0	0	0	0	0	0	0	0	0	0	0	0	0	0	0	0	0	0	0	0	0	0	0	0	0	0	4	0	0	0	0	0	0	0
PF00261	Tropomyosin	Tropomyosin	0	53	0	2	0	47	0	3.83262	0.950648	-0.482073		0	0	0	0	0	0	0	0	0	1	0	0	0	0	0	0	0	0	2	1	0	0	0	1	0	0	1	0	0	2	1	1	1	4	0	0
PF00353	HemolysinCabind	RTX calcium-binding nonapeptide repeat (4 copies)	2	19	0	0	0	20	0	1.6309	1.7757	-0.738313		0	0	0	0	0	0	0	0	0	0	0	0	0	0	0	0	0	0	0	0	0	0	0	0	0	0	0	0	0	0	0	0	0	0	0	0
PF00359	PTS_EIIA_2	Phosphoenolpyruvate-dependent sugar phosphotransferase system, EIIA 2	1	20	0	0	0	21	0	1.71245	1.86449	-0.764199		0	0	0	0	0	0	0	0	0	0	0	0	0	0	0	0	0	0	0	0	0	0	0	0	0	0	0	0	0	0	0	0	0	0	0	0
PF00769	ERM	Ezrin/radixin/moesin family	1	54	0	2	0	48	0	3.91416	1.0156	-0.503672		0	0	0	0	0	0	0	0	0	0	0	0	0	0	0	0	0	1	0	0	0	1	0	0	0	0	0	0	1	0	0	0	0	0	1	0
PF00796	PSI_8	Photosystem I reaction centre subunit VIII	4	36	0	1	8	30	0	3.09871	1.54411	-0.669573		0	0	0	1	0	0	0	0	0	0	0	0	0	0	0	0	1	1	0	0	0	0	0	0	0	0	0	0	0	0	0	0	0	0	0	0
PF00848	Ring_hydroxyl_A	Ring hydroxylating alpha subunit (catalytic domain)	9	85	1	4	3	82	0.57709	6.93133	1.34439	-0.608604		1	1	0	0	0	1	0	0	0	0	0	0	0	3	1	1	0	0	0	1	1	0	0	4	1	1	1	1	0	0	0	0	0	0	0	0
PF01087	GalP_UDP_transf	Galactose-1-phosphate uridyl transferase, N-terminal domain	3	37	0	0	1	34	0	2.85408	3.10748	-1.10828		0	0	0	0	0	0	0	0	0	0	0	0	0	0	0	0	0	0	0	0	0	0	0	0	0	0	0	0	0	0	0	0	0	0	0	0
PF01228	Gly_radical	Glycine radical	3	44	0	0	2	43	0	3.66953	3.99533	-1.34078		1	0	1	0	0	0	0	0	0	0	0	0	0	0	0	0	1	0	0	0	0	0	0	0	0	0	0	0	0	0	0	0	0	0	0	0
PF01229	Glyco_hydro_39	Glycosyl hydrolases family 39	3	33	0	0	0	34	0	2.77253	3.01869	-1.08455		0	0	0	0	0	0	0	0	0	0	0	0	0	0	0	0	0	0	0	0	0	0	0	0	0	0	0	0	0	0	0	0	0	0	0	0
PF01273	LBP_BPI_CETP	LBP / BPI / CETP family, N-terminal domain	1	37	0	0	6	25	0	2.5279	2.75234	-1.01273		0	0	0	2	0	0	0	0	0	0	0	0	0	0	0	0	1	1	1	0	0	0	0	0	0	0	0	0	0	0	0	0	0	0	0	0
PF01358	PARP_regulatory	Poly A polymerase regulatory subunit	4	34	0	1	0	34	0	2.77253	1.2307	-0.573049		0	0	0	0	0	0	0	0	0	0	0	0	0	0	0	0	0	0	0	0	0	0	0	0	0	0	0	0	0	0	0	0	0	0	0	0
PF01515	PTA_PTB	Phosphate acetyl/butaryl transferase	3	68	1	4	2	65	0.732129	5.46352	0.424717	-0.288536		0	0	0	0	0	0	1	0	0	2	0	0	0	0	0	0	2	3	0	0	0	0	0	0	0	0	0	0	0	0	0	0	0	0	1	1
PF01576	Myosin_tail_1	Myosin tail	0	132	0	5	3	115	0	9.62232	2.40889	-0.918481		0	0	0	0	0	0	0	0	0	0	0	0	0	0	0	0	2	1	1	0	0	0	0	0	1	0	0	0	1	1	1	0	2	0	0	0
PF01679	Pmp3	Proteolipid membrane potential modulator	2	32	0	1	0	31	0	2.5279	1.00269	-0.499407		0	0	0	0	0	0	0	0	0	1	0	0	0	0	0	0	0	0	1	0	0	0	0	0	0	0	0	0	0	0	0	0	0	0	0	0
PF01773	Nucleos_tra2_N	Na+ dependent nucleoside transporter N-terminus	4	43	1	2	0	42	0.58396	3.42489	0.642851	-0.373988		0	0	0	0	0	0	0	0	0	0	0	0	0	0	0	0	0	0	0	0	0	0	0	0	0	0	0	0	0	0	0	0	0	0	0	0
PF01784	NIF3	NIF3 (NGG1p interacting factor 3)	3	30	0	1	0	32	0	2.60944	1.0779	-0.524085		0	0	0	0	0	0	0	0	0	0	0	0	0	0	0	0	0	0	0	0	0	0	0	0	0	0	0	0	0	0	0	0	0	0	0	0
PF01823	MACPF	MAC/Perforin domain	6	90	0	4	3	84	0	7.09442	1.46384	-0.645275		1	0	0	0	0	0	0	0	0	0	0	0	0	0	0	0	3	4	0	0	0	0	0	0	0	0	0	0	0	0	0	0	0	0	0	0
PF01855	POR_N	Pyruvate flavodoxin/ferredoxin oxidoreductase, thiamine diP-bdg	3	66	0	3	1	60	0	4.97425	0.8496	-0.447739		0	0	0	0	0	0	0	0	0	0	0	0	0	0	0	0	1	1	0	0	0	0	0	0	0	0	0	0	0	0	0	0	0	0	0	0
PF01933	UPF0052	Uncharacterised protein family UPF0052	7	86	0	3	2	85	0	7.09442	2.56523	-0.961632		1	1	1	0	1	1	2	1	1	0	0	0	0	2	1	1	0	1	0	1	1	1	1	1	1	1	1	1	1	2	2	1	2	1	1	1
PF01959	DHQS	3-dehydroquinate synthase II	11	97	0	3	13	89	0	8.3176	3.69211	-1.26225		1	1	1	1	0	1	0	1	1	1	0	1	0	0	0	0	0	0	0	1	1	1	0	2	0	1	2	1	1	1	1	1	2	2	0	1
PF02018	CBM_4_9	Carbohydrate binding domain	2	80	0	2	10	69	0	6.44206	3.32763	-1.16669		0	0	0	0	0	0	0	0	0	0	0	0	0	0	0	0	1	0	0	0	0	0	0	0	0	0	0	0	0	0	0	0	0	0	0	0
PF02029	Caldesmon	Caldesmon	0	25	0	0	4	18	0	1.79399	1.95327	-0.789856		0	0	0	0	0	0	0	0	0	0	0	0	0	0	0	0	0	1	0	0	0	0	0	0	0	0	0	0	0	0	1	0	1	0	1	0
PF02239	Cytochrom_D1	Cytochrome D1 heme domain	0	79	0	3	3	71	0	6.03433	1.65554	-0.702882		0	0	0	0	0	0	0	0	0	0	0	0	0	0	0	0	3	0	0	1	0	0	0	0	0	0	0	0	0	7	2	1	7	4	0	0
PF02458	Transferase	Transferase family	9	105	0	5	5	100	0	8.56223	1.60713	-0.688466		2	1	1	0	1	0	0	1	2	0	0	0	0	1	0	0	0	2	0	1	1	1	0	2	0	1	1	0	1	1	0	0	1	1	0	0
PF02598	Methyltrn_RNA_3	Putative RNA methyltransferase	10	134	0	5	15	116	0	10.6824	3.28036	-1.1542		1	0	0	1	1	0	0	0	1	1	0	0	0	0	0	0	0	1	1	1	0	0	0	0	0	0	0	0	0	0	0	0	0	0	1	1
PF02682	CT_C_D	Carboxyltransferase domain, subdomain C and D	1	19	0	0	0	20	0	1.6309	1.7757	-0.738313		0	0	0	0	0	0	0	0	0	0	0	0	0	0	0	0	0	0	0	0	0	0	0	0	0	0	0	0	0	0	0	0	0	0	0	0
PF02738	Ald_Xan_dh_C2	Molybdopterin-binding domain of aldehyde dehydrogenase	16	199	3	14	9	181	0.903601	15.4936	0.155811	-0.15924		0	1	0	1	1	1	1	0	0	0	0	1	0	1	1	1	2	1	2	0	1	1	0	0	1	1	0	1	0	0	0	0	0	0	2	1
PF02900	LigB	Catalytic LigB subunit of aromatic ring-opening dioxygenase	7	114	2	5	1	107	0.567739	8.80687	1.78465	-0.740934		0	1	0	0	0	0	2	0	0	1	0	0	0	0	0	0	1	1	0	1	0	1	0	1	1	0	0	0	0	0	0	0	0	0	0	0
PF03265	DNase_II	Deoxyribonuclease II	2	57	0	0	2	50	0	4.24034	4.61682	-1.49949		0	0	0	0	0	0	0	0	0	0	0	1	0	0	0	0	0	0	0	0	0	0	0	0	0	0	0	0	0	0	0	0	0	0	1	0
PF03417	AAT	Acyl-coenzyme A:6-aminopenicillanic acid acyl-transferase	5	70	1	2	2	63	0.377328	5.30043	2.23163	-0.868988		0	0	0	1	0	0	0	0	0	0	0	0	0	0	0	0	0	0	0	0	0	0	0	0	0	0	0	0	0	0	0	0	0	0	0	0
PF03422	CBM_6	Carbohydrate binding module (family 6)	4	60	0	2	11	50	0	4.97425	1.93084	-0.783395		0	0	0	0	0	0	0	0	0	0	0	0	0	0	0	0	0	0	0	0	0	0	0	0	0	0	0	0	0	0	0	0	0	0	0	0
PF03632	Glyco_hydro_65m	Glycosyl hydrolase family 65 central catalytic domain	1	43	0	0	1	35	0	2.93562	3.19626	-1.1319		0	0	0	0	0	0	0	0	0	0	0	0	0	0	0	0	0	0	0	0	0	0	0	0	0	0	0	0	0	0	0	0	0	0	0	0
PF03724	META	META domain	3	66	0	2	1	64	0	5.30043	2.23163	-0.868988		0	0	0	0	0	0	0	0	0	0	0	0	0	0	0	0	0	0	0	0	0	0	0	0	0	0	0	0	0	0	0	0	0	0	0	0
PF04102	SlyX	SlyX	0	25	0	0	0	23	0	1.87554	2.04206	-0.815301		0	0	0	0	0	0	0	0	0	0	0	0	0	0	0	0	0	0	0	0	0	0	0	0	0	0	0	0	0	0	0	0	0	0	0	0
PF04108	APG17	Autophagy protein Apg17	9	96	1	3	10	83	0.395586	7.58369	3.00808	-1.0817		1	1	0	0	0	0	0	0	0	0	0	0	0	0	0	0	0	1	0	0	0	0	0	0	0	0	0	0	0	0	0	0	0	0	0	0
PF04199	Cyclase	Putative cyclase	5	79	0	2	3	72	0	6.11588	3.0089	-1.08193		1	2	0	1	2	0	0	1	1	0	0	0	0	0	0	0	1	1	2	1	0	1	0	1	0	0	0	1	0	0	0	0	0	0	0	0
PF04295	GD_AH_C	D-galactarate dehydratase / Altronate hydrolase, C terminus	5	42	1	2	0	43	0.570379	3.50644	0.701888	-0.395612		0	0	0	0	0	0	0	0	0	0	0	0	0	0	0	0	0	0	0	0	0	0	0	0	0	0	0	0	0	0	0	0	0	0	0	0
PF04750	Far-17a_AIG1	FAR-17a/AIG1-like protein	5	81	1	4	2	76	0.62888	6.36052	0.9497	-0.481755		0	0	0	0	0	0	0	0	0	0	0	0	0	0	0	0	0	0	0	0	0	0	0	0	0	0	0	0	0	0	0	0	0	0	0	1
PF04864	Alliinase_C	Allinase	4	54	0	1	9	47	0	4.56652	3.0281	-1.08707		0	0	0	0	0	0	0	0	0	0	0	0	0	0	0	0	0	1	0	0	0	0	0	0	0	0	0	0	1	0	0	0	0	0	1	0
PF04940	BLUF	Sensors of blue-light using FAD	1	50	0	1	1	45	0	3.75107	2.19266	-0.858018		0	0	0	0	0	0	0	0	0	0	0	0	0	0	0	0	0	0	0	0	0	0	0	0	0	0	0	0	0	0	0	0	0	0	0	0
PF05531	NPV_P10	Nucleopolyhedrovirus P10 protein	0	43	0	1	0	38	0	3.09871	1.54411	-0.669573		0	0	0	0	0	0	0	0	0	1	0	0	0	0	0	0	0	0	0	0	0	0	0	0	0	0	0	0	0	0	0	0	0	0	0	0
PF05728	UPF0227	Uncharacterised protein family (UPF0227)	4	38	1	1	0	40	0	3.2618	1.70394	-0.717212		0	0	0	0	0	0	0	0	0	0	0	0	0	0	0	0	0	0	0	0	0	0	0	0	0	0	0	0	0	0	0	0	0	0	0	0
PF05853	BKACE	beta-keto acid cleavage enzyme	2	24	0	0	0	20	0	1.6309	1.7757	-0.738313		0	0	0	0	0	0	0	0	0	0	0	0	0	0	0	0	0	0	0	0	0	0	0	0	0	0	0	0	0	0	0	0	0	0	0	0
PF05866	RusA	Endodeoxyribonuclease RusA	6	52	0	2	10	46	0	4.56652	1.56574	-0.676074		0	0	0	0	0	0	0	0	0	0	0	0	0	0	0	0	0	0	0	0	0	0	0	0	0	0	0	0	0	0	0	0	0	0	0	0
PF06009	Laminin_II	Laminin Domain II	0	34	0	0	1	31	0	2.60944	2.84112	-1.03678		0	0	0	0	0	0	0	0	0	0	0	0	0	0	0	0	0	0	0	0	0	0	0	0	0	0	0	0	0	0	0	0	0	0	0	0
PF06202	GDE_C	Amylo-alpha-1,6-glucosidase	0	26	0	0	0	22	0	1.79399	1.95327	-0.789856		0	0	0	0	0	0	0	0	0	0	0	0	0	0	0	0	0	0	0	0	0	0	0	0	0	0	0	0	0	0	0	0	0	0	0	0
PF06395	CDC24	CDC24 Calponin	1	29	0	0	0	28	0	2.28326	2.48598	-0.939813		0	0	0	0	0	0	0	0	0	0	0	0	0	0	0	0	0	0	0	0	0	0	0	0	0	0	0	0	0	0	0	0	0	0	0	0
PF06468	Spond_N	Spondin_N	3	57	0	1	10	48	0	4.72961	3.19736	-1.13219		0	0	0	0	0	0	0	0	0	0	0	0	0	0	0	0	0	0	0	0	0	0	0	0	0	0	0	0	0	0	0	0	0	0	0	0
PF06516	NUP	Purine nucleoside permease (NUP)	2	24	0	0	0	25	0	2.03863	2.21963	-0.865612		0	0	0	0	0	0	0	0	0	0	0	0	0	0	0	0	0	0	0	0	0	0	0	0	0	0	0	0	0	0	0	0	0	0	1	0
PF06626	DUF1152	Protein of unknown function (DUF1152)	2	33	0	0	0	34	0	2.77253	3.01869	-1.08455		0	0	0	0	0	0	0	0	0	0	0	0	0	0	0	0	0	0	0	0	0	0	0	0	0	0	0	0	0	0	0	0	0	0	0	0
PF06808	DctM	Tripartite ATP-independent periplasmic transporter, DctM component	5	23	0	0	0	26	0	2.12017	2.30841	-0.890504		1	1	1	0	0	0	0	0	0	0	0	0	0	2	1	0	0	0	0	0	0	0	0	0	0	0	0	1	1	2	2	1	4	2	0	0
PF07005	SBD_N	Sugar-binding N-terminal domain	5	47	0	0	7	43	0	4.07725	4.43925	-1.45443		0	0	0	0	0	0	0	0	0	0	0	0	0	0	0	0	0	0	0	0	0	0	0	0	0	0	0	0	0	0	0	0	0	0	0	0
PF07145	PAM2	Ataxin-2 C-terminal region	2	64	0	1	2	59	0	4.97425	3.45226	-1.19952		0	0	0	0	0	0	0	0	0	0	0	0	0	0	0	0	0	0	0	0	0	0	0	0	0	0	0	0	0	2	2	1	1	1	1	0
PF07168	Ureide_permease	Ureide permease	4	63	0	2	2	59	0	4.97425	1.93084	-0.783395		0	0	0	0	0	0	0	0	0	0	0	1	0	0	0	0	0	0	0	0	0	0	0	0	0	0	0	0	0	0	0	0	0	0	0	0
PF07304	SRA1	Steroid receptor RNA activator (SRA1)	5	68	1	3	3	65	0.541022	5.54506	1.26709	-0.584503		0	0	1	0	0	0	0	0	0	1	0	0	0	0	0	1	1	1	1	0	1	0	0	0	1	0	1	0	2	1	2	1	0	0	0	0
PF07497	Rho_RNA_bind	Rho termination factor, RNA-binding domain	1	24	0	0	0	23	0	1.87554	2.04206	-0.815301		0	0	0	0	0	0	0	0	0	0	0	0	0	0	0	0	0	0	0	0	0	0	0	0	0	0	0	0	0	0	0	0	0	0	0	0
PF07681	DoxX	DoxX	7	116	0	4	18	98	0	9.45923	3.42031	-1.19112		1	1	0	0	2	1	0	1	0	0	0	0	0	0	0	1	0	0	0	1	1	0	0	0	1	1	0	1	0	0	0	0	0	0	0	0
PF07703	A2M_BRD	Alpha-2-macroglobulin bait region domain	2	28	0	0	0	27	0	2.20172	2.3972	-0.915235		0	1	0	0	0	0	0	0	0	0	0	0	0	0	0	0	1	1	0	0	0	0	0	0	0	0	0	0	0	0	0	0	0	0	0	0
PF07894	FAM83	FAM83 A-H	2	28	0	0	0	30	0	2.44635	2.66355	-0.988551		0	0	0	0	0	0	0	0	0	0	0	0	0	0	0	0	0	0	0	0	0	0	0	0	0	0	0	0	0	0	0	0	0	0	0	0
PF08302	tRNA_lig_CPD	Fungal tRNA ligase phosphodiesterase domain	2	66	0	1	3	60	0	5.13734	3.6228	-1.24418		0	0	0	0	0	0	0	0	0	0	0	0	0	0	0	0	0	0	0	0	0	0	0	0	0	0	0	0	0	0	0	0	0	0	0	0
PF08303	tRNA_lig_kinase	tRNA ligase kinase domain	1	34	0	0	1	31	0	2.60944	2.84112	-1.03678		0	0	0	0	0	0	0	0	0	0	0	0	0	1	0	1	0	0	0	0	0	0	0	0	0	0	0	0	0	0	0	0	0	0	0	0
PF09090	MIF4G_like_2	MIF4G like	10	118	1	7	4	111	0.746453	9.37768	0.653052	-0.377761		1	1	1	0	2	0	0	1	1	1	0	0	0	1	1	1	1	1	0	0	1	1	1	1	1	1	1	1	1	1	1	1	1	1	1	1
PF09206	ArabFuran-catal	Alpha-L-arabinofuranosidase B, catalytic	3	43	0	0	2	41	0	3.50644	3.81776	-1.29489		0	0	0	0	0	0	0	0	0	0	0	0	0	0	0	0	0	0	0	0	0	0	0	0	0	0	0	0	0	0	0	0	0	0	0	0
PF09362	DUF1996	Domain of unknown function (DUF1996)	5	61	0	2	11	51	0	5.05579	2.00538	-0.804816		0	0	0	0	0	0	0	0	0	0	0	0	0	0	0	0	0	0	0	0	0	0	0	0	0	0	0	0	0	0	0	0	0	0	3	1
PF09737	Det1	De-etiolated protein 1 Det1	3	33	0	0	1	35	0	2.93562	3.19626	-1.1319		1	1	1	0	1	0	0	0	0	0	0	0	0	1	1	1	1	0	2	0	1	2	2	1	1	2	1	1	0	0	0	1	0	1	1	0
PF09912	DUF2141	Uncharacterized protein conserved in bacteria (DUF2141)	1	22	0	0	0	23	0	1.87554	2.04206	-0.815301		0	0	0	0	0	0	0	0	0	0	0	0	0	0	0	0	0	0	0	0	0	0	0	0	0	0	0	0	0	0	0	0	0	0	0	0
PF09994	DUF2235	Uncharacterized alpha/beta hydrolase domain (DUF2235)	0	42	0	0	7	34	0	3.34335	3.64019	-1.24872		0	0	0	0	0	0	0	0	0	0	0	0	0	0	0	0	0	0	0	0	0	0	0	0	0	0	0	0	0	0	0	0	0	0	0	0
PF10212	TTKRSYEDQ	Predicted coiled-coil domain-containing protein	0	24	0	0	0	20	0	1.6309	1.7757	-0.738313		0	0	0	0	0	0	0	0	0	0	0	0	0	0	0	0	0	0	0	0	0	0	0	0	0	0	0	0	0	0	0	0	0	0	0	0
PF10220	Smg8_Smg9	Smg8_Smg9	2	18	0	0	0	20	0	1.6309	1.7757	-0.738313		0	0	0	0	0	0	0	0	0	0	0	0	0	0	0	0	0	0	0	0	0	0	0	0	0	0	0	0	0	0	0	0	0	0	0	0
PF10248	Mlf1IP	Myelodysplasia-myeloid leukemia factor 1-interacting protein	4	61	0	2	1	58	0	4.81116	1.7832	-0.74051		0	1	0	0	0	0	0	0	0	1	0	0	0	0	0	0	1	0	1	0	0	0	0	0	1	0	0	0	0	0	0	0	0	0	0	0
PF10462	Peptidase_M66	Peptidase M66	4	43	0	0	9	37	0	3.75107	4.08411	-1.36363		0	0	0	0	0	0	0	0	0	0	0	0	0	0	0	0	0	0	0	0	0	0	0	0	0	0	0	0	0	2	4	1	2	1	0	0
PF11375	DUF3177	Protein of unknown function (DUF3177)	2	30	0	0	8	23	0	2.5279	2.75234	-1.01273		0	0	0	0	0	0	0	0	0	0	0	0	0	0	0	0	0	0	0	0	0	0	0	0	0	0	0	0	0	0	0	0	0	0	0	0
PF12006	DUF3500	Protein of unknown function (DUF3500)	1	20	0	0	5	15	0	1.6309	1.7757	-0.738313		0	0	0	0	0	0	0	0	0	0	0	0	0	0	0	0	0	0	0	0	0	0	0	0	0	0	0	0	0	0	0	0	0	0	0	0
PF12724	Flavodoxin_5	Flavodoxin domain	1	78	0	2	12	63	0	6.11588	3.0089	-1.08193		0	0	0	1	1	0	0	0	0	0	0	0	0	0	0	0	0	0	0	0	0	0	0	0	0	0	0	0	0	0	0	0	0	0	0	0
PF12801	Fer4_5	4Fe-4S binding domain	5	32	0	0	1	34	0	2.85408	3.10748	-1.10828		0	0	0	1	0	0	0	0	0	0	0	0	0	0	0	0	1	1	0	0	0	0	0	0	0	0	0	0	0	2	0	1	1	1	1	0
PF12897	Aminotran_MocR	Alanine-glyoxylate amino-transferase	7	87	0	3	5	82	0	7.09442	2.56523	-0.961632		1	1	1	0	0	0	0	0	0	0	0	0	0	0	0	0	0	0	0	1	0	0	1	0	0	1	0	0	0	0	0	0	0	0	0	0
PF13364	BetaGal_dom4_5	Beta-galactosidase jelly roll domain	3	59	0	2	1	54	0	4.48498	1.49443	-0.654567		0	0	0	0	0	0	0	1	0	0	0	0	0	0	0	0	0	0	0	0	0	0	0	0	0	0	0	0	0	0	0	0	0	0	0	0
PF13384	HTH_23	Homeodomain-like domain	2	73	0	4	0	64	0	5.21888	0.308338	-0.237545		0	0	0	0	0	0	0	0	0	0	0	0	0	0	0	0	0	0	0	0	0	0	0	0	0	0	0	0	0	0	0	0	0	0	0	0
PF13477	Glyco_trans_4_2	Glycosyl transferase 4-like	8	51	1	3	2	52	0.681287	4.40343	0.484741	-0.313111		1	1	0	0	0	0	0	0	0	0	0	0	0	0	0	0	0	0	0	0	0	0	0	0	0	0	0	0	0	0	0	0	0	0	0	0
PF13620	CarboxypepD_reg	Carboxypeptidase regulatory-like domain	3	141	1	6	5	123	0.574836	10.4378	2.04616	-0.816474		0	1	0	0	0	0	2	0	0	4	0	0	0	0	0	0	2	2	1	0	0	1	1	0	1	0	1	0	0	0	0	0	0	0	1	1
PF13664	DUF4149	Domain of unknown function (DUF4149)	7	90	0	3	4	85	0	7.25751	2.71151	-1.00162		0	0	0	1	0	0	0	0	0	0	0	0	0	0	0	0	1	1	2	0	0	0	0	0	0	0	0	0	0	0	0	0	0	0	1	0
PF13715	CarbopepD_reg_2	CarboxypepD_reg-like domain	0	71	0	3	2	64	0	5.38197	1.14341	-0.545257		0	0	0	0	0	0	0	0	0	2	0	0	0	0	0	0	0	0	0	0	0	0	0	0	1	0	1	0	0	0	0	0	0	0	1	1
PF14099	Polysacc_lyase	Polysaccharide lyase	3	31	0	0	0	31	0	2.5279	2.75234	-1.01273		0	1	0	0	0	0	0	0	0	0	0	0	0	1	0	1	0	0	0	1	1	0	0	0	0	1	0	0	0	0	0	0	0	0	0	0
PF14304	CSTF_C	Transcription termination and cleavage factor C-terminal	7	92	1	4	12	80	0.533181	7.50215	1.77346	-0.737657		1	1	0	0	1	1	0	1	0	0	0	0	0	1	1	1	0	1	1	0	1	1	0	2	1	1	1	1	1	1	2	1	1	0	0	0
PF14447	Prok-RING_4	Prokaryotic RING finger family 4	17	33	3	3	8	37	0	3.66953	0.132271	-0.145033		3	5	3	0	0	0	0	0	0	0	0	0	0	0	0	0	0	0	0	0	0	0	0	0	0	0	0	0	0	0	0	0	0	0	0	0
PF06185	YecM	YecM protein	6	56	2	13	3	42	3.54269	3.66953	25.3269	6.31523		1	1	0	0	0	0	1	1	1	1	0	0	0	0	0	0	0	0	0	1	1	1	2	2	0	1	0	1	0	0	0	0	0	0	0	0
PF07989	Cnn_1N	Centrosomin N-terminal motif 1	1	7	1	3	1	4	7.35789	0.407725	17.3665	4.51115		0	0	0	0	0	0	0	0	0	0	0	0	0	0	0	0	0	0	0	0	0	0	0	0	0	0	0	0	0	0	0	0	0	0	0	0
PF09876	DUF2103	Predicted metal-binding protein (DUF2103)	5	22	2	8	1	19	4.90526	1.6309	26.4114	6.55923		1	1	0	0	0	0	0	1	1	0	0	0	0	1	1	1	0	0	0	0	0	0	0	1	0	0	0	0	0	0	0	0	0	0	0	0
PF09905	VF530	DNA-binding protein VF530	3	8	2	4	0	7	7.00752	0.570815	21.7284	5.50293		0	0	0	0	0	0	0	0	0	0	0	0	0	0	0	0	0	0	0	0	0	0	0	0	0	0	0	0	0	0	0	0	0	0	0	0
PF10233	Cg6151-P	Uncharacterized conserved protein CG6151-P	2	22	1	6	1	16	4.32817	1.38627	16.3402	4.2763		0	0	0	0	0	0	0	0	0	1	0	0	0	0	0	0	0	0	0	0	0	0	0	0	0	0	0	0	0	0	0	0	0	0	0	0
PF14492	EFG_III	Elongation Factor G, domain III	19	0	4	4	2	14	0	1.30472	5.95645	-1.83376		4	4	5	0	0	0	0	0	0	0	0	0	0	0	0	0	0	0	0	0	0	0	0	0	0	0	0	0	0	0	0	0	0	0	0	0
PF14497	GST_C_3	Glutathione S-transferase, C-terminal domain	19	0	4	4	2	14	0	1.30472	5.95645	-1.83376		6	8	5	0	0	0	0	0	0	0	0	0	0	0	0	0	0	0	0	0	0	0	0	0	0	0	0	0	0	0	0	0	0	0	0	0
PF14520	HHH_5	Helix-hairpin-helix domain	13	0	4	4	1	9	0	0.815451	13.2057	-3.55424		1	3	3	0	0	0	0	0	0	0	0	0	0	0	0	0	0	0	0	0	0	0	0	0	0	0	0	0	0	0	0	0	0	0	0	0
PF14551	MCM_N	MCM N-terminal domain	19	0	4	4	2	14	0	1.30472	5.95645	-1.83376		6	6	6	0	0	0	0	0	0	0	0	0	0	0	0	0	0	0	0	0	0	0	0	0	0	0	0	0	0	0	0	0	0	0	0	0
PF14555	UBA_4	UBA-like domain	18	0	4	4	2	13	0	1.22318	6.73763	-2.02503		4	5	0	0	0	0	0	0	0	0	0	0	0	0	0	0	0	0	0	0	0	0	0	0	0	0	0	0	0	0	0	0	0	0	0	0
PF14559	TPR_19	Tetratricopeptide repeat	19	0	4	4	2	14	0	1.30472	5.95645	-1.83376		7	5	4	0	0	0	0	0	0	0	0	0	0	0	0	0	0	0	0	0	0	0	0	0	0	0	0	0	0	0	0	0	0	0	0	0
PF14560	Ubiquitin_2	Ubiquitin-like domain	19	0	4	4	2	14	0	1.30472	5.95645	-1.83376		5	6	5	0	0	0	0	0	0	0	0	0	0	0	0	0	0	0	0	0	0	0	0	0	0	0	0	0	0	0	0	0	0	0	0	0
PF14570	zf-RING_4	RING/Ubox like zinc-binding domain	17	0	4	4	2	12	0	1.14163	7.64131	-2.24377		2	2	0	0	0	0	0	0	0	0	0	0	0	0	0	0	0	0	0	0	0	0	0	0	0	0	0	0	0	0	0	0	0	0	0	0
PF14572	Pribosyl_synth	Phosphoribosyl synthetase-associated domain	19	0	4	4	2	14	0	1.30472	5.95645	-1.83376		1	2	2	0	0	0	0	0	0	0	0	0	0	0	0	0	0	0	0	0	0	0	0	0	0	0	0	0	0	0	0	0	0	0	0	0
PF14580	LRR_9	Leucine-rich repeat	19	0	4	4	2	14	0	1.30472	5.95645	-1.83376		10	7	5	0	0	0	0	0	0	0	0	0	0	0	0	0	0	0	0	0	0	0	0	0	0	0	0	0	0	0	0	0	0	0	0	0
PF14588	YjgF_endoribonc	YjgF/chorismate_mutase-like, putative endoribonuclease	18	0	4	4	2	13	0	1.22318	6.73763	-2.02503		2	2	0	0	0	0	0	0	0	0	0	0	0	0	0	0	0	0	0	0	0	0	0	0	0	0	0	0	0	0	0	0	0	0	0	0
PF14604	SH3_9	Variant SH3 domain	11	0	4	4	1	7	0	0.652361	18.1663	-4.69372		0	0	0	0	0	0	0	0	0	0	0	0	0	0	0	0	0	0	0	0	0	0	0	0	0	0	0	0	0	0	0	0	0	0	0	0
PF14652	DUF4457	Domain of unknown function (DUF4457)	8	0	4	4	1	4	0	0.407725	33.1517	-8.06935		0	0	0	0	0	0	0	0	0	0	0	0	0	0	0	0	0	0	0	0	0	0	0	0	0	0	0	0	0	0	0	0	0	0	0	0
PF14655	RAB3GAP2_N	Rab3 GTPase-activating protein regulatory subunit N-terminus	13	0	4	4	2	8	0	0.815451	13.2057	-3.55424		0	1	0	0	0	0	0	0	0	0	0	0	0	0	0	0	0	0	0	0	0	0	0	0	0	0	0	0	0	0	0	0	0	0	0	0
PF14671	DSPn	Dual specificity protein phosphatase, N-terminal half	15	0	4	4	2	10	0	0.978541	9.93716	-2.79055		0	0	0	0	0	0	0	0	0	0	0	0	0	0	0	0	0	0	0	0	0	0	0	0	0	0	0	0	0	0	0	0	0	0	0	0
PF14681	UPRTase	Uracil phosphoribosyltransferase	19	0	4	4	2	14	0	1.30472	5.95645	-1.83376		2	2	2	0	0	0	0	0	0	0	0	0	0	0	0	0	0	0	0	0	0	0	0	0	0	0	0	0	0	0	0	0	0	0	0	0
PF14687	DUF4460	Domain of unknown function (DUF4460)	10	0	4	4	1	6	0	0.570815	21.7284	-5.50293		1	1	1	0	0	0	0	0	0	0	0	0	0	0	0	0	0	0	0	0	0	0	0	0	0	0	0	0	0	0	0	0	0	0	0	0
PF14700	RPOL_N	DNA-directed RNA polymerase N-terminal	16	0	4	4	2	11	0	1.06009	8.69543	-2.4962		1	1	1	0	0	0	0	0	0	0	0	0	0	0	0	0	0	0	0	0	0	0	0	0	0	0	0	0	0	0	0	0	0	0	0	0
PF14727	PHTB1_N	PTHB1 N-terminus	10	0	4	4	1	6	0	0.570815	21.7284	-5.50293		1	1	0	0	0	0	0	0	0	0	0	0	0	0	0	0	0	0	0	0	0	0	0	0	0	0	0	0	0	0	0	0	0	0	0	0
PF14728	PHTB1_C	PTHB1 C-terminus	10	0	4	4	1	6	0	0.570815	21.7284	-5.50293		1	1	0	0	0	0	0	0	0	0	0	0	0	0	0	0	0	0	0	0	0	0	0	0	0	0	0	0	0	0	0	0	0	0	0	0
PF14732	UAE_UbL	Ubiquitin/SUMO-activating enzyme ubiquitin-like domain	14	0	4	4	2	9	0	0.896996	11.4171	-3.13803		1	1	1	0	0	0	0	0	0	0	0	0	0	0	0	0	0	0	0	0	0	0	0	0	0	0	0	0	0	0	0	0	0	0	0	0
PF14737	DUF4470	Domain of unknown function (DUF4470)	9	0	4	4	1	5	0	0.48927	26.487	-6.57622		1	0	0	0	0	0	0	0	0	0	0	0	0	0	0	0	0	0	0	0	0	0	0	0	0	0	0	0	0	0	0	0	0	0	0	0
PF14738	CFAP91	Cilia- and flagella-associated protein 91	10	0	4	4	1	6	0	0.570815	21.7284	-5.50293		1	1	0	0	0	0	0	0	0	0	0	0	0	0	0	0	0	0	0	0	0	0	0	0	0	0	0	0	0	0	0	0	0	0	0	0
PF14740	DUF4471	Domain of unknown function (DUF4471)	10	0	4	4	1	6	0	0.570815	21.7284	-5.50293		1	1	0	0	0	0	0	0	0	0	0	0	0	0	0	0	0	0	0	0	0	0	0	0	0	0	0	0	0	0	0	0	0	0	0	0
PF14748	P5CR_dimer	Pyrroline-5-carboxylate reductase dimerisation	18	0	4	4	2	13	0	1.22318	6.73763	-2.02503		2	2	1	0	0	0	0	0	0	0	0	0	0	0	0	0	0	0	0	0	0	0	0	0	0	0	0	0	0	0	0	0	0	0	0	0
PF14753	FAM221	Protein FAM221A/B	7	0	4	4	1	3	0	0.32618	43.1376	-10.2922		0	0	0	0	0	0	0	0	0	0	0	0	0	0	0	0	0	0	0	0	0	0	0	0	0	0	0	0	0	0	0	0	0	0	0	0
PF14769	CLAMP	Flagellar C1a complex subunit C1a-32	10	0	4	4	1	6	0	0.570815	21.7284	-5.50293		2	2	0	0	0	0	0	0	0	0	0	0	0	0	0	0	0	0	0	0	0	0	0	0	0	0	0	0	0	0	0	0	0	0	0	0
PF14772	NYD-SP28	Sperm tail	14	0	4	4	1	10	0	0.896996	11.4171	-3.13803		2	2	0	0	0	0	0	0	0	0	0	0	0	0	0	0	0	0	0	0	0	0	0	0	0	0	0	0	0	0	0	0	0	0	0	0
PF14775	NYD-SP28_assoc	Sperm tail C-terminal domain	14	0	4	4	1	10	0	0.896996	11.4171	-3.13803		2	1	0	0	0	0	0	0	0	0	0	0	0	0	0	0	0	0	0	0	0	0	0	0	0	0	0	0	0	0	0	0	0	0	0	0
PF14779	BBS1	Ciliary BBSome complex subunit 1	9	0	4	4	1	5	0	0.48927	26.487	-6.57622		1	1	0	0	0	0	0	0	0	0	0	0	0	0	0	0	0	0	0	0	0	0	0	0	0	0	0	0	0	0	0	0	0	0	0	0
PF14781	BBS2_N	Ciliary BBSome complex subunit 2, N-terminal	9	0	4	4	1	5	0	0.48927	26.487	-6.57622		1	1	0	0	0	0	0	0	0	0	0	0	0	0	0	0	0	0	0	0	0	0	0	0	0	0	0	0	0	0	0	0	0	0	0	0
PF14782	BBS2_C	Ciliary BBSome complex subunit 2, C-terminal	9	0	4	4	1	5	0	0.48927	26.487	-6.57622		1	1	0	0	0	0	0	0	0	0	0	0	0	0	0	0	0	0	0	0	0	0	0	0	0	0	0	0	0	0	0	0	0	0	0	0
PF14783	BBS2_Mid	Ciliary BBSome complex subunit 2, middle region	9	0	4	4	1	5	0	0.48927	26.487	-6.57622		1	1	0	0	0	0	0	0	0	0	0	0	0	0	0	0	0	0	0	0	0	0	0	0	0	0	0	0	0	0	0	0	0	0	0	0
PF14806	Coatomer_b_Cpla	Coatomer beta subunit appendage platform	19	0	4	4	2	14	0	1.30472	5.95645	-1.83376		1	1	1	0	0	0	0	0	0	0	0	0	0	0	0	0	0	0	0	0	0	0	0	0	0	0	0	0	0	0	0	0	0	0	0	0
PF14811	TPD	Protein of unknown function TPD sequence-motif	17	0	4	4	2	12	0	1.14163	7.64131	-2.24377		1	1	1	0	0	0	0	0	0	0	0	0	0	0	0	0	0	0	0	0	0	0	0	0	0	0	0	0	0	0	0	0	0	0	0	0
PF14874	PapD-like	Flagellar-associated PapD-like	11	0	4	4	1	7	0	0.652361	18.1663	-4.69372		3	1	0	0	0	0	0	0	0	0	0	0	0	0	0	0	0	0	0	0	0	0	0	0	0	0	0	0	0	0	0	0	0	0	0	0
PF14908	HU-CCDC81_euk_1	CCDC81 eukaryotic HU domain 1	10	0	4	4	1	6	0	0.570815	21.7284	-5.50293		1	1	0	0	0	0	0	0	0	0	0	0	0	0	0	0	0	0	0	0	0	0	0	0	0	0	0	0	0	0	0	0	0	0	0	0
PF14933	CEP19	CEP19-like protein	9	0	4	4	1	5	0	0.48927	26.487	-6.57622		1	1	0	0	0	0	0	0	0	0	0	0	0	0	0	0	0	0	0	0	0	0	0	0	0	0	0	0	0	0	0	0	0	0	0	0
PF14966	DNA_repr_REX1B	DNA repair REX1-B	16	0	4	4	2	11	0	1.06009	8.69543	-2.4962		1	1	1	0	0	0	0	0	0	0	0	0	0	0	0	0	0	0	0	0	0	0	0	0	0	0	0	0	0	0	0	0	0	0	0	0
PF15024	Glyco_transf_18	Glycosyltransferase family 18	6	0	4	4	1	2	0	0.244635	59.7358	-13.9646		2	0	0	0	0	0	0	0	0	0	0	0	0	0	0	0	0	0	0	0	0	0	0	0	0	0	0	0	0	0	0	0	0	0	0	0
PF15247	SLBP_RNA_bind	Histone RNA hairpin-binding protein RNA-binding domain	18	0	4	4	2	13	0	1.22318	6.73763	-2.02503		1	1	1	0	0	0	0	0	0	0	0	0	0	0	0	0	0	0	0	0	0	0	0	0	0	0	0	0	0	0	0	0	0	0	0	0
PF15253	STIL_N	SCL-interrupting locus protein N-terminus	10	0	4	4	1	6	0	0.570815	21.7284	-5.50293		1	1	1	0	0	0	0	0	0	0	0	0	0	0	0	0	0	0	0	0	0	0	0	0	0	0	0	0	0	0	0	0	0	0	0	0
PF15294	Leu_zip	Leucine zipper	6	0	4	4	1	2	0	0.244635	59.7358	-13.9646		1	0	0	0	0	0	0	0	0	0	0	0	0	0	0	0	0	0	0	0	0	0	0	0	0	0	0	0	0	0	0	0	0	0	0	0
PF15305	IFT43	Intraflagellar transport protein 43	9	0	4	4	1	5	0	0.48927	26.487	-6.57622		1	1	0	0	0	0	0	0	0	0	0	0	0	0	0	0	0	0	0	0	0	0	0	0	0	0	0	0	0	0	0	0	0	0	0	0
PF00423	HN	Haemagglutinin-neuraminidase	0	1	0	1	0	0	0	0	FALSE	FALSE		0	0	0	0	0	0	0	0	0	0	0	0	0	0	0	0	0	0	0	0	0	0	0	0	0	0	0	0	0	0	0	0	0	0	0	0
PF00527	E7	E7 protein, Early protein	0	1	0	1	0	0	0	0	FALSE	FALSE		0	0	0	0	0	0	0	0	0	0	0	0	0	0	0	0	0	0	0	0	0	0	0	0	0	0	0	0	0	0	0	0	0	0	0	0
PF00649	Copper-fist	Copper fist DNA binding domain	0	1	0	1	0	0	0	0	FALSE	FALSE		0	0	0	0	0	0	0	0	0	0	0	0	0	0	0	0	0	0	0	0	0	0	0	0	0	0	0	0	0	0	0	0	0	0	0	0
PF00922	Phosphoprotein	Vesiculovirus phosphoprotein	0	1	0	1	0	0	0	0	FALSE	FALSE		0	0	0	0	0	0	0	0	0	0	0	0	0	0	0	0	0	0	0	0	0	0	0	0	0	0	0	0	0	0	0	0	0	0	0	0
PF00963	Cohesin	Cohesin domain	1	4	1	3	0	2	18.3947	0.16309	51.0112	12.037		0	0	0	0	0	0	0	0	0	0	0	0	0	0	0	0	0	0	0	0	0	0	0	0	0	0	0	0	0	0	0	0	0	0	0	0
PF01054	MMTV_SAg	Mouse mammary tumour virus superantigen	0	1	0	1	0	0	0	0	FALSE	FALSE		0	0	0	0	0	0	0	0	0	0	0	0	0	0	0	0	0	0	0	0	0	0	0	0	0	0	0	0	0	0	0	0	0	0	0	0
PF01314	AFOR_C	Aldehyde ferredoxin oxidoreductase, domains 2 & 3	0	1	0	1	0	0	0	0	FALSE	FALSE		0	0	0	0	0	0	0	0	0	0	0	0	0	0	0	0	0	0	0	0	0	0	0	0	0	0	0	0	0	0	0	0	0	0	0	0
PF01445	SH	Viral small hydrophobic protein	0	1	0	1	0	0	0	0	FALSE	FALSE		0	0	0	0	0	0	0	0	0	0	0	0	0	0	0	0	0	0	0	0	0	0	0	0	0	0	0	0	0	0	0	0	0	0	0	0
PF01469	Pentapeptide_2	Pentapeptide repeats (8 copies)	0	13	0	2	1	7	0	0.652361	2.97823	-1.0737		0	0	0	0	0	0	0	0	0	0	0	0	0	0	0	0	0	0	0	0	0	0	0	0	0	0	0	0	0	0	0	0	0	0	0	0
PF01868	UPF0086	Domain of unknown function UPF0086	10	42	3	8	1	38	2.51552	3.18026	7.83454	2.29024		1	1	0	1	0	0	0	0	0	1	0	0	0	1	1	0	1	0	1	0	0	0	0	0	1	0	1	0	0	0	0	0	0	0	0	0
PF02269	TFIID-18kDa	Transcription initiation factor IID, 18kD subunit	11	87	4	13	5	77	1.94416	6.6867	6.41209	1.94559		1	1	1	1	0	1	1	1	2	1	0	0	0	3	1	1	1	1	1	1	1	1	0	1	0	1	1	1	1	1	1	1	1	1	1	1
PF02378	PTS_EIIC	Phosphotransferase system, EIIC	0	1	0	1	0	0	0	0	FALSE	FALSE		0	0	0	0	0	0	0	1	0	0	0	0	0	0	0	0	0	0	0	0	0	0	0	0	0	0	0	0	0	0	0	0	0	0	0	0
PF02388	FemAB	FemAB family	1	2	0	1	1	1	0	0.16309	4.54156	-1.48042		0	0	0	0	1	0	2	0	0	0	0	0	0	0	0	0	0	0	0	0	0	0	0	0	0	0	0	0	0	0	0	0	0	0	0	0
PF02512	UK	Virulence determinant	0	1	0	1	0	0	0	0	FALSE	FALSE		0	0	0	0	0	0	0	0	0	1	0	0	0	0	0	0	0	0	0	0	0	0	0	0	0	0	0	0	0	0	0	0	0	0	0	0
PF02620	YceD	Large ribosomal RNA subunit accumulation protein YceD	4	55	2	9	6	43	2.25242	3.99571	6.73118	2.02346		1	0	0	0	2	1	0	1	1	1	0	0	0	2	1	0	0	0	0	1	0	0	0	1	0	0	0	1	0	0	0	0	0	0	0	0
PF03024	Folate_rec	Folate receptor family	9	110	3	15	16	84	1.83947	8.15451	6.1852	1.89001		1	2	1	1	7	6	2	1	2	3	0	0	0	3	2	0	1	1	1	2	2	2	0	2	0	3	1	1	0	0	0	0	0	0	0	0
PF03174	CHB_HEX_C	Chitobiase/beta-hexosaminidase C-terminal domain	2	58	1	7	3	45	1.78838	3.91416	2.6192	0.976429		0	0	0	0	0	0	1	0	0	0	0	0	0	0	0	0	0	0	0	0	0	0	0	0	0	0	0	0	0	0	0	0	0	0	0	0
PF03288	Pox_D5	Poxvirus D5 protein-like	0	1	0	1	0	0	0	0	FALSE	FALSE		0	0	0	0	0	0	0	0	0	1	0	0	0	0	0	0	0	0	0	0	0	0	0	0	0	0	0	0	0	0	0	0	0	0	0	0
PF03414	Glyco_transf_6	Glycosyltransferase family 6	2	3	1	2	1	1	12.2632	0.16309	21.5688	5.46679		0	0	0	0	0	0	0	0	0	0	0	0	0	0	0	0	0	0	0	0	0	0	0	0	0	0	0	0	0	0	0	0	0	0	0	0
PF03436	DUF281	Domain of unknown function (DUF281)	0	1	0	1	0	0	0	0	FALSE	FALSE		0	0	0	0	0	0	0	0	0	0	0	0	0	0	0	0	0	0	0	0	0	0	0	0	0	0	0	0	0	0	0	0	0	0	0	0
PF03451	HELP	HELP motif	14	96	4	14	6	84	1.9076	7.33906	6.5045	1.96818		7	7	1	0	8	0	3	3	4	1	0	0	0	0	0	0	3	1	3	4	3	4	0	5	1	6	6	5	2	2	2	1	2	1	0	0
PF03586	Herpes_UL36	Herpesvirus UL36 tegument protein	0	1	0	1	0	0	0	0	FALSE	FALSE		0	0	0	0	0	0	0	0	0	0	0	0	0	0	0	0	0	0	0	0	0	0	0	0	0	0	0	0	0	0	0	0	0	0	0	0
PF03704	BTAD	Bacterial transcriptional activator domain	8	14	3	6	1	16	4.32817	1.38627	16.3402	4.2763		0	1	0	0	0	0	0	0	0	0	0	0	0	0	0	0	0	0	0	0	0	0	0	0	0	0	0	0	0	0	0	0	0	0	0	0
PF03831	YjdM	PhnA domain	3	33	3	10	7	19	4.7166	2.12017	31.1189	7.61493		0	0	0	0	0	0	1	0	0	1	0	0	0	0	0	0	0	0	0	0	0	0	0	0	0	0	0	0	0	0	0	0	0	0	0	0
PF03848	TehB	Tellurite resistance protein TehB	11	74	3	12	5	67	2.04386	5.87124	6.87833	2.05925		0	2	1	0	0	0	0	1	1	1	0	0	0	1	1	1	0	0	0	0	0	0	0	1	0	0	0	0	0	0	0	0	0	0	0	0
PF03859	CG-1	CG-1 domain	8	88	3	14	3	74	2.22967	6.27897	10.1979	2.85202		0	1	1	0	1	0	1	1	1	2	0	0	0	0	0	0	1	3	0	1	1	1	1	2	1	1	1	1	4	1	1	1	1	1	1	1
PF03880	DbpA	DbpA RNA binding domain	1	23	1	5	8	11	3.22715	1.54936	8.21545	2.38158		0	0	0	0	0	0	0	0	0	1	0	0	0	0	0	0	0	0	0	0	0	0	0	0	0	0	0	0	0	0	0	0	0	0	0	0
PF03887	YfbU	YfbU domain	0	1	0	1	0	0	0	0	FALSE	FALSE		0	0	0	0	0	0	0	0	0	0	0	0	0	0	0	0	0	0	0	0	0	0	0	0	0	0	0	0	0	0	0	0	0	0	0	0
PF03988	DUF347	Repeat of Unknown Function (DUF347)	3	6	2	3	2	2	9.19737	0.32618	22.9895	5.78812		0	0	0	0	0	0	0	0	0	0	0	0	0	0	0	0	0	0	0	0	0	0	0	0	0	0	0	0	0	0	0	0	0	0	0	0
PF04213	HtaA	Htaa	0	1	0	1	0	0	0	0	FALSE	FALSE		0	0	0	0	0	0	0	0	0	0	0	0	0	0	0	0	0	0	0	0	0	0	0	0	0	0	0	0	0	0	0	0	0	0	0	0
PF04248	NTP_transf_9	Domain of unknown function (DUF427)	3	23	3	5	0	20	3.06579	1.6309	7.44557	2.19659		0	0	0	0	0	0	0	0	0	0	0	0	0	0	0	0	2	0	0	0	0	0	0	0	0	0	0	0	0	0	0	0	0	0	0	0
PF04282	DUF438	Family of unknown function (DUF438)	0	1	0	1	0	0	0	0	FALSE	FALSE		0	0	0	0	0	0	0	0	0	0	0	0	0	0	0	0	0	0	0	0	0	0	0	0	0	0	0	0	0	0	0	0	0	0	0	0
PF04414	tRNA_deacylase	D-aminoacyl-tRNA deacylase	5	28	2	6	0	25	2.94316	2.03863	8.23942	2.38732		0	0	0	0	0	0	0	0	0	0	0	0	0	0	0	0	0	0	0	0	0	0	0	0	0	0	0	0	0	0	0	0	0	0	0	0
PF04480	DUF559	Protein of unknown function (DUF559)	1	4	1	2	1	2	8.17544	0.244635	13.2435	3.56299		0	0	0	0	0	0	0	0	0	0	0	0	0	0	0	0	0	0	0	0	0	0	0	0	0	0	0	0	0	0	0	0	0	0	0	0
PF04665	Pox_A32	Poxvirus A32 protein	3	2	2	3	1	2	12.2632	0.244635	32.3532	7.89095		0	0	0	0	0	0	0	0	1	0	0	0	0	0	0	0	0	0	0	0	0	0	0	0	0	0	0	0	0	0	0	0	0	0	0	0
PF04697	Pinin_SDK_N	pinin/SDK conserved region	0	1	0	1	0	0	0	0	FALSE	FALSE		0	0	0	0	0	0	0	0	0	0	0	0	0	0	0	0	0	0	0	0	0	0	0	0	0	0	0	0	0	0	0	0	0	0	0	0
PF04726	Microvir_J	Microvirus J protein	0	1	0	1	0	0	0	0	FALSE	FALSE		0	0	0	0	0	0	0	0	0	0	0	0	0	0	0	0	0	0	0	0	0	0	0	0	0	0	0	0	0	0	0	0	0	0	0	0
PF04845	PurA	PurA ssDNA and RNA-binding protein	2	30	2	6	3	18	3.50376	1.71245	11.462	3.14853		0	0	0	0	2	2	1	0	0	1	0	0	0	0	0	0	1	1	1	0	0	0	0	0	0	0	0	0	0	0	0	0	0	0	0	0
PF04917	Shufflon_N	Bacterial shufflon protein, N-terminal constant region	0	2	0	2	0	0	0	0	FALSE	FALSE		0	0	0	0	0	0	0	1	1	0	0	0	0	0	0	0	0	0	0	0	0	0	0	0	0	0	0	0	0	0	0	0	0	0	0	0
PF04925	SHQ1	SHQ1 protein	10	76	3	11	9	61	1.92707	5.70815	5.27783	1.66557		0	0	0	0	0	0	0	0	0	0	0	0	0	0	0	0	0	0	0	0	0	0	0	0	0	0	0	0	0	0	0	0	0	0	0	0
PF05244	Brucella_OMP2	Brucella outer membrane protein 2	1	0	1	1	0	0	0	0	FALSE	FALSE		0	0	0	0	0	0	0	0	0	0	0	0	0	0	0	0	0	0	0	0	0	0	0	0	0	0	0	0	0	0	0	0	0	0	0	0
PF05454	DAG1	Dystroglycan (Dystrophin-associated glycoprotein 1)	0	2	0	1	0	1	0	0.0815451	10.7844	-2.98988		0	0	0	0	0	0	0	0	0	0	0	0	0	0	0	0	0	0	0	0	0	0	0	0	0	0	0	0	0	0	0	0	0	0	0	0
PF05649	Peptidase_M13_N	Peptidase family M13	12	140	3	17	19	106	1.66779	10.1931	4.89708	1.57021		1	1	0	0	1	1	1	1	1	1	0	0	0	0	0	0	0	0	0	1	0	1	0	2	1	1	1	1	0	0	0	0	0	0	0	0
PF05658	YadA_head	Head domain of trimeric autotransporter adhesin	4	13	1	4	5	9	3.50376	1.14163	7.64131	2.24377		1	0	0	0	0	0	0	0	1	0	0	0	0	0	0	0	0	0	0	0	1	0	0	0	0	0	0	0	0	0	0	0	0	0	0	0
PF05710	Coiled	Coiled coil	0	1	0	1	0	0	0	0	FALSE	FALSE		0	0	0	0	0	0	0	0	0	0	0	0	0	0	0	0	0	0	0	0	0	0	0	0	0	0	0	0	0	0	0	0	0	0	0	0
PF05923	APC_r	APC repeat	0	1	0	1	0	0	0	0	FALSE	FALSE		0	0	0	0	0	0	0	0	0	0	0	0	0	0	0	0	0	0	0	0	0	0	0	0	0	0	0	0	0	0	0	0	0	0	0	0
PF06188	HrpE	HrpE/YscL/FliH and V-type ATPase subunit E	0	1	0	1	0	0	0	0	FALSE	FALSE		0	0	0	0	0	0	0	0	0	0	0	0	0	0	0	0	0	0	0	0	0	0	0	0	0	0	0	0	0	0	0	0	0	0	0	0
PF06247	Plasmod_Pvs28	Pvs28 EGF domain	0	2	0	1	0	0	0	0	FALSE	FALSE		0	0	0	0	0	0	0	0	0	0	0	0	0	0	0	0	0	0	0	0	0	0	0	0	0	0	0	0	0	0	0	0	0	0	0	0
PF06275	DUF1031	Protein of unknown function (DUF1031)	1	0	1	1	1	0	0	0.0815451	10.7844	-2.98988		0	0	0	0	0	0	0	0	0	0	0	0	0	0	0	0	0	0	0	0	0	0	0	0	0	0	0	0	0	0	0	0	0	0	0	0
PF06283	ThuA	Trehalose utilisation	3	33	2	6	1	27	2.62782	2.28326	6.48573	1.96359		0	0	0	0	0	0	0	0	0	0	0	0	0	0	0	0	0	1	0	0	0	0	0	0	0	0	0	0	0	0	0	0	0	0	0	0
PF06351	Allene_ox_cyc	Allene oxide cyclase	0	5	0	1	2	2	0	0.32618	1.48911	-0.652955		0	0	0	0	0	0	0	0	0	0	0	0	0	0	0	0	0	0	0	0	0	0	0	0	0	0	0	0	0	0	0	0	0	0	0	0
PF06504	RepC	Replication protein C (RepC)	0	1	0	1	0	0	0	0	FALSE	FALSE		0	0	0	0	0	0	0	0	0	0	0	0	0	0	0	0	0	0	0	0	0	0	0	0	0	0	0	0	0	0	0	0	0	0	0	0
PF06507	Auxin_resp	Auxin response factor	1	8	1	3	2	2	9.19737	0.32618	22.9895	5.78812		0	0	0	0	0	0	0	0	0	0	0	0	0	0	0	0	0	0	0	0	0	0	0	0	0	0	0	0	0	0	0	0	0	0	0	0
PF06664	MIG-14_Wnt-bd	Wnt-binding factor required for Wnt secretion	6	38	3	8	3	31	2.88545	2.77253	10.5527	2.93548		0	0	0	0	0	0	0	0	0	0	0	0	0	0	0	0	0	0	0	0	0	0	0	0	0	0	0	0	0	0	0	0	0	0	0	0
PF06697	DUF1191	Protein of unknown function (DUF1191)	0	2	0	1	1	0	0	0.0815451	10.7844	-2.98988		0	0	0	0	0	0	0	0	0	0	0	0	0	0	0	0	0	0	0	0	0	0	0	0	0	0	0	0	0	0	0	0	0	0	0	0
PF06865	Ppnp	Pyrimidine/purine nucleoside phosphorylase	7	53	2	11	8	37	2.99766	3.66953	15.6707	4.12272		0	1	0	0	0	0	1	0	0	1	0	0	0	0	0	0	0	0	0	1	0	0	0	0	0	0	1	0	0	1	1	1	1	1	0	0
PF06949	DUF1292	Protein of unknown function (DUF1292)	0	14	0	2	0	12	0	0.978541	1.14639	-0.546213		0	0	0	0	0	0	0	0	0	0	0	0	0	0	0	0	0	0	0	0	0	0	0	0	0	0	0	0	0	0	0	0	0	0	0	0
PF06971	Put_DNA-bind_N	Putative DNA-binding protein N-terminus	0	1	0	1	0	0	0	0	FALSE	FALSE		0	0	0	0	0	0	0	0	0	0	0	0	0	0	0	0	0	0	0	0	0	0	0	0	0	0	0	0	0	0	0	0	0	0	0	0
PF07074	TRAP-gamma	Translocon-associated protein, gamma subunit (TRAP-gamma)	3	17	2	4	0	15	3.27018	1.22318	6.73763	2.02503		0	0	0	0	0	0	0	0	0	0	0	0	0	0	0	0	0	0	0	0	0	0	0	0	0	0	0	0	0	0	0	0	0	0	0	0
PF07083	DUF1351	Protein of unknown function (DUF1351)	0	1	0	1	0	0	0	0	FALSE	FALSE		0	0	0	0	0	0	0	0	0	0	0	0	0	0	0	0	0	0	0	0	0	0	0	0	0	0	0	0	0	0	0	0	0	0	0	0
PF07297	DPM2	Dolichol phosphate-mannose biosynthesis regulatory protein (DPM2)	5	40	2	8	3	33	2.72515	2.93562	9.36137	2.65442		0	1	0	0	1	0	1	1	1	0	0	0	0	0	0	0	0	0	0	1	1	1	1	1	0	1	0	1	1	3	1	0	1	0	0	0
PF07510	DUF1524	Protein of unknown function (DUF1524)	4	58	2	9	11	41	2.12247	4.24034	5.7417	1.78076		0	0	0	0	0	0	0	0	0	1	0	0	0	0	0	0	0	0	1	0	0	0	0	0	0	0	0	0	0	0	0	0	0	0	0	0
PF07535	zf-DBF	DBF zinc finger	1	9	1	3	1	5	6.13158	0.48927	13.6247	3.65125		0	0	0	0	0	0	0	0	0	0	0	0	0	0	0	0	0	0	0	0	0	0	0	0	0	0	0	0	0	0	0	0	0	0	0	0
PF07805	0	0	2	0	1	1	1	1	0	0.16309	4.54156	-1.48042		0	0	0	0	0	0	0	0	0	0	0	0	0	0	0	0	0	0	0	0	0	0	0	0	0	0	0	0	0	0	0	0	0	0	0	0
PF07814	WAPL	Wings apart-like protein regulation of heterochromatin	3	17	1	5	0	15	4.08772	1.22318	12.4215	3.37219		1	0	0	0	0	0	0	1	1	0	0	0	0	0	0	0	0	0	0	0	0	0	1	0	0	0	0	0	0	0	1	0	0	0	1	0
PF08038	Tom7	TOM7 family	5	37	2	7	0	34	2.52477	2.77253	6.91341	2.06777		0	0	0	0	0	0	0	0	0	0	0	0	0	0	0	1	1	1	0	0	0	0	0	1	0	0	0	0	0	0	0	0	0	0	0	0
PF08134	cIII	cIII protein family	0	1	0	1	0	0	0	0	FALSE	FALSE		0	0	0	0	0	0	0	0	0	0	0	0	0	0	0	0	0	0	0	0	0	0	0	0	0	0	0	0	0	0	0	0	0	0	0	0
PF08158	NUC130_3NT	NUC130/3NT domain	12	98	3	14	7	86	1.84607	7.58369	5.84273	1.80572		1	1	1	1	2	1	1	1	1	1	0	0	0	1	1	1	0	1	1	1	1	1	1	2	1	1	1	1	3	1	1	1	2	1	0	0
PF08182	Pedibin	Pedibin/Hym-346 family	0	1	0	1	0	0	0	0	FALSE	FALSE		0	0	0	0	0	0	0	0	1	0	0	0	0	0	0	0	0	0	0	0	0	0	0	0	0	0	0	0	0	0	0	0	0	0	0	0
PF08385	DHC_N1	Dynein heavy chain, N-terminal region 1	17	127	4	16	16	105	1.62157	9.86695	4.10801	1.36977		6	6	2	0	7	1	4	5	5	8	0	0	0	0	0	1	0	0	4	7	4	4	0	8	2	6	5	5	0	0	1	0	0	0	0	0
PF08415	0	0	1	2	1	2	0	1	24.5263	0.0815451	46.3953	11.0148		0	0	0	0	0	0	0	0	0	0	0	0	0	0	0	0	0	0	0	0	0	0	0	0	0	0	0	0	0	0	0	0	0	0	0	0
PF08418	Pol_alpha_B_N	DNA polymerase alpha subunit B N-terminal	6	69	1	9	11	52	1.75188	5.13734	3.1274	1.11359		0	1	0	0	1	0	0	1	1	1	0	0	0	0	0	0	1	0	0	1	1	0	0	0	0	1	1	1	0	0	0	0	0	0	0	0
PF08457	Sfi1	Sfi1 spindle body protein	2	24	1	6	2	18	3.67895	1.6309	12.4879	3.38765		0	0	0	0	0	0	6	2	3	0	0	0	0	0	0	0	0	0	0	2	1	2	0	5	1	2	3	2	1	2	3	2	1	1	0	0
PF08559	Cut8	Cut8, nuclear proteasome tether protein	2	25	1	5	3	17	3.06579	1.6309	7.44557	2.19659		1	0	0	0	0	0	0	1	0	1	0	0	0	0	0	0	0	0	0	0	0	0	0	0	0	0	0	0	0	0	0	0	0	0	0	0
PF08574	Iwr1	Transcription factor Iwr1	9	37	3	6	6	29	2.10226	2.85408	3.72706	1.27134		1	1	0	0	1	1	0	0	0	0	0	0	0	2	1	1	0	0	0	0	1	1	0	0	0	1	1	1	0	0	0	0	0	0	0	1
PF08617	CGI-121	Kinase binding protein CGI-121	10	73	4	12	5	64	2.13272	5.62661	7.75821	2.2719		1	1	1	0	1	1	1	0	1	1	0	0	0	0	0	1	0	0	0	0	0	1	1	0	0	1	1	1	0	1	1	0	1	1	1	1
PF08649	DASH_Dad1	DASH complex subunit Dad1	1	9	1	3	1	6	5.25564	0.570815	10.9635	3.03188		0	0	0	0	0	0	0	0	0	0	0	0	0	0	0	0	0	0	0	0	0	0	0	0	0	0	0	0	0	0	0	0	0	0	0	0
PF08654	DASH_Dad2	DASH complex subunit Dad2	1	1	1	2	0	0	FALSE	0	FALSE	FALSE		0	0	0	0	0	0	0	0	0	0	0	0	0	0	0	0	0	0	0	0	0	0	0	0	0	0	0	0	0	0	0	0	0	0	0	0
PF08655	DASH_Ask1	DASH complex subunit Ask1	1	1	0	1	0	1	0	0.0815451	10.7844	-2.98988		0	0	0	0	0	0	0	0	0	0	0	0	0	0	0	0	0	0	0	0	0	0	0	0	0	0	0	0	0	0	0	0	0	0	0	0
PF08696	Dna2	DNA replication factor Dna2	7	56	3	10	7	43	2.45263	4.07725	9.23084	2.62347		1	1	1	0	1	0	0	1	1	0	0	0	0	1	0	0	0	0	1	1	1	0	0	2	0	1	1	1	2	0	0	1	0	0	0	1
PF08780	NTase_sub_bind	Nucleotidyltransferase substrate binding protein like	0	1	0	1	0	0	0	0	FALSE	FALSE		0	0	0	0	0	0	0	0	0	0	0	0	0	0	0	0	0	0	0	0	0	0	0	0	0	0	0	0	0	0	0	0	0	0	0	0
PF08839	CDT1	DNA replication factor CDT1 like	5	33	1	7	1	31	2.68257	2.60944	7.91713	2.31008		1	1	0	0	0	0	0	1	1	1	0	0	0	3	1	0	1	0	1	1	1	0	0	0	0	1	1	1	0	0	0	1	1	0	0	0
PF08854	DUF1824	Domain of unknown function (DUF1824)	13	118	4	15	16	98	1.61357	9.29614	3.77153	1.2829		1	1	1	1	1	1	1	1	1	0	0	0	0	1	0	1	1	0	1	1	0	1	0	1	0	1	1	1	0	0	3	0	0	1	1	0
PF08969	USP8_dimer	USP8 dimerisation domain	6	1	2	2	1	5	0	0.48927	4.96858	-1.58818		1	0	0	0	0	0	0	0	0	0	0	0	0	0	0	0	1	0	0	0	0	0	0	0	0	0	0	0	0	0	0	0	0	0	0	0
PF09094	DUF1925	Domain of unknown function (DUF1925)	0	1	0	1	0	0	0	0	FALSE	FALSE		0	0	0	0	0	0	0	0	0	0	0	0	0	0	0	0	0	0	0	0	0	0	0	0	0	0	0	0	0	0	0	0	0	0	0	0
PF09162	Tap-RNA_bind	Tap, RNA-binding	1	0	1	1	0	0	0	0	FALSE	FALSE		0	0	0	0	0	0	0	0	0	0	0	0	0	0	0	0	0	0	0	0	0	0	0	0	0	0	0	0	0	0	0	0	0	0	0	0
PF09250	Prim-Pol	Bifunctional DNA primase/polymerase, N-terminal	1	5	0	2	1	3	0	0.32618	9.08313	-2.58842		0	0	2	0	0	0	0	2	1	0	0	0	0	0	2	0	0	0	0	0	0	0	0	0	0	0	0	0	0	0	0	0	0	0	0	0
PF09321	DUF1978	Domain of unknown function (DUF1978)	0	2	0	1	0	0	0	0	FALSE	FALSE		0	0	0	0	0	0	0	0	0	1	0	0	0	0	0	0	0	0	0	0	0	0	0	0	0	0	0	0	0	0	0	0	0	0	0	0
PF09329	zf-primase	Primase zinc finger	10	27	1	6	1	29	2.45263	2.44635	5.53851	1.73043		1	1	1	0	0	0	0	0	1	1	0	0	0	1	1	0	0	0	0	0	0	0	0	0	0	1	1	0	2	1	0	0	0	0	0	0
PF09371	Tex_N	Tex-like protein N-terminal domain	12	84	3	11	6	74	1.68618	6.52361	3.30884	1.16173		1	1	1	0	1	0	0	0	0	1	0	0	0	1	1	1	0	0	0	0	1	0	0	0	0	1	1	1	1	1	1	1	1	2	0	0
PF09398	FOP_dimer	FOP N terminal dimerisation domain	8	102	4	15	7	82	2.06682	7.25751	8.87952	2.54002		2	3	0	1	3	0	2	1	1	1	0	1	0	0	0	0	1	0	2	1	0	2	0	2	1	4	2	3	0	0	0	0	0	0	0	0
PF09424	YqeY	Yqey-like protein	6	66	3	10	8	53	2.01035	4.97425	5.46034	1.71102		0	0	0	1	0	0	0	0	0	0	0	0	0	0	0	0	3	1	0	0	0	0	0	0	0	0	0	0	0	0	0	0	0	0	0	0
PF09446	VMA21	VMA21-like domain	11	110	4	14	14	90	1.65081	8.48069	3.87017	1.30846		1	0	1	0	3	1	0	1	0	0	0	0	0	0	0	0	1	1	1	1	0	1	0	0	0	0	0	1	1	0	0	0	0	0	0	0
PF09447	Cnl2_NKP2	Cnl2/NKP2 family protein	1	1	1	2	0	0	FALSE	0	FALSE	FALSE		0	0	0	0	0	0	0	0	0	0	0	0	0	0	0	0	0	0	0	0	0	0	0	0	0	0	0	0	0	0	0	0	0	0	0	0
PF09631	Sen15	Sen15 protein	1	0	1	1	0	0	0	0	FALSE	FALSE		0	0	0	0	0	0	0	0	0	0	0	0	0	0	0	0	0	0	0	0	0	0	0	0	0	0	0	0	0	0	0	0	0	0	0	0
PF09634	DUF2025	Protein of unknown function (DUF2025)	0	1	0	1	0	0	0	0	FALSE	FALSE		0	0	0	0	0	0	0	0	0	0	0	0	0	0	0	0	0	0	0	0	0	0	0	0	0	0	0	0	0	0	0	0	0	0	0	0
PF09637	Med18	Med18 protein	1	8	1	3	2	3	7.35789	0.407725	17.3665	4.51115		0	0	0	0	0	0	0	0	0	1	0	0	0	0	0	0	0	0	0	0	0	0	0	0	0	0	0	0	0	0	0	0	0	0	0	0
PF09696	Ctf8	Ctf8	10	121	3	15	16	98	1.61357	9.29614	3.77153	1.2829		0	0	0	0	0	1	0	1	1	1	0	0	0	0	0	0	1	0	0	1	0	0	0	0	0	0	0	0	0	0	0	0	0	0	0	0
PF09734	Tau95	RNA polymerase III transcription factor (TF)IIIC subunit HTH domain	10	88	3	13	4	77	1.96816	6.60515	6.65917	2.00592		0	0	1	0	1	0	1	1	1	0	0	0	0	2	1	1	0	0	1	1	0	0	0	0	0	0	0	0	1	2	0	1	1	0	1	1
PF09816	EAF	RNA polymerase II transcription elongation factor	4	32	2	7	3	23	3.30162	2.12017	12.0026	3.2747		0	0	0	0	1	0	0	0	0	1	0	0	0	0	0	0	1	1	0	0	0	0	0	0	0	0	0	0	0	0	0	0	2	0	0	0
PF09963	DUF2197	Uncharacterized protein conserved in bacteria (DUF2197)	0	1	0	1	0	0	0	0	FALSE	FALSE		0	0	0	0	0	0	0	0	0	0	0	0	0	0	0	0	0	0	0	0	0	0	0	0	0	0	0	0	0	0	0	0	0	0	0	0
PF10018	Med4	Vitamin-D-receptor interacting Mediator subunit 4	7	69	2	9	10	54	1.72451	5.21888	2.95037	1.06622		0	1	1	0	1	1	0	1	1	1	0	0	0	1	1	1	0	0	0	1	1	1	0	1	0	1	0	1	0	1	2	1	0	1	1	0
PF10268	Tmemb_161AB	Predicted transmembrane protein 161AB	5	19	1	6	2	16	4.08772	1.46781	14.9057	3.94685		1	1	1	0	1	0	1	1	1	1	0	0	0	0	0	0	1	0	0	0	1	1	0	3	0	1	1	1	0	0	0	0	0	0	0	0
PF10341	TPP1	Shelterin complex subunit, TPP1/ACD	1	0	1	1	1	0	0	0.0815451	10.7844	-2.98988		0	0	0	0	0	0	0	0	0	0	0	0	0	0	0	0	0	0	0	0	0	0	0	0	0	0	0	0	0	0	0	0	0	0	0	0
PF10350	DUF2428	Putative death-receptor fusion protein (DUF2428)	12	73	4	12	12	59	2.07265	5.7897	7.16097	2.1278		1	1	1	0	3	1	1	1	1	0	0	0	0	3	0	1	0	0	1	1	1	1	0	3	1	1	1	1	2	2	2	1	1	2	0	0
PF10410	DnaB_bind	DnaB-helicase binding domain of primase	0	2	0	2	0	0	0	0	FALSE	FALSE		0	0	0	0	0	0	0	0	0	0	0	0	0	0	0	0	0	0	0	0	0	0	0	0	0	0	0	0	0	0	0	0	0	0	0	0
PF10422	LRS4	Monopolin complex subunit LRS4	1	2	1	2	1	1	12.2632	0.16309	21.5688	5.46679		0	0	0	0	0	0	0	0	0	0	0	0	0	0	0	0	0	0	0	0	0	0	0	0	0	0	0	0	0	0	0	0	0	0	0	0
PF10438	Cyc-maltodext_C	Cyclo-malto-dextrinase C-terminal domain	1	0	1	1	1	0	0	0.0815451	10.7844	-2.98988		0	0	0	0	0	0	0	0	0	0	0	0	0	0	0	0	0	0	0	0	0	0	0	0	0	0	0	0	0	0	0	0	0	0	0	0
PF10444	Nbl1_Borealin_N	Nbl1 / Borealin N terminal	11	42	4	9	4	35	2.82996	3.18026	11.4056	3.13535		1	1	0	0	0	1	0	1	0	1	0	0	0	0	0	0	0	0	0	0	1	1	0	1	0	0	0	1	0	0	0	0	0	0	1	0
PF10571	UPF0547	Uncharacterised protein family UPF0547	3	15	2	4	3	10	3.77328	1.06009	8.69543	2.4962		0	0	0	0	0	0	0	0	0	0	0	0	0	0	0	0	0	0	0	0	0	0	0	0	0	0	0	0	0	0	0	0	0	0	0	0
PF10740	DUF2529	Domain of unknown function (DUF2529)	0	2	0	1	0	0	0	0	FALSE	FALSE		0	0	0	0	0	0	1	0	0	0	0	0	0	0	0	0	0	0	0	0	0	0	0	0	0	0	0	0	0	0	0	0	0	0	0	0
PF10842	DUF2642	Protein of unknown function (DUF2642)	0	2	0	2	0	0	0	0	FALSE	FALSE		0	0	0	0	0	0	0	0	0	0	0	0	0	0	0	0	0	0	0	0	0	0	0	0	0	0	0	0	0	0	0	0	0	0	0	0
PF10914	0	0	17	80	4	12	11	73	1.75188	6.84979	4.16987	1.38564		1	1	1	1	2	1	1	0	0	0	0	0	0	0	0	0	1	1	1	0	1	1	0	0	0	1	1	0	0	0	0	0	0	0	0	1
PF10962	DUF2764	Protein of unknown function (DUF2764)	0	1	0	1	0	0	0	0	FALSE	FALSE		0	0	0	0	0	0	0	0	0	0	0	0	0	0	0	0	0	0	0	0	0	0	0	0	0	0	0	0	0	0	0	0	0	0	0	0
PF11062	DUF2863	Protein of unknown function (DUF2863)	0	1	0	1	0	0	0	0	FALSE	FALSE		0	0	0	0	0	0	0	0	0	1	0	0	0	0	0	0	0	0	0	0	0	0	0	0	0	0	0	0	0	0	0	0	0	0	0	0
PF11121	DUF2639	Protein of unknown function (DUF2639)	0	2	0	1	1	0	0	0.0815451	10.7844	-2.98988		0	0	0	0	0	0	0	0	0	0	0	0	0	0	0	0	0	0	0	0	0	0	0	0	0	0	0	0	0	0	0	0	0	0	0	0
PF11214	Med2	Mediator complex subunit 2	0	1	0	1	0	0	0	0	FALSE	FALSE		0	0	0	0	0	0	0	0	0	0	0	0	0	0	0	0	0	0	0	0	0	0	0	0	0	0	0	0	0	0	0	0	0	0	0	0
PF11229	Focadhesin	Focadhesin	0	0	0	0	0	0	0	0	FALSE	FALSE		0	0	0	0	0	0	0	0	0	0	0	0	0	0	0	0	0	0	0	0	0	0	0	0	0	0	0	0	0	0	0	0	0	0	0	0
PF11273	DUF3073	Protein of unknown function (DUF3073)	0	1	0	1	0	0	0	0	FALSE	FALSE		0	0	0	0	0	0	0	0	0	0	0	0	0	0	0	0	0	0	0	0	0	0	0	0	0	0	0	0	0	0	0	0	0	0	0	0
PF11618	C2-C2_1	First C2 domain of RPGR-interacting protein 1	9	43	3	7	6	37	1.99633	3.50644	3.74324	1.27555		1	1	0	0	1	1	0	1	1	0	0	0	0	0	0	0	0	1	1	1	1	1	0	1	0	1	1	1	0	0	0	0	0	0	0	0
PF11771	DUF3314	Protein of unknown function (DUF3314)	0	1	0	1	0	0	0	0	FALSE	FALSE		0	0	0	0	0	0	0	0	0	0	0	0	0	0	0	0	0	0	0	0	0	0	0	0	0	0	0	0	0	0	0	0	0	0	0	0
PF11822	DUF3342	Domain of unknown function (DUF3342)	11	58	3	9	4	52	1.97086	4.56652	4.62955	1.50271		1	1	0	0	1	0	0	0	1	0	0	0	0	0	0	0	0	0	1	1	1	0	0	0	0	1	1	1	0	0	0	0	0	0	0	0
PF11837	DUF3357	Domain of unknown function (DUF3357)	0	5	0	2	2	1	0	0.244635	13.2435	-3.56299		0	0	0	0	0	0	0	0	0	0	0	0	0	0	0	0	0	0	0	0	0	0	0	0	0	0	0	0	0	0	0	0	0	0	0	0
PF11864	DUF3384	Domain of unknown function (DUF3384)	1	1	0	1	0	1	0	0.0815451	10.7844	-2.98988		0	0	0	0	0	0	0	0	0	0	0	0	0	0	0	0	0	0	0	0	0	0	0	0	0	0	0	0	0	0	0	0	0	0	0	0
PF11999	Ice_binding	Ice-binding-like	5	38	4	17	16	7	9.06407	1.87554	127.965	28.9421		0	0	0	0	25	15	0	1	1	12	0	0	0	0	0	0	0	0	0	0	0	0	0	0	0	0	0	0	0	0	0	0	0	0	0	0
PF12018	FAP206	Domain of unknown function	10	110	4	15	7	90	1.89636	7.90987	6.83829	2.04952		1	1	0	0	1	1	1	1	1	1	0	0	0	0	0	0	1	1	1	1	1	1	1	2	0	1	1	1	0	0	0	0	0	0	0	0
PF12053	Par3_HAL_N_term	N-terminal of Par3 and HAL proteins	1	6	1	3	4	0	9.19737	0.32618	22.9895	5.78812		0	0	0	0	3	1	2	0	0	0	0	0	0	0	0	0	0	0	0	0	0	0	0	0	0	0	0	0	0	0	0	0	0	0	0	0
PF12213	Dpoe2NT	DNA polymerases epsilon N terminal	2	18	0	6	2	11	0	1.06009	24.3798	-6.10187		0	0	0	0	0	0	0	1	1	1	0	0	0	0	0	0	0	0	0	0	1	0	0	0	0	0	0	1	0	0	0	1	0	0	0	0
PF12231	Rif1_N	Rap1-interacting factor 1 N terminal	2	1	1	2	0	1	24.5263	0.0815451	46.3953	11.0148		0	0	0	0	0	0	0	0	0	0	0	0	0	0	0	0	0	0	0	0	0	0	0	0	0	0	0	0	0	0	0	0	0	0	0	0
PF12254	DNA_pol_alpha_N	DNA polymerase alpha subunit p180 N terminal	7	111	2	13	12	85	1.64352	7.90987	3.52937	1.21975		1	1	0	0	1	0	0	1	1	1	1	0	0	1	1	0	0	0	1	1	1	0	0	0	0	1	1	1	0	0	0	1	0	0	0	0
PF12421	DUF3672	Fibronectin type III protein	0	1	0	1	0	0	0	0	FALSE	FALSE		0	0	0	0	0	0	0	0	0	0	0	0	0	0	0	0	0	0	0	0	0	0	0	0	0	0	0	0	0	0	0	0	0	0	0	0
PF12544	LAM_C	Lysine-2,3-aminomutase	0	1	0	1	0	0	0	0	FALSE	FALSE		0	0	0	0	0	0	0	0	0	0	0	0	0	0	0	0	0	0	0	0	0	0	0	0	0	0	0	0	0	0	0	0	0	0	0	0
PF12571	DUF3751	Phage tail-collar fibre protein	0	1	0	1	0	0	0	0	FALSE	FALSE		0	0	0	0	0	0	0	0	0	0	0	0	0	0	0	0	0	0	0	0	0	0	0	0	0	0	0	0	0	0	0	0	0	0	0	0
PF12776	Myb_DNA-bind_3	Myb/SANT-like DNA-binding domain	1	4	1	3	1	2	12.2632	0.244635	32.3532	7.89095		0	0	0	0	0	0	0	0	0	0	0	0	0	0	0	0	0	0	0	0	0	0	0	0	0	0	0	0	0	0	0	0	0	0	0	0
PF12822	ECF_trnsprt	ECF transporter, substrate-specific component	0	1	0	1	0	0	0	0	FALSE	FALSE		0	0	0	0	0	0	0	0	0	0	0	0	0	0	0	0	0	0	0	0	0	0	0	0	0	0	0	0	0	0	0	0	0	0	0	0
PF12922	Cnd1_N	non-SMC mitotic condensation complex subunit 1, N-term	10	54	3	9	0	51	2.16409	4.1588	6.05529	1.85809		1	1	1	0	0	0	0	1	1	0	0	0	0	3	1	1	0	0	0	1	1	1	0	1	0	1	1	1	4	3	0	1	3	0	0	0
PF13082	DUF3931	Protein of unknown function (DUF3931)	0	1	0	1	0	0	0	0	FALSE	FALSE		0	0	0	0	0	0	0	0	0	0	0	0	0	0	0	0	0	0	0	0	0	0	0	0	0	0	0	0	0	0	0	0	0	0	0	0
PF13159	DUF3994	Domain of unknown function (DUF3994)	0	1	0	1	0	0	0	0	FALSE	FALSE		0	0	0	0	0	0	0	0	0	0	0	0	0	0	0	0	0	0	0	0	0	0	0	0	0	0	0	0	0	0	0	0	0	0	0	0
PF13211	DUF4019	Protein of unknown function (DUF4019)	0	1	0	1	0	0	0	0	FALSE	FALSE		0	0	0	0	0	0	0	0	0	0	0	0	0	0	0	0	0	0	0	0	0	0	0	0	0	0	0	0	0	0	0	0	0	0	0	0
PF13260	0	0	0	2	0	2	0	0	0	0	FALSE	FALSE		0	0	0	0	0	0	0	0	0	0	0	0	0	0	0	0	0	0	0	0	0	0	0	0	0	0	0	0	0	0	0	0	0	0	0	0
PF13366	PDDEXK_3	PD-(D/E)XK nuclease superfamily	4	12	2	4	3	8	4.45933	0.896996	11.4171	3.13803		0	0	0	0	0	0	0	0	0	0	0	0	0	0	0	0	0	0	0	0	0	0	0	0	0	0	0	0	0	0	0	0	0	0	0	0
PF13451	zf-trcl	Probable zinc-ribbon domain	12	129	4	17	19	93	1.86137	9.13305	7.29269	2.15967		2	2	1	0	4	1	1	1	2	3	0	0	0	3	0	0	0	0	0	2	1	1	0	2	1	1	1	1	0	3	1	1	2	1	0	0
PF13605	DUF4141	Domain of unknown function (DUF4141)	0	1	0	1	0	0	0	0	FALSE	FALSE		0	0	0	0	0	0	0	0	0	0	0	0	0	0	0	0	0	0	0	0	0	0	0	0	0	0	0	0	0	0	0	0	0	0	0	0
PF13691	Lactamase_B_4	tRNase Z endonuclease	11	72	2	11	8	62	1.92707	5.70815	5.27783	1.66557		2	1	1	0	1	1	1	2	1	1	0	0	0	1	1	1	0	0	1	2	1	2	1	1	0	1	2	1	2	2	2	2	2	4	0	1
PF13769	Virulence_fact	Virulence factor	1	11	1	4	0	7	7.00752	0.570815	21.7284	5.50293		0	0	0	0	0	0	0	0	0	0	0	0	0	0	0	0	0	0	0	0	0	0	0	0	0	0	0	0	0	0	0	0	0	0	0	0
PF13783	DUF4177	Domain of unknown function (DUF4177)	0	2	0	2	0	0	0	0	FALSE	FALSE		0	0	0	0	0	0	0	1	2	0	0	0	0	0	0	0	0	0	0	0	0	0	0	0	0	0	0	0	0	0	0	0	0	0	0	0
PF13993	YccJ	YccJ-like protein	0	1	0	1	0	0	0	0	FALSE	FALSE		0	0	0	0	0	0	0	0	0	0	0	0	0	0	0	0	0	0	0	0	0	0	0	0	0	0	0	0	0	0	0	0	0	0	0	0
PF14072	DndB	DNA-sulfur modification-associated	0	24	0	5	3	16	0	1.54936	8.21545	-2.38158		0	0	0	0	1	0	1	0	0	1	0	0	0	0	0	0	0	0	0	1	1	1	0	0	0	1	0	1	0	0	0	0	0	0	0	0
PF14085	DUF4265	Domain of unknown function (DUF4265)	0	1	0	1	0	0	0	0	FALSE	FALSE		0	0	0	0	0	0	0	0	0	0	0	0	0	0	0	0	0	0	0	0	0	0	0	0	0	0	0	0	0	0	0	0	0	0	0	0
PF14241	0	0	0	115	0	13	6	88	0	7.66524	3.99933	-1.34181		0	0	0	0	1	0	1	1	1	1	0	0	0	1	0	0	0	2	1	1	1	1	0	1	2	0	1	2	2	1	3	2	2	2	1	0
PF14256	YwiC	YwiC-like protein	0	1	0	1	0	0	0	0	FALSE	FALSE		0	0	0	0	0	0	0	0	0	0	0	0	0	0	0	0	0	0	0	0	0	0	0	0	0	0	0	0	0	0	0	0	0	0	0	0
PF14291	DUF4371	Domain of unknown function (DUF4371)	0	3	0	3	0	0	0	0	FALSE	FALSE		0	0	0	0	0	0	0	0	0	1	0	0	0	0	0	0	0	0	0	0	0	0	0	0	0	0	0	0	0	0	0	0	0	0	0	0
PF14311	DUF4379	Probable Zinc-ribbon domain	5	19	2	7	2	15	5.04954	1.38627	24.1266	6.04476		29	2	0	0	9	1	1	0	2	0	0	0	0	0	0	0	0	0	0	0	0	0	2	0	0	1	3	2	0	0	0	0	0	0	0	0
PF14351	DUF4401	Domain of unknown function (DUF4401)	0	2	0	1	0	0	0	0	FALSE	FALSE		0	0	0	0	0	0	0	0	0	0	0	0	0	0	0	0	0	0	0	0	0	0	0	0	0	0	0	0	0	0	0	0	0	0	0	0
PF14369	zinc_ribbon_9	zinc-ribbon	6	39	3	8	1	30	3.16469	2.5279	12.6664	3.42912		1	1	1	0	0	0	0	1	1	1	0	0	0	0	0	1	0	0	0	1	1	0	0	2	0	0	1	0	0	0	0	0	0	0	0	0
PF14383	VARLMGL	DUF761-associated sequence motif	0	1	0	1	0	0	0	0	FALSE	FALSE		0	0	0	0	0	0	0	0	0	0	0	0	0	0	0	0	0	0	0	0	0	0	0	0	0	0	0	0	0	0	0	0	0	0	0	0
PF14449	PT-TG	Pre-toxin TG	0	1	0	1	0	0	0	0	FALSE	FALSE		0	0	0	0	0	0	0	0	0	0	0	0	0	0	0	0	0	0	0	0	0	0	0	0	0	0	0	0	0	0	0	0	0	0	0	0
PF14493	HTH_40	Helix-turn-helix domain	2	0	1	1	0	1	0	0.0815451	10.7844	-2.98988		0	0	0	0	0	0	0	0	0	0	0	0	0	0	0	0	0	0	0	0	0	0	0	0	0	0	0	0	0	0	0	0	0	0	0	0
PF14498	Glyco_hyd_65N_2	Glycosyl hydrolase family 65, N-terminal domain	3	0	2	2	0	1	0	0.0815451	46.3953	-11.0148		0	0	0	0	0	0	0	0	0	0	0	0	0	0	0	0	0	0	0	0	0	0	0	0	0	0	0	0	0	0	0	0	0	0	0	0
PF14500	MMS19_N	Dos2-interacting transcription regulator of RNA-Pol-II	15	0	3	3	0	12	0	0.978541	4.46734	-1.46157		1	1	1	0	0	0	0	0	0	0	0	0	0	0	0	0	0	0	0	0	0	0	0	0	0	0	0	0	0	0	0	0	0	0	0	0
PF14523	Syntaxin_2	Syntaxin-like protein	12	0	3	3	0	9	0	0.733906	7.45287	-2.19835		1	1	1	0	0	0	0	0	0	0	0	0	0	0	0	0	0	0	0	0	0	0	0	0	0	0	0	0	0	0	0	0	0	0	0	0
PF14529	Exo_endo_phos_2	Endonuclease-reverse transcriptase	2	0	1	1	1	1	0	0.16309	4.54156	-1.48042		0	0	0	0	0	0	0	0	0	0	0	0	0	0	0	0	0	0	0	0	0	0	0	0	0	0	0	0	0	0	0	0	0	0	0	0
PF14533	USP7_C2	Ubiquitin-specific protease C-terminal	6	0	1	1	0	5	0	0.407725	0.923084	-0.4728		0	0	1	0	0	0	0	0	0	0	0	0	0	0	0	0	0	0	0	0	0	0	0	0	0	0	0	0	0	0	0	0	0	0	0	0
PF14538	Raptor_N	Raptor N-terminal CASPase like domain	16	0	3	3	2	12	0	1.14163	3.24286	-1.14427		1	1	1	0	0	0	0	0	0	0	0	0	0	0	0	0	0	0	0	0	0	0	0	0	0	0	0	0	0	0	0	0	0	0	0	0
PF14539	DUF4442	Domain of unknown function (DUF4442)	9	0	2	2	2	6	0	0.652361	2.97823	-1.0737		0	0	0	0	0	0	0	0	0	0	0	0	0	0	0	0	0	0	0	0	0	0	0	0	0	0	0	0	0	0	0	0	0	0	0	0
PF14561	TPR_20	Tetratricopeptide repeat	8	0	2	2	0	6	0	0.48927	4.96858	-1.58818		0	1	0	0	0	0	0	0	0	0	0	0	0	0	0	0	0	0	0	0	0	0	0	0	0	0	0	0	0	0	0	0	0	0	0	0
PF14578	GTP_EFTU_D4	Elongation factor Tu domain 4	2	0	1	1	0	1	0	0.0815451	10.7844	-2.98988		0	0	0	0	0	0	0	0	0	0	0	0	0	0	0	0	0	0	0	0	0	0	0	0	0	0	0	0	0	0	0	0	0	0	0	0
PF14605	Nup35_RRM_2	Nup53/35/40-type RNA recognition motif	2	0	1	1	0	1	0	0.0815451	10.7844	-2.98988		0	0	0	0	0	0	0	0	0	0	0	0	0	0	0	0	0	0	0	0	0	0	0	0	0	0	0	0	0	0	0	0	0	0	0	0
PF14608	zf-CCCH_2	RNA-binding, Nab2-type zinc finger	17	0	3	3	2	13	0	1.22318	2.76925	-1.01732		3	2	3	0	0	0	0	0	0	0	0	0	0	0	0	0	0	0	0	0	0	0	0	0	0	0	0	0	0	0	0	0	0	0	0	0
PF14617	CMS1	U3-containing 90S pre-ribosomal complex subunit	8	0	1	1	2	6	0	0.652361	0.199733	-0.183801		0	0	0	0	0	0	0	0	0	0	0	0	0	0	0	0	0	0	0	0	0	0	0	0	0	0	0	0	0	0	0	0	0	0	0	0
PF14619	SnAC	Snf2-ATP coupling, chromatin remodelling complex	4	0	1	1	2	2	0	0.32618	1.48911	-0.652955		0	0	0	0	0	0	0	0	0	0	0	0	0	0	0	0	0	0	0	0	0	0	0	0	0	0	0	0	0	0	0	0	0	0	0	0
PF14622	Ribonucleas_3_3	Ribonuclease-III-like	8	0	2	2	1	6	0	0.570815	3.82066	-1.29564		0	0	0	0	0	0	0	0	0	0	0	0	0	0	0	0	0	0	0	0	0	0	0	0	0	0	0	0	0	0	0	0	0	0	0	0
PF14623	Vint	Hint-domain	8	0	2	2	1	6	0	0.570815	3.82066	-1.29564		0	0	0	0	0	0	0	0	0	0	0	0	0	0	0	0	0	0	0	0	0	0	0	0	0	0	0	0	0	0	0	0	0	0	0	0
PF14624	Vwaint	VWA / Hh protein intein-like	3	0	1	1	1	2	0	0.244635	2.48429	-0.939347		0	0	0	0	0	0	0	0	0	0	0	0	0	0	0	0	0	0	0	0	0	0	0	0	0	0	0	0	0	0	0	0	0	0	0	0
PF14630	ORC5_C	Origin recognition complex (ORC) subunit 5 C-terminus	13	0	3	3	2	9	0	0.896996	5.26802	-1.66313		1	1	1	0	0	0	0	0	0	0	0	0	0	0	0	0	0	0	0	0	0	0	0	0	0	0	0	0	0	0	0	0	0	0	0	0
PF14631	FancD2	Fanconi anaemia protein FancD2 nuclease	7	0	2	2	0	5	0	0.407725	6.60284	-1.99218		0	0	0	0	0	0	0	0	0	0	0	0	0	0	0	0	0	0	0	0	0	0	0	0	0	0	0	0	0	0	0	0	0	0	0	0
PF14632	SPT6_acidic	Acidic N-terminal SPT6	3	0	1	1	0	2	0	0.16309	4.54156	-1.48042		0	1	0	0	0	0	0	0	0	0	0	0	0	0	0	0	0	0	0	0	0	0	0	0	0	0	0	0	0	0	0	0	0	0	0	0
PF14633	SH2_2	SH2 domain	18	0	3	3	2	14	0	1.30472	2.36516	-0.90633		1	1	1	0	0	0	0	0	0	0	0	0	0	0	0	0	0	0	0	0	0	0	0	0	0	0	0	0	0	0	0	0	0	0	0	0
PF14634	zf-RING_5	zinc-RING finger domain	19	0	4	4	2	14	0	1.30472	5.95645	-1.83376		9	9	11	0	0	0	0	0	0	0	0	0	0	0	0	0	0	0	0	0	0	0	0	0	0	0	0	0	0	0	0	0	0	0	0	0
PF14635	HHH_7	Helix-hairpin-helix motif	17	0	3	3	2	13	0	1.22318	2.76925	-1.01732		1	1	1	0	0	0	0	0	0	0	0	0	0	0	0	0	0	0	0	0	0	0	0	0	0	0	0	0	0	0	0	0	0	0	0	0
PF14641	HTH_44	Helix-turn-helix DNA-binding domain of SPT6	9	0	2	2	2	6	0	0.652361	2.97823	-1.0737		0	0	0	0	0	0	0	0	0	0	0	0	0	0	0	0	0	0	0	0	0	0	0	0	0	0	0	0	0	0	0	0	0	0	0	0
PF14643	DUF4455	Domain of unknown function (DUF4455)	10	0	3	3	1	7	0	0.652361	8.98104	-2.56416		1	1	0	0	0	0	0	0	0	0	0	0	0	0	0	0	0	0	0	0	0	0	0	0	0	0	0	0	0	0	0	0	0	0	0	0
PF14644	DUF4456	Domain of unknown function (DUF4456)	8	0	2	2	1	6	0	0.570815	3.82066	-1.29564		1	1	0	0	0	0	0	0	0	0	0	0	0	0	0	0	0	0	0	0	0	0	0	0	0	0	0	0	0	0	0	0	0	0	0	0
PF14646	MYCBPAP	MYCBP-associated protein family	7	0	3	3	1	4	0	0.407725	17.3665	-4.51115		1	1	0	0	0	0	0	0	0	0	0	0	0	0	0	0	0	0	0	0	0	0	0	0	0	0	0	0	0	0	0	0	0	0	0	0
PF14661	HAUS6_N	HAUS augmin-like complex subunit 6 N-terminus	3	0	2	2	1	1	0	0.16309	21.5688	-5.46679		0	0	0	0	0	0	0	0	0	0	0	0	0	0	0	0	0	0	0	0	0	0	0	0	0	0	0	0	0	0	0	0	0	0	0	0
PF14666	RICTOR_M	Rapamycin-insensitive companion of mTOR, middle domain	0	0	0	0	0	0	0	0	FALSE	FALSE		0	0	0	0	0	0	0	0	0	0	0	0	0	0	0	0	0	0	0	0	0	0	0	0	0	0	0	0	0	0	0	0	0	0	0	0
PF14667	Polysacc_synt_C	Polysaccharide biosynthesis C-terminal domain	18	0	3	3	2	14	0	1.30472	2.36516	-0.90633		4	5	2	0	0	0	0	0	0	0	0	0	0	0	0	0	0	0	0	0	0	0	0	0	0	0	0	0	0	0	0	0	0	0	0	0
PF14675	FANCI_S1	FANCI solenoid 1	2	0	2	2	0	0	0	0	FALSE	FALSE		0	0	0	0	0	0	0	0	0	0	0	0	0	0	0	0	0	0	0	0	0	0	0	0	0	0	0	0	0	0	0	0	0	0	0	0
PF14676	FANCI_S2	FANCI solenoid 2	3	0	2	2	0	1	0	0.0815451	46.3953	-11.0148		0	0	0	0	0	0	0	0	0	0	0	0	0	0	0	0	0	0	0	0	0	0	0	0	0	0	0	0	0	0	0	0	0	0	0	0
PF14678	FANCI_S4	FANCI solenoid 4	2	0	2	2	0	0	0	0	FALSE	FALSE		0	0	0	0	0	0	0	0	0	0	0	0	0	0	0	0	0	0	0	0	0	0	0	0	0	0	0	0	0	0	0	0	0	0	0	0
PF14679	FANCI_HD1	FANCI helical domain 1	2	0	2	2	0	0	0	0	FALSE	FALSE		0	0	0	0	0	0	0	0	0	0	0	0	0	0	0	0	0	0	0	0	0	0	0	0	0	0	0	0	0	0	0	0	0	0	0	0
PF14680	FANCI_HD2	FANCI helical domain 2	3	0	2	2	0	1	0	0.0815451	46.3953	-11.0148		0	0	0	0	0	0	0	0	0	0	0	0	0	0	0	0	0	0	0	0	0	0	0	0	0	0	0	0	0	0	0	0	0	0	0	0
PF14684	Tricorn_C1	Tricorn protease C1 domain	13	0	1	1	2	11	0	1.06009	0.00368468	-0.021547		2	2	2	0	0	0	0	0	0	0	0	0	0	0	0	0	0	0	0	0	0	0	0	0	0	0	0	0	0	0	0	0	0	0	0	0
PF14685	Tricorn_PDZ	Tricorn protease PDZ domain	8	0	1	1	1	7	0	0.652361	0.199733	-0.183801		2	2	1	0	0	0	0	0	0	0	0	0	0	0	0	0	0	0	0	0	0	0	0	0	0	0	0	0	0	0	0	0	0	0	0	0
PF14688	DUF4461	Domain of unknown function (DUF4461)	9	0	3	3	2	5	0	0.570815	10.9635	-3.03188		0	0	0	0	0	0	0	0	0	0	0	0	0	0	0	0	0	0	0	0	0	0	0	0	0	0	0	0	0	0	0	0	0	0	0	0
PF14691	Fer4_20	Dihydroprymidine dehydrogenase domain II, 4Fe-4S cluster	14	0	3	3	2	10	0	0.978541	4.46734	-1.46157		1	1	0	0	0	0	0	0	0	0	0	0	0	0	0	0	0	0	0	0	0	0	0	0	0	0	0	0	0	0	0	0	0	0	0	0
PF14698	ASL_C2	Argininosuccinate lyase C-terminal	17	0	3	3	2	13	0	1.22318	2.76925	-1.01732		1	1	1	0	0	0	0	0	0	0	0	0	0	0	0	0	0	0	0	0	0	0	0	0	0	0	0	0	0	0	0	0	0	0	0	0
PF14705	Costars	Costars	12	0	1	1	1	10	0	0.896996	0.0127838	-0.0409688		1	1	1	0	0	0	0	0	0	0	0	0	0	0	0	0	0	0	0	0	0	0	0	0	0	0	0	0	0	0	0	0	0	0	0	0
PF14707	Sulfatase_C	C-terminal region of aryl-sulfatase	10	0	2	2	1	7	0	0.652361	2.97823	-1.0737		0	0	0	0	0	0	0	0	0	0	0	0	0	0	0	0	0	0	0	0	0	0	0	0	0	0	0	0	0	0	0	0	0	0	0	0
PF14713	DUF4464	Domain of unknown function (DUF4464)	9	0	3	3	1	6	0	0.570815	10.9635	-3.03188		1	1	0	0	0	0	0	0	0	0	0	0	0	0	0	0	0	0	0	0	0	0	0	0	0	0	0	0	0	0	0	0	0	0	0	0
PF14714	KH_dom-like	KH-domain-like of EngA bacterial GTPase enzymes, C-terminal	17	0	3	3	2	13	0	1.22318	2.76925	-1.01732		1	1	1	0	0	0	0	0	0	0	0	0	0	0	0	0	0	0	0	0	0	0	0	0	0	0	0	0	0	0	0	0	0	0	0	0
PF14744	WASH-7_mid	WASH complex subunit 7	9	0	3	3	1	6	0	0.570815	10.9635	-3.03188		0	0	1	0	0	0	0	0	0	0	0	0	0	0	0	0	0	0	0	0	0	0	0	0	0	0	0	0	0	0	0	0	0	0	0	0
PF14745	WASH-7_N	WASH complex subunit 7, N-terminal	9	0	3	3	1	6	0	0.570815	10.9635	-3.03188		0	0	1	0	0	0	0	0	0	0	0	0	0	0	0	0	0	0	0	0	0	0	0	0	0	0	0	0	0	0	0	0	0	0	0	0
PF14746	WASH-7_C	WASH complex subunit 7, C-terminal	6	0	2	2	1	4	0	0.407725	6.60284	-1.99218		0	0	1	0	0	0	0	0	0	0	0	0	0	0	0	0	0	0	0	0	0	0	0	0	0	0	0	0	0	0	0	0	0	0	0	0
PF14752	RBP_receptor	Retinol binding protein receptor	6	0	2	2	0	4	0	0.32618	9.08313	-2.58842		0	1	0	0	0	0	0	0	0	0	0	0	0	0	0	0	0	0	0	0	0	0	0	0	0	0	0	0	0	0	0	0	0	0	0	0
PF14765	PS-DH	Polyketide synthase dehydratase	11	0	3	3	1	8	0	0.733906	7.45287	-2.19835		6	2	2	0	0	0	0	0	0	0	0	0	0	0	0	0	0	0	0	0	0	0	0	0	0	0	0	0	0	0	0	0	0	0	0	0
PF14770	TMEM18	Transmembrane protein 18	16	0	3	3	2	12	0	1.14163	3.24286	-1.14427		1	1	1	0	0	0	0	0	0	0	0	0	0	0	0	0	0	0	0	0	0	0	0	0	0	0	0	0	0	0	0	0	0	0	0	0
PF14771	DUF4476	Domain of unknown function (DUF4476)	9	0	3	3	1	6	0	0.570815	10.9635	-3.03188		0	0	0	0	0	0	0	0	0	0	0	0	0	0	0	0	0	0	0	0	0	0	0	0	0	0	0	0	0	0	0	0	0	0	0	0
PF14777	BBIP10	Cilia BBSome complex subunit 10	8	0	3	3	1	5	0	0.48927	13.6247	-3.65125		1	1	0	0	0	0	0	0	0	0	0	0	0	0	0	0	0	0	0	0	0	0	0	0	0	0	0	0	0	0	0	0	0	0	0	0
PF14778	ODR4-like	Odorant response abnormal 4-like	6	0	1	1	0	5	0	0.407725	0.923084	-0.4728		1	0	0	0	0	0	0	0	0	0	0	0	0	0	0	0	0	0	0	0	0	0	0	0	0	0	0	0	0	0	0	0	0	0	0	0
PF14791	DNA_pol_B_thumb	DNA polymerase beta thumb	16	0	3	3	2	12	0	1.14163	3.24286	-1.14427		2	2	1	0	0	0	0	0	0	0	0	0	0	0	0	0	0	0	0	0	0	0	0	0	0	0	0	0	0	0	0	0	0	0	0	0
PF14792	DNA_pol_B_palm	DNA polymerase beta palm	15	0	3	3	2	11	0	1.06009	3.80186	-1.29077		1	1	1	0	0	0	0	0	0	0	0	0	0	0	0	0	0	0	0	0	0	0	0	0	0	0	0	0	0	0	0	0	0	0	0	0
PF14807	AP4E_app_platf	Adaptin AP4 complex epsilon appendage platform	9	0	2	2	1	6	0	0.570815	3.82066	-1.29564		0	0	0	0	0	0	0	0	0	0	0	0	0	0	0	0	0	0	0	0	0	0	0	0	0	0	0	0	0	0	0	0	0	0	0	0
PF14808	TMEM164	TMEM164 family	8	0	2	2	2	5	0	0.570815	3.82066	-1.29564		0	0	0	0	0	0	0	0	0	0	0	0	0	0	0	0	0	0	0	0	0	0	0	0	0	0	0	0	0	0	0	0	0	0	0	0
PF14815	NUDIX_4	NUDIX domain	10	0	3	3	1	7	0	0.652361	8.98104	-2.56416		1	1	0	0	0	0	0	0	0	0	0	0	0	0	0	0	0	0	0	0	0	0	0	0	0	0	0	0	0	0	0	0	0	0	0	0
PF14817	HAUS5	HAUS augmin-like complex subunit 5	1	0	1	1	0	0	0	0	FALSE	FALSE		0	0	0	0	0	0	0	0	0	0	0	0	0	0	0	0	0	0	0	0	0	0	0	0	0	0	0	0	0	0	0	0	0	0	0	0
PF14821	Thr_synth_N	Threonine synthase N terminus	17	0	3	3	2	13	0	1.22318	2.76925	-1.01732		0	1	1	0	0	0	0	0	0	0	0	0	0	0	0	0	0	0	0	0	0	0	0	0	0	0	0	0	0	0	0	0	0	0	0	0
PF14822	Vasohibin	Vasohibin	9	0	3	3	0	6	0	0.48927	13.6247	-3.65125		1	1	0	0	0	0	0	0	0	0	0	0	0	0	0	0	0	0	0	0	0	0	0	0	0	0	0	0	0	0	0	0	0	0	0	0
PF14825	DUF4483	Domain of unknown function (DUF4483)	10	0	3	3	1	7	0	0.652361	8.98104	-2.56416		0	0	0	0	0	0	0	0	0	0	0	0	0	0	0	0	0	0	0	0	0	0	0	0	0	0	0	0	0	0	0	0	0	0	0	0
PF14826	FACT-Spt16_Nlob	FACT complex subunit SPT16 N-terminal lobe domain	14	0	2	2	2	11	0	1.06009	0.89674	-0.463874		1	1	1	0	0	0	0	0	0	0	0	0	0	0	0	0	0	0	0	0	0	0	0	0	0	0	0	0	0	0	0	0	0	0	0	0
PF14833	NAD_binding_11	NAD-binding of NADP-dependent 3-hydroxyisobutyrate dehydrogenase	18	0	3	3	2	14	0	1.30472	2.36516	-0.90633		2	2	2	0	0	0	0	0	0	0	0	0	0	0	0	0	0	0	0	0	0	0	0	0	0	0	0	0	0	0	0	0	0	0	0	0
PF14835	zf-RING_6	zf-RING of BARD1-type protein	3	0	1	1	0	2	0	0.16309	4.54156	-1.48042		0	0	0	0	0	0	0	0	0	0	0	0	0	0	0	0	0	0	0	0	0	0	0	0	0	0	0	0	0	0	0	0	0	0	0	0
PF14844	PH_BEACH	PH domain associated with Beige/BEACH	15	0	2	2	2	12	0	1.14163	0.694978	-0.393107		1	2	2	0	0	0	0	0	0	0	0	0	0	0	0	0	0	0	0	0	0	0	0	0	0	0	0	0	0	0	0	0	0	0	0	0
PF14845	Glycohydro_20b2	beta-acetyl hexosaminidase like	9	0	2	2	2	6	0	0.652361	2.97823	-1.0737		0	0	0	0	0	0	0	0	0	0	0	0	0	0	0	0	0	0	0	0	0	0	0	0	0	0	0	0	0	0	0	0	0	0	0	0
PF14857	TMEM151	TMEM151 family	4	0	1	1	0	3	0	0.244635	2.48429	-0.939347		0	0	0	0	0	0	0	0	0	0	0	0	0	0	0	0	0	0	0	0	0	0	0	0	0	0	0	0	0	0	0	0	0	0	0	0
PF14858	DUF4486	Domain of unknown function (DUF4486)	6	0	2	2	0	4	0	0.32618	9.08313	-2.58842		1	1	0	0	0	0	0	0	0	0	0	0	0	0	0	0	0	0	0	0	0	0	0	0	0	0	0	0	0	0	0	0	0	0	0	0
PF14870	PSII_BNR	Photosynthesis system II assembly factor YCF48	17	0	2	2	2	14	0	1.30472	0.399466	-0.277888		1	1	1	0	0	0	0	0	0	0	0	0	0	0	0	0	0	0	0	0	0	0	0	0	0	0	0	0	0	0	0	0	0	0	0	0
PF14880	COX14	Cytochrome oxidase c assembly	4	0	0	0	0	4	0	0.32618	0.35514	-0.258677		1	1	1	0	0	0	0	0	0	0	0	0	0	0	0	0	0	0	0	0	0	0	0	0	0	0	0	0	0	0	0	0	0	0	0	0
PF14881	Tubulin_3	Tubulin domain	8	0	2	2	1	6	0	0.570815	3.82066	-1.29564		1	1	1	0	0	0	0	0	0	0	0	0	0	0	0	0	0	0	0	0	0	0	0	0	0	0	0	0	0	0	0	0	0	0	0	0
PF14882	PHINT_rpt	Phage-integrase repeat unit	9	0	1	1	1	7	0	0.652361	0.199733	-0.183801		0	1	0	0	0	0	0	0	0	0	0	0	0	0	0	0	0	0	0	0	0	0	0	0	0	0	0	0	0	0	0	0	0	0	0	0
PF14886	FAM183	FAM183A and FAM183B related	9	0	3	3	0	6	0	0.48927	13.6247	-3.65125		1	1	0	0	0	0	0	0	0	0	0	0	0	0	0	0	0	0	0	0	0	0	0	0	0	0	0	0	0	0	0	0	0	0	0	0
PF14892	DUF4490	Domain of unknown function (DUF4490)	8	0	3	3	1	5	0	0.48927	13.6247	-3.65125		1	1	0	0	0	0	0	0	0	0	0	0	0	0	0	0	0	0	0	0	0	0	0	0	0	0	0	0	0	0	0	0	0	0	0	0
PF14895	PPPI_inhib	Protein phosphatase 1 inhibitor	3	0	1	1	0	2	0	0.16309	4.54156	-1.48042		0	0	0	0	0	0	0	0	0	0	0	0	0	0	0	0	0	0	0	0	0	0	0	0	0	0	0	0	0	0	0	0	0	0	0	0
PF14913	DPCD	DPCD protein family	7	0	1	1	0	6	0	0.48927	0.573194	-0.347761		1	1	0	0	0	0	0	0	0	0	0	0	0	0	0	0	0	0	0	0	0	0	0	0	0	0	0	0	0	0	0	0	0	0	0	0
PF14922	FWWh	Protein of unknown function	7	0	3	3	1	4	0	0.407725	17.3665	-4.51115		0	0	0	0	0	0	0	0	0	0	0	0	0	0	0	0	0	0	0	0	0	0	0	0	0	0	0	0	0	0	0	0	0	0	0	0
PF14926	DUF4498	Domain of unknown function (DUF4498)	10	0	3	3	1	7	0	0.652361	8.98104	-2.56416		1	1	0	0	0	0	0	0	0	0	0	0	0	0	0	0	0	0	0	0	0	0	0	0	0	0	0	0	0	0	0	0	0	0	0	0
PF14931	IFT20	Intraflagellar transport complex B, subunit 20	8	0	2	2	0	6	0	0.48927	4.96858	-1.58818		1	1	0	0	0	0	0	0	0	0	0	0	0	0	0	0	0	0	0	0	0	0	0	0	0	0	0	0	0	0	0	0	0	0	0	0
PF14934	DUF4499	Domain of unknown function (DUF4499)	4	0	2	2	1	2	0	0.244635	13.2435	-3.56299		0	0	0	0	0	0	0	0	0	0	0	0	0	0	0	0	0	0	0	0	0	0	0	0	0	0	0	0	0	0	0	0	0	0	0	0
PF14935	TMEM138	Transmembrane protein 138	6	0	3	3	1	3	0	0.32618	22.9895	-5.78812		0	1	0	0	0	0	0	0	0	0	0	0	0	0	0	0	0	0	0	0	0	0	0	0	0	0	0	0	0	0	0	0	0	0	0	0
PF14938	SNAP	Soluble NSF attachment protein, SNAP	19	0	4	4	2	14	0	1.30472	5.95645	-1.83376		2	2	2	0	0	0	0	0	0	0	0	0	0	0	0	0	0	0	0	0	0	0	0	0	0	0	0	0	0	0	0	0	0	0	0	0
PF14953	DUF4504	Domain of unknown function (DUF4504)	5	0	1	1	0	4	0	0.32618	1.48911	-0.652955		1	1	1	0	0	0	0	0	0	0	0	0	0	0	0	0	0	0	0	0	0	0	0	0	0	0	0	0	0	0	0	0	0	0	0	0
PF14956	DUF4505	Domain of unknown function (DUF4505)	11	0	2	2	2	8	0	0.815451	1.84617	-0.758878		0	0	0	0	0	0	0	0	0	0	0	0	0	0	0	0	0	0	0	0	0	0	0	0	0	0	0	0	0	0	0	0	0	0	0	0
PF14974	P_C10	Protein C10	7	0	2	2	0	5	0	0.407725	6.60284	-1.99218		2	1	0	0	0	0	0	0	0	0	0	0	0	0	0	0	0	0	0	0	0	0	0	0	0	0	0	0	0	0	0	0	0	0	0	0
PF14977	FAM194	FAM194 protein	5	0	3	3	0	2	0	0.16309	51.0112	-12.037		0	0	0	0	0	0	0	0	0	0	0	0	0	0	0	0	0	0	0	0	0	0	0	0	0	0	0	0	0	0	0	0	0	0	0	0
PF14988	DUF4515	Domain of unknown function (DUF4515)	3	0	2	2	0	1	0	0.0815451	46.3953	-11.0148		0	0	0	0	0	0	0	0	0	0	0	0	0	0	0	0	0	0	0	0	0	0	0	0	0	0	0	0	0	0	0	0	0	0	0	0
PF14990	DUF4516	Domain of unknown function (DUF4516)	3	0	2	2	1	1	0	0.16309	21.5688	-5.46679		0	0	0	0	0	0	0	0	0	0	0	0	0	0	0	0	0	0	0	0	0	0	0	0	0	0	0	0	0	0	0	0	0	0	0	0
PF14995	TMEM107	Transmembrane protein	10	0	3	3	1	7	0	0.652361	8.98104	-2.56416		1	1	0	0	0	0	0	0	0	0	0	0	0	0	0	0	0	0	0	0	0	0	0	0	0	0	0	0	0	0	0	0	0	0	0	0
PF14996	RMP	Retinal Maintenance	8	0	3	3	1	5	0	0.48927	13.6247	-3.65125		1	1	0	0	0	0	0	0	0	0	0	0	0	0	0	0	0	0	0	0	0	0	0	0	0	0	0	0	0	0	0	0	0	0	0	0
PF15007	CEP44	Centrosomal spindle body, CEP44	9	0	3	3	1	6	0	0.570815	10.9635	-3.03188		1	1	1	0	0	0	0	0	0	0	0	0	0	0	0	0	0	0	0	0	0	0	0	0	0	0	0	0	0	0	0	0	0	0	0	0
PF15011	CK2S	Casein Kinase 2 substrate	7	0	3	3	0	4	0	0.32618	22.9895	-5.78812		1	1	1	0	0	0	0	0	0	0	0	0	0	0	0	0	0	0	0	0	0	0	0	0	0	0	0	0	0	0	0	0	0	0	0	0
PF15016	DUF4520	Domain of unknown function (DUF4520)	3	0	0	0	0	3	0	0.244635	0.266355	-0.21768		1	1	1	0	0	0	0	0	0	0	0	0	0	0	0	0	0	0	0	0	0	0	0	0	0	0	0	0	0	0	0	0	0	0	0	0
PF15025	DUF4524	Domain of unknown function (DUF4524)	7	0	3	3	1	4	0	0.407725	17.3665	-4.51115		1	1	1	0	0	0	0	0	0	0	0	0	0	0	0	0	0	0	0	0	0	0	0	0	0	0	0	0	0	0	0	0	0	0	0	0
PF15043	CNRIP1	CB1 cannabinoid receptor-interacting protein 1	3	0	2	2	0	1	0	0.0815451	46.3953	-11.0148		0	0	0	0	0	0	0	0	0	0	0	0	0	0	0	0	0	0	0	0	0	0	0	0	0	0	0	0	0	0	0	0	0	0	0	0
PF15072	DUF4539	Domain of unknown function (DUF4539)	8	0	2	2	1	6	0	0.570815	3.82066	-1.29564		1	1	1	0	0	0	0	0	0	0	0	0	0	0	0	0	0	0	0	0	0	0	0	0	0	0	0	0	0	0	0	0	0	0	0	0
PF15104	DUF4558	Domain of unknown function (DUF4558)	7	0	3	3	0	4	0	0.32618	22.9895	-5.78812		1	1	0	0	0	0	0	0	0	0	0	0	0	0	0	0	0	0	0	0	0	0	0	0	0	0	0	0	0	0	0	0	0	0	0	0
PF15113	TMEM117	TMEM117 protein family	3	0	1	1	0	2	0	0.16309	4.54156	-1.48042		0	0	0	0	0	0	0	0	0	0	0	0	0	0	0	0	0	0	0	0	0	0	0	0	0	0	0	0	0	0	0	0	0	0	0	0
PF15159	PIG-Y	Phosphatidylinositol N-acetylglucosaminyltransferase subunit Y	4	0	2	2	1	2	0	0.244635	13.2435	-3.56299		0	0	1	0	0	0	0	0	0	0	0	0	0	0	0	0	0	0	0	0	0	0	0	0	0	0	0	0	0	0	0	0	0	0	0	0
PF15163	Meiosis_expr	Meiosis-expressed	2	0	1	1	0	1	0	0.0815451	10.7844	-2.98988		0	0	0	0	0	0	0	0	0	0	0	0	0	0	0	0	0	0	0	0	0	0	0	0	0	0	0	0	0	0	0	0	0	0	0	0
PF15236	CCDC66	Coiled-coil domain-containing protein 66	2	0	1	1	0	1	0	0.0815451	10.7844	-2.98988		0	1	0	0	0	0	0	0	0	0	0	0	0	0	0	0	0	0	0	0	0	0	0	0	0	0	0	0	0	0	0	0	0	0	0	0
PF15239	DUF4586	Domain of unknown function (DUF4586)	8	0	3	3	0	5	0	0.407725	17.3665	-4.51115		2	2	0	0	0	0	0	0	0	0	0	0	0	0	0	0	0	0	0	0	0	0	0	0	0	0	0	0	0	0	0	0	0	0	0	0
PF15261	JHY	Jhy protein	5	0	2	2	0	3	0	0.244635	13.2435	-3.56299		1	1	0	0	0	0	0	0	0	0	0	0	0	0	0	0	0	0	0	0	0	0	0	0	0	0	0	0	0	0	0	0	0	0	0	0
PF15288	zf-CCHC_6	Zinc knuckle	5	0	2	2	0	3	0	0.244635	13.2435	-3.56299		1	1	0	0	0	0	0	0	0	0	0	0	0	0	0	0	0	0	0	0	0	0	0	0	0	0	0	0	0	0	0	0	0	0	0	0
PF15341	SLX9	Ribosome biogenesis protein SLX9	12	0	2	2	1	9	0	0.815451	1.84617	-0.758878		1	1	0	0	0	0	0	0	0	0	0	0	0	0	0	0	0	0	0	0	0	0	0	0	0	0	0	0	0	0	0	0	0	0	0	0
PF15348	GEMIN8	Gemini of Cajal bodies-associated protein 8	0	0	0	0	0	0	0	0	FALSE	FALSE		0	0	0	0	0	0	0	0	0	0	0	0	0	0	0	0	0	0	0	0	0	0	0	0	0	0	0	0	0	0	0	0	0	0	0	0
PF15375	DUF4602	Domain of unknown function (DUF4602)	14	0	2	2	2	11	0	1.06009	0.89674	-0.463874		1	1	2	0	0	0	0	0	0	0	0	0	0	0	0	0	0	0	0	0	0	0	0	0	0	0	0	0	0	0	0	0	0	0	0	0
PF15383	TMEM237	Transmembrane protein 237	5	0	2	2	0	3	0	0.244635	13.2435	-3.56299		1	1	0	0	0	0	0	0	0	0	0	0	0	0	0	0	0	0	0	0	0	0	0	0	0	0	0	0	0	0	0	0	0	0	0	0
PF15469	Sec5	Exocyst complex component Sec5	14	0	2	2	2	11	0	1.06009	0.89674	-0.463874		1	1	1	0	0	0	0	0	0	0	0	0	0	0	0	0	0	0	0	0	0	0	0	0	0	0	0	0	0	0	0	0	0	0	0	0
PF15479	DUF4639	Domain of unknown function (DUF4639)	2	0	1	1	0	1	0	0.0815451	10.7844	-2.98988		0	0	0	0	0	0	0	0	0	0	0	0	0	0	0	0	0	0	0	0	0	0	0	0	0	0	0	0	0	0	0	0	0	0	0	0
PF15490	Ten1_2	Telomere-capping, CST complex subunit	11	0	2	2	1	9	0	0.815451	1.84617	-0.758878		1	1	1	0	0	0	0	0	0	0	0	0	0	0	0	0	0	0	0	0	0	0	0	0	0	0	0	0	0	0	0	0	0	0	0	0
PF15519	RBM39linker	linker between RRM2 and RRM3 domains in RBM39 protein	9	0	3	3	1	6	0	0.570815	10.9635	-3.03188		1	1	1	0	0	0	0	0	0	0	0	0	0	0	0	0	0	0	0	0	0	0	0	0	0	0	0	0	0	0	0	0	0	0	0	0
PF15612	WHIM1	WSTF, HB1, Itc1p, MBD9 motif 1	13	0	3	3	0	10	0	0.815451	6.24396	-1.90442		2	1	0	0	0	0	0	0	0	0	0	0	0	0	0	0	0	0	0	0	0	0	0	0	0	0	0	0	0	0	0	0	0	0	0	0
PF15614	0	0	0	0	0	0	0	0	0	0	FALSE	FALSE		0	0	0	0	0	0	0	0	0	0	0	0	0	0	0	0	0	0	0	0	0	0	0	0	0	0	0	0	0	0	0	0	0	0	0	0
PF15624	Mif2_N	Kinetochore CENP-C fungal homologue, Mif2, N-terminal	1	0	1	1	0	0	0	0	FALSE	FALSE		0	0	0	0	0	0	0	0	0	0	0	0	0	0	0	0	0	0	0	0	0	0	0	0	0	0	0	0	0	0	0	0	0	0	0	0
PF15625	CC2D2AN-C2	CC2D2A N-terminal C2 domain	7	0	2	2	1	5	0	0.48927	4.96858	-1.58818		1	1	0	0	0	0	0	0	0	0	0	0	0	0	0	0	0	0	0	0	0	0	0	0	0	0	0	0	0	0	0	0	0	0	0	0
PF15627	CEP76-C2	CEP76 C2 domain	4	0	2	2	0	2	0	0.16309	21.5688	-5.46679		0	0	0	0	0	0	0	0	0	0	0	0	0	0	0	0	0	0	0	0	0	0	0	0	0	0	0	0	0	0	0	0	0	0	0	0
PF15630	CENP-S	CENP-S protein	10	0	1	1	1	8	0	0.733906	0.10412	-0.126714		1	1	1	0	0	0	0	0	0	0	0	0	0	0	0	0	0	0	0	0	0	0	0	0	0	0	0	0	0	0	0	0	0	0	0	0
PF15633	Tox-ART-HYD1	HYD1 signature containing ADP-ribosyltransferase	2	0	1	1	0	1	0	0.0815451	10.7844	-2.98988		0	0	0	0	0	0	0	0	0	0	0	0	0	0	0	0	0	0	0	0	0	0	0	0	0	0	0	0	0	0	0	0	0	0	0	0
PF00052	Laminin_B	Laminin B (Domain IV)	5	32	3	7	3	25	3.06579	2.28326	10.4238	2.90517		0	0	0	0	0	0	0	0	0	0	0	0	0	0	0	0	0	0	0	0	0	0	0	0	1	0	0	0	0	0	0	0	0	0	0	0
PF00386	C1q	C1q domain	0	7	0	1	3	3	0	0.48927	0.573194	-0.347761		0	0	0	0	0	1	1	0	0	0	0	0	0	0	0	0	0	0	0	0	0	0	0	0	0	0	0	0	0	0	0	0	0	0	0	0
PF00427	PBS_linker_poly	Phycobilisome Linker polypeptide	0	3	0	1	0	1	0	0.0815451	10.7844	-2.98988		0	0	0	0	0	0	0	0	0	0	0	0	0	0	0	0	0	0	0	0	0	0	0	0	0	0	0	0	0	0	0	0	0	0	0	0
PF00444	Ribosomal_L36	Ribosomal protein L36	12	35	4	7	5	34	2.20108	3.18026	4.92856	1.57813		1	1	1	0	1	1	1	0	0	0	0	0	0	0	0	0	0	1	1	0	0	1	0	0	0	0	1	0	0	0	0	0	0	0	0	0
PF00832	Ribosomal_L39	Ribosomal L39 protein	16	73	4	11	3	69	1.87354	5.87124	4.8212	1.55111		1	1	1	0	0	0	2	1	1	0	0	0	0	0	0	0	0	1	0	1	1	1	0	0	0	1	0	1	1	1	0	0	1	0	0	0
PF00901	Orbi_VP5	Orbivirus outer capsid protein VP5	0	2	0	1	0	1	0	0.0815451	10.7844	-2.98988		0	0	0	0	0	0	0	0	0	0	0	0	0	0	0	0	0	0	0	0	0	0	0	0	0	0	0	0	0	0	0	0	0	0	0	0
PF00937	CoV_nucleocap	Coronavirus nucleocapsid	0	2	0	1	0	1	0	0.0815451	10.7844	-2.98988		0	0	0	0	0	0	0	0	0	0	0	0	0	0	0	0	0	0	0	0	0	0	0	0	0	0	0	0	0	0	0	0	0	0	0	0
PF01431	Peptidase_M13	Peptidase family M13	11	147	3	17	20	113	1.56747	10.8455	3.76471	1.28112		1	1	0	0	1	1	1	1	1	1	0	0	0	0	0	0	0	0	0	1	0	1	0	2	1	1	1	1	0	0	0	0	0	0	1	0
PF01562	Pep_M12B_propep	Reprolysin family propeptide	3	25	1	5	2	19	2.9198	1.71245	6.75645	2.02961		2	3	0	0	4	0	1	2	1	2	0	0	0	0	0	0	0	0	0	1	1	4	2	5	1	1	2	3	0	0	0	0	0	0	0	0
PF01739	CheR	CheR methyltransferase, SAM binding domain	9	43	2	7	4	38	2.04386	3.42489	4.01236	1.34517		0	0	0	0	0	0	0	0	0	0	0	0	0	0	0	0	0	0	0	0	0	0	0	0	0	0	0	0	0	0	0	0	0	0	0	0
PF01996	F420_ligase	F420-0:Gamma-glutamyl ligase	0	12	0	3	0	9	0	0.733906	7.45287	-2.19835		0	0	0	0	0	0	0	1	1	2	0	0	0	0	0	0	0	0	0	1	0	0	0	2	0	0	0	0	0	0	0	0	0	0	0	0
PF02086	MethyltransfD12	D12 class N6 adenine-specific DNA methyltransferase	4	10	3	3	1	9	0	0.815451	6.24396	-1.90442		0	0	0	0	0	0	0	0	0	0	0	0	0	0	0	0	0	0	0	0	0	0	0	0	0	0	0	0	0	0	0	0	0	0	0	0
PF02150	RNA_POL_M_15KD	RNA polymerases M/15 Kd subunit	17	109	4	14	16	92	1.58967	8.80687	3.30048	1.15952		1	2	2	0	2	1	0	1	0	1	0	0	0	0	0	0	0	0	1	1	0	0	0	1	0	0	0	0	0	0	0	0	0	0	1	0
PF02197	RIIa	Regulatory subunit of type II PKA R-subunit	12	98	4	13	5	85	1.77135	7.33906	4.70154	1.52092		2	2	0	0	0	1	0	0	0	1	0	0	0	0	0	0	1	0	2	0	0	0	0	0	0	0	0	0	0	0	0	0	0	0	0	0
PF02237	BPL_C	Biotin protein ligase C terminal domain	3	13	0	3	0	11	0	0.896996	5.26802	-1.66313		1	0	0	0	0	0	0	1	1	0	0	0	0	0	0	0	0	0	0	0	0	0	0	2	0	0	0	0	0	0	0	0	0	0	0	0
PF02261	Asp_decarbox	Aspartate decarboxylase	1	7	1	2	2	4	4.08772	0.48927	4.96858	1.58818		0	0	0	0	0	0	0	0	0	0	0	0	0	0	0	0	0	0	0	0	0	0	0	0	0	0	0	0	0	0	0	0	0	0	0	0
PF02268	TFIIA_gamma_N	Transcription initiation factor IIA, gamma subunit, helical domain	9	61	3	10	4	52	2.18985	4.56652	6.94558	2.07558		1	1	1	1	1	0	1	1	0	0	0	0	0	0	0	0	1	1	1	1	0	0	0	1	0	0	0	0	0	1	4	0	1	3	1	0
PF02349	MSG	Major surface glycoprotein	1	1	1	1	0	1	0	0.0815451	10.7844	-2.98988		0	0	0	0	0	0	0	0	0	0	0	0	0	0	0	0	0	0	0	0	0	0	0	0	0	0	0	0	0	0	0	0	0	0	0	0
PF02406	MmoB_DmpM	MmoB/DmpM family	0	2	0	1	0	1	0	0.0815451	10.7844	-2.98988		0	0	0	0	0	0	0	0	0	0	0	0	0	0	0	0	0	0	0	0	0	0	0	0	0	0	0	0	0	0	0	0	0	0	0	0
PF02407	Viral_Rep	Putative viral replication protein	2	5	2	2	1	4	0	0.407725	6.60284	-1.99218		0	0	0	0	2	0	0	0	0	0	0	0	0	1	0	0	0	0	0	0	0	0	0	0	0	0	0	0	0	0	0	0	0	0	0	0
PF02937	COX6C	Cytochrome c oxidase subunit VIc	1	1	1	1	1	1	0	0.16309	4.54156	-1.48042		0	0	0	0	0	0	0	0	0	0	0	0	0	0	0	0	0	0	0	0	0	0	0	0	0	0	0	0	0	0	0	0	0	0	0	0
PF03048	Herpes_UL92	UL92 family	2	1	1	1	0	2	0	0.16309	4.54156	-1.48042		0	0	0	0	0	0	0	0	0	0	0	0	0	0	0	0	0	0	0	0	0	0	0	0	0	0	0	0	0	0	0	0	0	0	0	0
PF03154	Atrophin-1	Atrophin-1 family	0	1	0	1	0	0	0	0	FALSE	FALSE		0	0	0	0	0	0	0	0	0	0	0	0	0	0	0	0	0	0	0	0	0	0	0	0	0	0	0	0	0	0	0	0	0	0	0	0
PF03175	DNA_pol_B_2	DNA polymerase type B, organellar and viral	2	8	1	3	0	7	5.25564	0.570815	10.9635	3.03188		0	0	0	0	0	0	0	2	2	0	0	0	0	0	0	0	0	0	0	0	0	0	0	0	0	0	1	0	0	0	0	0	0	0	0	0
PF03280	Lipase_chap	Proteobacterial lipase chaperone protein	1	1	1	1	1	1	0	0.16309	4.54156	-1.48042		0	0	0	0	0	0	0	0	0	0	0	0	0	0	0	0	0	0	0	0	0	0	0	0	0	0	0	0	0	0	0	0	0	0	0	0
PF03452	Anp1	Anp1	2	7	1	2	2	5	3.50376	0.570815	3.82066	1.29564		0	0	0	0	0	0	0	0	0	0	0	0	0	0	0	0	0	0	0	0	0	0	0	0	0	0	0	0	0	0	0	0	0	0	0	0
PF04275	P-mevalo_kinase	Phosphomevalonate kinase	3	36	2	6	1	30	2.37351	2.5279	5.1187	1.62581		0	0	0	0	0	0	0	0	0	0	0	0	0	0	0	0	0	0	0	0	0	0	0	0	0	0	0	0	0	0	0	0	0	0	0	0
PF04481	DUF561	Protein of unknown function (DUF561)	6	22	3	5	1	21	2.78708	1.79399	6.13718	1.87822		0	0	0	0	0	0	0	0	0	0	0	0	0	0	0	0	0	0	0	0	0	0	0	0	0	0	0	0	0	0	0	0	0	0	0	0
PF04519	Bactofilin	Polymer-forming cytoskeletal	3	43	2	7	4	32	2.3845	2.93562	6.03946	1.8542		0	0	0	0	0	0	0	1	0	0	0	0	0	0	0	0	0	0	0	0	0	0	0	0	0	0	0	0	0	0	0	0	0	0	0	0
PF04816	TrmK	tRNA (adenine(22)-N(1))-methyltransferase	11	50	2	8	8	44	1.88664	4.24034	3.58696	1.23482		1	1	0	0	0	0	0	0	0	0	0	0	0	1	1	0	0	0	0	0	0	1	0	0	1	1	0	1	1	1	2	0	4	1	0	0
PF05272	VirE	Virulence-associated protein E	2	3	2	2	1	3	0	0.32618	9.08313	-2.58842		0	0	0	0	0	0	0	0	0	0	0	0	0	0	0	0	0	0	0	0	0	0	1	0	0	0	2	0	0	0	0	0	0	0	0	0
PF05284	DUF736	Protein of unknown function (DUF736)	0	2	0	1	0	1	0	0.0815451	10.7844	-2.98988		0	0	0	0	0	0	0	0	0	0	0	0	0	0	0	0	0	0	0	0	0	0	0	0	0	0	0	0	0	0	0	0	0	0	0	0
PF05290	Baculo_IE-1	Baculovirus immediate-early protein (IE-0)	0	4	0	2	0	2	0	0.16309	21.5688	-5.46679		0	0	0	0	0	0	0	1	1	0	0	0	0	0	0	0	0	0	0	0	0	0	0	0	0	0	0	0	0	0	0	0	0	0	0	0
PF05301	Acetyltransf_16	GNAT acetyltransferase, Mec-17	12	83	4	12	5	75	1.83947	6.52361	4.94816	1.58305		1	1	0	0	2	0	0	0	1	1	0	0	0	0	0	0	0	0	0	1	1	1	0	2	1	1	1	1	0	0	0	0	0	0	0	0
PF05379	Peptidase_C23	Carlavirus endopeptidase	0	2	0	1	0	1	0	0.0815451	10.7844	-2.98988		0	0	0	0	0	0	0	0	0	0	0	0	0	0	0	0	0	0	0	0	0	0	0	0	0	0	0	0	0	0	0	0	0	0	0	0
PF05422	SIN1	Stress-activated map kinase interacting protein 1 (SIN1)	1	24	1	3	0	15	2.45263	1.22318	2.76925	1.01732		0	0	0	0	0	0	0	0	0	0	0	0	0	0	0	0	0	0	0	0	0	0	0	0	0	0	0	0	0	0	0	0	0	0	0	0
PF05458	Siva	Cd27 binding protein (Siva)	6	6	2	3	1	8	4.08772	0.733906	7.45287	2.19835		0	0	0	0	0	0	0	0	0	0	0	0	0	0	0	0	0	0	0	0	0	0	0	0	0	0	0	0	0	0	0	0	0	0	0	0
PF05659	RPW8	Arabidopsis broad-spectrum mildew resistance protein RPW8	0	2	0	1	0	1	0	0.0815451	10.7844	-2.98988		0	0	0	0	0	0	0	0	0	0	0	0	0	0	0	0	0	0	0	0	0	0	0	0	0	0	0	0	0	0	0	0	0	0	0	0
PF05783	DLIC	Dynein light intermediate chain (DLIC)	10	111	3	14	8	91	1.73418	8.07296	4.68634	1.51708		1	0	0	1	2	1	1	1	1	1	0	0	0	0	0	0	0	0	0	1	0	0	0	2	0	0	0	0	0	0	0	0	0	0	0	0
PF05837	CENP-H	Centromere protein H (CENP-H)	1	2	0	1	0	2	0	0.16309	4.54156	-1.48042		0	0	0	0	0	0	0	0	0	0	0	0	0	0	0	0	0	0	0	0	0	0	0	0	0	0	0	0	0	0	0	0	0	0	0	0
PF06028	DUF915	Alpha/beta hydrolase of unknown function (DUF915)	1	10	0	2	3	6	0	0.733906	2.34034	-0.899416		0	0	0	0	0	0	0	0	0	0	0	0	0	0	0	0	0	0	0	0	0	0	0	0	0	0	0	0	0	0	0	0	0	0	0	0
PF06092	DUF943	Enterobacterial putative membrane protein (DUF943)	0	2	0	1	0	1	0	0.0815451	10.7844	-2.98988		0	0	0	0	0	0	0	0	0	0	0	0	0	0	0	0	0	0	0	0	0	0	0	0	0	0	0	0	0	0	0	0	0	0	0	0
PF06252	DUF1018	Protein of unknown function (DUF1018)	0	2	0	1	0	1	0	0.0815451	10.7844	-2.98988		0	0	0	0	0	0	0	0	0	0	0	0	0	0	0	0	0	0	0	0	0	0	0	0	0	0	0	0	0	0	0	0	0	0	0	0
PF06309	Torsin	Torsin	8	44	2	8	1	43	2.22967	3.58798	5.82739	1.80193		1	1	0	0	0	1	1	1	1	0	0	0	0	0	0	0	1	0	0	1	1	0	0	2	0	1	1	1	1	1	1	1	1	0	0	0
PF06428	Sec2p	GDP/GTP exchange factor Sec2p	0	2	0	1	0	1	0	0.0815451	10.7844	-2.98988		0	0	0	0	0	0	0	0	0	0	0	0	0	0	0	0	0	0	0	0	0	0	0	0	0	0	0	0	0	0	0	0	0	0	0	0
PF06570	DUF1129	Protein of unknown function (DUF1129)	0	2	0	1	0	1	0	0.0815451	10.7844	-2.98988		0	0	0	0	0	0	0	0	0	0	0	0	0	0	0	0	0	0	0	0	0	0	0	0	0	0	0	0	0	0	0	0	0	0	0	0
PF06699	PIG-F	GPI biosynthesis protein family Pig-F	5	39	0	7	4	33	0	3.01717	5.64463	-1.75674		1	1	0	0	0	0	1	1	1	0	0	0	0	0	0	0	0	0	0	0	1	0	0	1	0	1	0	1	0	0	1	0	0	0	0	0
PF06778	Chlor_dismutase	Chlorite dismutase	0	2	0	1	0	1	0	0.0815451	10.7844	-2.98988		0	0	0	0	0	0	0	0	0	1	0	0	0	0	0	0	0	0	0	0	0	0	0	0	0	0	0	0	0	0	0	0	0	0	0	0
PF06819	Arc_PepC	Archaeal Peptidase A24 C-terminal Domain	0	3	0	1	0	1	0	0.0815451	10.7844	-2.98988		0	0	0	0	0	0	0	0	0	0	0	0	0	0	0	0	0	0	0	0	0	0	0	0	0	0	0	0	0	0	0	0	0	0	0	0
PF06840	DUF1241	Protein of unknown function (DUF1241)	0	4	0	2	0	2	0	0.16309	21.5688	-5.46679		0	0	0	0	0	0	0	0	0	1	0	0	0	0	0	0	0	0	0	0	0	0	0	0	0	0	0	0	0	0	0	0	0	0	0	0
PF06842	DUF1242	Protein of unknown function (DUF1242)	16	32	4	8	5	35	2.45263	3.2618	7.38468	2.18189		1	1	1	0	1	0	0	0	0	1	0	0	0	0	0	0	0	0	0	0	0	0	0	0	0	0	1	0	0	0	0	0	0	0	0	0
PF06869	DUF1258	Protein of unknown function (DUF1258)	0	3	0	1	0	1	0	0.0815451	10.7844	-2.98988		0	0	0	0	0	0	0	0	0	0	0	0	0	0	0	0	1	0	0	0	0	0	0	0	0	0	0	0	0	0	0	0	0	0	0	0
PF06904	Extensin-like_C	Extensin-like protein C-terminus	0	2	0	1	0	1	0	0.0815451	10.7844	-2.98988		0	0	0	0	0	0	0	0	0	0	0	0	0	0	0	0	0	0	0	0	0	0	0	0	0	0	0	0	0	0	0	0	0	0	0	0
PF06918	DUF1280	Protein of unknown function (DUF1280)	2	7	1	2	0	6	4.08772	0.48927	4.96858	1.58818		0	0	0	0	0	0	0	0	0	0	0	0	0	0	0	0	0	0	0	0	0	0	0	0	0	0	0	0	0	0	0	0	0	0	0	0
PF06943	zf-LSD1	LSD1 zinc finger	5	33	2	6	5	26	2.37351	2.5279	5.1187	1.62581		1	0	1	0	1	1	1	0	1	0	0	0	0	0	0	0	1	1	1	0	0	0	0	0	0	0	0	0	0	0	0	0	0	0	0	0
PF07080	DUF1348	Protein of unknown function (DUF1348)	8	84	2	11	15	61	1.77493	6.19742	4.00711	1.34382		0	0	0	0	1	1	1	0	1	0	0	0	0	0	0	0	1	0	0	0	0	0	0	0	0	0	0	0	0	0	0	0	0	0	0	0
PF07197	DUF1409	Protein of unknown function (DUF1409)	0	5	0	2	0	2	0	0.16309	21.5688	-5.46679		0	0	0	0	0	0	0	0	0	0	0	0	0	0	0	0	0	0	0	0	0	0	0	0	0	0	0	0	0	0	0	0	0	0	0	0
PF07324	DGCR6	DiGeorge syndrome critical region 6 (DGCR6) protein	1	7	1	2	0	5	4.90526	0.407725	6.60284	1.99218		0	0	0	0	0	0	0	0	0	0	0	0	0	0	0	0	0	0	0	0	0	0	0	0	0	0	0	0	0	0	0	0	0	0	0	0
PF07387	Seadorna_VP7	Seadornavirus VP7	2	10	1	4	1	6	7.00752	0.570815	21.7284	5.50293		0	0	0	0	0	0	0	0	0	1	0	0	0	0	0	0	0	0	0	0	0	0	0	0	0	0	0	0	0	0	0	0	0	0	0	0
PF07563	DUF1541	Protein of unknown function (DUF1541)	0	2	0	1	0	1	0	0.0815451	10.7844	-2.98988		0	0	0	0	0	0	0	0	0	0	0	0	0	0	0	0	0	0	0	0	0	0	0	0	0	0	0	0	0	0	0	0	0	0	0	0
PF07586	HXXSHH	Protein of unknown function (DUF1552)	0	2	0	1	0	1	0	0.0815451	10.7844	-2.98988		0	0	0	0	0	0	0	0	0	0	0	0	0	0	0	0	0	0	0	0	0	0	0	0	0	0	0	0	0	0	0	0	0	0	0	0
PF07660	STN	Secretin and TonB N terminus short domain	0	2	0	1	0	1	0	0.0815451	10.7844	-2.98988		0	0	0	0	0	0	0	0	0	0	0	0	0	0	0	0	0	0	0	0	0	0	0	0	0	0	0	0	0	0	0	0	0	0	0	0
PF07757	AdoMet_MTase	Predicted AdoMet-dependent methyltransferase	3	2	1	2	0	3	8.17544	0.244635	13.2435	3.56299		0	0	0	0	0	0	0	0	0	0	0	0	0	0	0	0	0	0	0	0	0	0	0	0	0	0	0	0	0	0	0	0	0	0	0	0
PF08163	NUC194	NUC194 domain	7	15	3	5	1	16	3.60681	1.38627	10.0538	2.81807		1	1	1	0	0	0	0	0	0	0	0	0	0	0	0	0	0	0	0	0	0	0	0	0	0	0	0	0	0	0	0	0	0	0	0	0
PF08217	0	0	7	58	3	8	2	49	1.92363	4.1588	3.81691	1.29467		1	0	0	0	0	0	0	0	0	1	0	0	0	0	0	0	0	0	1	1	0	0	0	1	0	0	0	0	0	0	0	0	0	0	1	0
PF08414	NADPH_Ox	Respiratory burst NADPH oxidase	0	2	0	1	0	1	0	0.0815451	10.7844	-2.98988		0	0	0	0	0	0	0	0	0	0	0	0	0	0	0	0	0	0	0	0	0	0	0	0	0	0	0	0	0	0	0	0	0	0	0	0
PF08584	Ribonuc_P_40	Ribonuclease P 40kDa (Rpp40) subunit	5	26	2	6	2	23	2.94316	2.03863	8.23942	2.38732		1	1	2	0	0	0	1	0	1	1	0	0	0	1	0	1	0	0	1	1	1	0	0	1	0	0	0	0	0	0	1	0	0	0	0	0
PF08587	UBA_2	Ubiquitin associated domain (UBA)	2	3	1	2	0	2	12.2632	0.16309	21.5688	5.46679		0	0	0	0	0	0	0	0	0	0	0	0	0	0	0	0	0	0	0	0	0	0	0	0	0	0	0	0	0	0	0	0	0	0	0	0
PF08796	DUF1797	Protein of unknown function (DUF1797)	0	2	0	1	0	1	0	0.0815451	10.7844	-2.98988		0	0	0	0	0	0	0	0	0	0	0	0	0	0	0	0	0	0	0	0	0	0	0	0	0	0	0	0	0	0	0	0	0	0	0	0
PF08841	DDR	Diol dehydratase reactivase ATPase-like domain	0	3	0	1	1	1	0	0.16309	4.54156	-1.48042		0	0	0	0	0	0	0	0	0	0	0	0	0	0	0	0	0	0	0	0	0	0	0	0	0	0	0	0	0	0	0	0	0	0	0	0
PF08853	DUF1823	Domain of unknown function (DUF1823)	16	134	4	17	13	118	1.5914	10.6824	4.0269	1.34891		1	1	2	0	1	1	1	1	1	1	0	0	0	0	0	0	0	0	0	1	1	1	0	1	1	1	1	1	0	0	0	0	0	0	0	0
PF08880	QLQ	QLQ	0	2	0	2	0	0	0	0	FALSE	FALSE		0	0	0	0	0	0	0	1	0	1	0	0	0	0	0	0	0	0	0	0	0	0	0	0	0	0	0	0	0	0	0	0	0	0	0	0
PF08939	DUF1917	Domain of unknown function (DUF1917)	9	78	3	11	6	65	1.89993	5.7897	5.0451	1.60738		1	1	0	0	2	0	0	1	1	0	0	0	0	0	0	0	0	0	1	1	1	1	0	0	0	0	1	1	0	0	0	0	0	0	0	0
PF08958	DUF1871	Domain of unknown function (DUF1871)	0	2	0	1	0	1	0	0.0815451	10.7844	-2.98988		0	0	0	0	0	0	0	0	0	0	0	0	0	0	0	0	0	0	0	0	0	0	0	0	0	0	0	0	0	0	0	0	0	0	0	0
PF09098	Dehyd-heme_bind	Quinohemoprotein amine dehydrogenase A, alpha subunit, haem binding	0	2	0	1	0	1	0	0.0815451	10.7844	-2.98988		0	0	0	0	0	0	0	0	0	0	0	0	0	0	0	0	0	0	0	0	0	0	0	0	0	0	0	0	0	0	0	0	0	0	0	0
PF09124	Endonuc-dimeris	T4 recombination endonuclease VII, dimerisation	0	2	0	1	0	1	0	0.0815451	10.7844	-2.98988		0	0	0	0	0	0	0	0	0	0	0	0	0	0	0	0	0	0	0	0	0	0	0	0	0	0	0	0	0	0	0	0	0	0	0	0
PF09341	Pcc1	Transcription factor Pcc1	11	80	3	13	9	68	2.0704	6.27897	7.73377	2.26602		1	1	0	0	1	0	1	1	1	0	0	0	0	0	0	0	0	0	0	1	1	1	0	3	0	1	1	1	0	0	0	1	0	0	0	0
PF09404	C12orf66_like	KICSTOR complex C12orf66 like	1	6	1	3	0	3	12.2632	0.244635	32.3532	7.89095		0	0	0	0	0	0	0	0	0	0	0	0	0	0	0	0	0	0	0	0	0	0	0	0	0	0	0	0	0	0	0	0	0	0	0	0
PF09468	RNase_H2-Ydr279	Ydr279p protein family (RNase H2 complex component) wHTH domain	13	94	4	12	13	77	1.63509	7.33906	3.18961	1.13014		0	0	0	1	0	0	0	0	0	1	0	0	0	0	0	0	1	0	1	0	0	0	0	0	0	0	0	0	0	0	0	0	0	0	1	0
PF09485	CRISPR_Cse2	CRISPR-associated protein Cse2 (CRISPR_cse2)	0	3	0	1	1	1	0	0.16309	4.54156	-1.48042		0	0	0	0	0	0	0	0	0	0	0	0	0	0	0	0	0	0	0	0	0	0	0	0	0	0	0	0	0	0	0	0	0	0	0	0
PF09575	Spore_SspJ	Small spore protein J (Spore_SspJ)	0	6	0	2	0	3	0	0.244635	13.2435	-3.56299		0	0	0	0	0	0	0	0	0	0	0	0	0	0	0	0	0	0	0	0	0	0	0	0	0	0	0	0	0	0	0	0	0	0	0	0
PF09762	CCDC93_CC	CCDC93, coiled-coil domain	5	45	2	7	3	36	2.20108	3.18026	4.92856	1.57813		0	0	1	0	0	0	0	0	0	1	0	0	0	2	1	1	0	0	0	0	0	0	0	0	0	0	0	0	0	0	0	1	0	0	0	0
PF09773	Meckelin	Meckelin (Transmembrane protein 67)	11	107	4	14	9	88	1.76994	7.90987	5.04881	1.60831		1	1	0	0	2	2	2	1	1	3	0	0	0	0	0	0	2	1	1	1	1	1	1	2	2	1	1	1	0	0	0	0	0	0	0	0
PF09799	Transmemb_17	Predicted membrane protein	11	106	4	15	8	91	1.85805	8.07296	6.39676	1.94185		3	3	0	0	3	3	2	2	1	1	0	0	0	0	0	0	2	1	1	1	2	2	0	0	2	2	1	2	0	0	0	0	0	0	0	0
PF09837	DUF2064	Uncharacterized protein conserved in bacteria (DUF2064)	13	110	4	14	9	96	1.63509	8.56223	3.72121	1.26982		1	1	1	0	1	0	0	0	0	1	0	0	0	0	1	1	1	0	1	1	1	1	0	2	0	1	1	1	2	0	0	1	2	0	0	1
PF09968	DUF2202	Uncharacterized protein domain (DUF2202)	0	2	0	1	0	1	0	0.0815451	10.7844	-2.98988		0	0	0	0	0	0	0	0	0	0	0	0	0	0	0	0	0	0	0	0	0	0	0	0	0	0	0	0	0	0	0	0	0	0	0	0
PF10176	DUF2370	Protein of unknown function (DUF2370)	0	2	0	1	0	1	0	0.0815451	10.7844	-2.98988		0	0	0	0	0	0	0	0	0	0	0	0	0	0	0	0	0	0	0	0	0	0	0	0	0	0	0	0	0	0	0	0	0	0	0	0
PF10180	WKF	WKF domain	12	124	3	15	14	100	1.61357	9.29614	3.77153	1.2829		1	1	0	0	0	1	1	1	1	1	0	0	0	0	0	0	0	0	0	0	1	0	1	1	0	0	1	1	0	0	0	0	0	0	0	0
PF10188	Oscp1	Organic solute transport protein 1	10	112	3	14	7	93	1.71684	8.15451	4.51312	1.4732		1	1	0	2	0	0	1	1	1	1	0	0	0	0	0	0	1	1	1	1	1	1	1	3	0	1	1	1	0	0	0	0	0	0	0	0
PF10221	DUF2151	Cell cycle and development regulator	2	2	1	1	1	2	0	0.244635	2.48429	-0.939347		0	0	0	0	0	0	0	0	0	0	0	0	0	0	0	0	0	0	0	0	0	0	0	0	0	0	0	0	0	0	0	0	0	0	0	0
PF10240	DUF2464	Multivesicular body subunit 12	3	3	1	2	1	4	4.90526	0.407725	6.60284	1.99218		0	0	0	0	0	0	0	0	0	0	0	0	0	0	0	0	0	0	0	0	0	0	0	0	0	0	0	0	0	0	0	0	0	0	0	0
PF10407	Cytokin_check_N	Cdc14 phosphatase binding protein N-terminus	0	2	0	1	0	1	0	0.0815451	10.7844	-2.98988		0	0	0	0	0	0	1	0	0	0	0	0	0	0	0	0	0	0	0	0	0	0	0	0	0	0	0	0	0	0	0	0	0	0	0	0
PF10483	Elong_Iki1	Elongator subunit Iki1	0	9	0	2	2	5	0	0.570815	3.82066	-1.29564		0	0	0	1	0	0	0	0	1	0	0	0	0	0	0	0	1	1	1	0	0	0	0	0	0	0	0	0	0	0	0	0	0	0	0	0
PF10494	Stk19	Serine-threonine protein kinase 19	11	79	4	11	9	67	1.77493	6.19742	4.00711	1.34382		0	0	0	0	0	0	0	0	0	2	0	0	0	0	0	0	1	0	1	0	0	0	0	0	0	0	0	0	0	0	0	0	0	0	1	0
PF10512	Borealin	Cell division cycle-associated protein 8	8	21	2	6	4	18	3.3445	1.79399	10.536	2.93156		0	0	0	0	0	0	0	0	0	0	0	0	0	0	0	0	0	0	0	0	0	0	0	0	0	0	0	0	0	0	0	0	0	0	0	0
PF10727	Rossmann-like	Rossmann-like domain	3	9	1	4	0	8	6.13158	0.652361	18.1663	4.69372		1	0	0	0	0	0	0	0	0	0	0	0	0	0	0	0	1	0	0	0	0	0	0	0	0	0	0	0	0	0	0	0	0	0	0	0
PF10977	DUF2797	Protein of unknown function (DUF2797)	0	2	0	1	0	1	0	0.0815451	10.7844	-2.98988		0	0	0	0	0	0	0	0	0	0	0	0	0	0	0	0	0	0	0	0	0	0	0	0	0	0	0	0	0	0	0	0	0	0	0	0
PF11022	ATP19	ATP synthase subunit K	1	1	1	1	0	1	0	0.0815451	10.7844	-2.98988		0	0	0	0	0	0	0	0	0	0	0	0	0	0	0	0	0	0	0	0	0	0	0	0	0	0	0	0	0	0	0	0	0	0	0	0
PF11028	DUF2723	Protein of unknown function (DUF2723)	10	57	4	9	5	49	2.04386	4.40343	5.15874	1.63583		1	0	0	0	1	0	0	0	0	0	0	0	0	0	0	0	0	0	0	0	0	0	1	0	0	1	1	0	0	0	0	0	0	0	0	0
PF11095	Gemin7	Gem-associated protein 7 (Gemin7)	7	29	1	6	2	28	2.45263	2.44635	5.53851	1.73043		1	1	1	0	1	1	1	0	0	1	0	0	0	0	0	0	0	0	0	0	1	0	1	0	1	1	1	1	1	3	1	0	1	1	0	0
PF11107	FANCF	Fanconi anemia group F protein (FANCF)	1	4	1	2	0	2	12.2632	0.16309	21.5688	5.46679		0	0	0	0	0	0	0	0	0	0	0	0	0	0	0	0	0	0	0	0	0	0	0	0	0	0	0	0	0	0	0	0	0	0	0	0
PF11111	CENP-M	Centromere protein M (CENP-M)	1	6	1	2	0	4	6.13158	0.32618	9.08313	2.58842		0	0	0	0	0	0	0	0	0	0	0	0	0	0	0	0	0	0	0	0	0	0	0	0	0	0	0	0	0	0	0	0	0	0	0	0
PF11168	DUF2955	Protein of unknown function (DUF2955)	0	2	0	1	0	1	0	0.0815451	10.7844	-2.98988		0	0	0	0	0	0	0	1	0	0	0	0	0	0	0	0	0	0	0	0	0	0	0	0	0	0	0	0	0	0	0	0	0	0	0	0
PF11210	DUF2996	Protein of unknown function (DUF2996)	0	8	0	2	0	5	0	0.407725	6.60284	-1.99218		0	0	0	0	0	0	0	0	0	1	0	0	0	0	0	0	0	0	0	0	0	0	0	0	0	0	0	0	0	0	0	0	0	0	0	0
PF11454	DUF3016	Protein of unknown function (DUF3016)	0	3	0	1	0	1	0	0.0815451	10.7844	-2.98988		0	0	0	0	0	0	0	0	0	0	0	0	0	0	0	0	0	0	0	0	0	0	0	0	0	0	0	0	0	0	0	0	0	0	0	0
PF11823	DUF3343	Protein of unknown function (DUF3343)	0	2	0	1	0	1	0	0.0815451	10.7844	-2.98988		0	0	0	0	0	0	0	0	0	0	0	0	0	0	0	0	0	0	0	0	0	0	0	0	0	0	0	0	0	0	0	0	0	0	0	0
PF11954	DUF3471	Domain of unknown function (DUF3471)	1	3	1	2	0	2	12.2632	0.16309	21.5688	5.46679		0	0	0	0	0	0	0	0	0	0	0	0	0	0	0	0	0	0	0	0	0	0	0	0	0	0	0	0	0	0	0	0	0	0	0	0
PF12051	DUF3533	Protein of unknown function (DUF3533)	1	7	1	2	2	4	4.08772	0.48927	4.96858	1.58818		0	0	0	1	0	0	0	0	0	0	0	0	0	0	0	0	0	1	0	0	0	0	0	0	0	0	0	0	0	0	0	0	0	0	0	0
PF12301	CD99L2	CD99 antigen like protein 2	0	2	0	1	0	1	0	0.0815451	10.7844	-2.98988		0	0	0	0	0	0	0	0	0	0	0	0	0	0	0	0	0	0	0	0	0	0	0	0	0	0	0	0	0	0	0	0	0	0	0	0
PF12409	P5-ATPase	P5-type ATPase cation transporter	1	6	1	2	0	3	8.17544	0.244635	13.2435	3.56299		0	0	0	0	0	0	0	0	0	0	0	0	0	0	0	0	1	0	0	0	0	0	0	0	0	0	0	0	0	0	0	0	0	0	0	0
PF12454	Ecm33	GPI-anchored cell wall organization protein	0	2	0	1	0	1	0	0.0815451	10.7844	-2.98988		0	0	0	0	0	0	0	0	0	0	0	0	0	0	0	0	0	0	0	0	0	0	0	0	0	0	0	0	0	0	0	0	0	0	0	0
PF12657	TFIIIC_delta	Transcription factor IIIC subunit delta N-term	4	33	1	6	1	27	2.62782	2.28326	6.48573	1.96359		1	1	0	0	1	0	1	1	1	0	0	0	0	1	1	1	0	0	1	0	0	1	0	0	0	1	1	1	0	0	0	0	0	0	0	0
PF13163	DUF3999	Protein of unknown function (DUF3999)	0	2	0	1	0	1	0	0.0815451	10.7844	-2.98988		0	0	0	0	0	0	0	0	0	0	0	0	0	0	0	0	0	0	0	0	0	0	0	0	0	0	0	0	0	0	0	0	0	0	0	0
PF13287	Fn3_assoc	Fn3 associated	4	44	3	8	4	34	2.58172	3.09871	8.3124	2.40478		0	0	0	0	0	0	1	0	0	0	0	0	0	0	0	0	0	0	0	0	0	0	0	0	0	0	0	0	0	0	0	0	0	0	0	0
PF13325	MCRS_N	N-terminal region of micro-spherule protein	3	25	0	5	2	21	0	1.87554	5.57874	-1.74041		1	1	1	0	2	0	1	1	1	1	0	0	0	0	0	0	0	0	0	1	0	1	0	0	0	1	0	1	0	0	0	1	0	1	0	0
PF13657	Couple_hipA	HipA N-terminal domain	1	1	1	1	1	1	0	0.16309	4.54156	-1.48042		0	0	0	0	0	0	0	0	0	0	0	0	0	0	0	0	0	0	0	0	0	0	0	0	0	0	0	0	0	0	0	0	0	0	0	0
PF13700	DUF4158	Domain of unknown function (DUF4158)	0	2	0	1	0	1	0	0.0815451	10.7844	-2.98988		0	0	0	0	0	0	0	0	0	0	0	0	0	0	0	0	0	0	0	0	0	0	0	0	0	0	0	0	0	0	0	0	0	0	0	0
PF13815	Dzip-like_N	Iguana/Dzip1-like DAZ-interacting protein N-terminal	11	75	3	10	4	66	1.75188	5.70815	3.47489	1.20546		1	1	1	0	1	0	0	1	1	0	0	0	0	0	0	0	2	0	3	0	1	1	0	0	1	1	1	1	2	3	1	1	2	2	0	0
PF13913	zf-C2HC_2	zinc-finger of a C2HC-type	10	123	4	15	10	98	1.70322	8.80687	4.69099	1.51825		2	0	0	0	3	1	2	1	1	0	0	0	0	0	0	0	5	2	2	1	0	0	1	0	0	0	0	0	0	0	0	0	0	0	0	0
PF13926	DUF4211	Domain of unknown function (DUF4211)	3	17	1	4	1	11	4.08772	0.978541	9.93716	2.79055		0	0	0	0	0	0	0	0	0	0	0	0	0	0	0	0	0	0	0	0	0	0	0	0	0	0	0	0	0	0	0	0	0	0	1	0
PF14206	Cys_rich_CPCC	Cysteine-rich CPCC	1	1	1	1	1	1	0	0.16309	4.54156	-1.48042		0	0	0	0	0	0	0	0	0	0	0	0	0	0	0	0	0	0	0	0	0	0	0	0	0	0	0	0	0	0	0	0	0	0	0	0
PF14353	CpXC	CpXC protein	0	2	0	1	0	1	0	0.0815451	10.7844	-2.98988		0	0	0	0	0	0	0	0	0	1	0	0	0	0	0	0	0	0	0	0	0	0	0	0	0	0	0	0	0	0	0	0	0	0	0	0
PF14382	ECR1_N	Exosome complex exonuclease RRP4 N-terminal region	14	148	3	17	19	120	1.49981	11.3348	3.0534	1.09384		1	1	0	1	0	1	1	2	2	1	0	0	0	0	0	0	2	2	1	1	1	0	0	2	1	1	1	1	0	0	0	0	0	0	0	0
PF14461	Prok-E2_B	Prokaryotic E2 family B	11	49	2	9	4	43	2.34826	3.83262	7.47885	2.20462		1	1	0	0	0	0	0	0	1	0	0	0	0	0	0	0	0	0	0	0	0	0	0	0	0	0	0	0	0	0	0	0	0	0	0	0
PF14543	TAXi_N	Xylanase inhibitor N-terminal	17	0	3	3	2	13	0	1.22318	2.76925	-1.01732		2	2	4	0	0	0	0	0	0	0	0	0	0	0	0	0	0	0	0	0	0	0	0	0	0	0	0	0	0	0	0	0	0	0	0	0
PF14593	PH_3	PH domain	4	0	1	1	1	3	0	0.32618	1.48911	-0.652955		0	0	0	0	0	0	0	0	0	0	0	0	0	0	0	0	0	0	0	0	0	0	0	0	0	0	0	0	0	0	0	0	0	0	0	0
PF14615	Rsa3	Ribosome-assembly protein 3	3	0	1	1	0	2	0	0.16309	4.54156	-1.48042		0	0	0	0	0	0	0	0	0	0	0	0	0	0	0	0	0	0	0	0	0	0	0	0	0	0	0	0	0	0	0	0	0	0	0	0
PF14629	ORC4_C	Origin recognition complex (ORC) subunit 4 C-terminus	8	0	1	1	0	7	0	0.570815	0.347489	-0.255286		1	1	0	0	0	0	0	0	0	0	0	0	0	0	0	0	0	0	0	0	0	0	0	0	0	0	0	0	0	0	0	0	0	0	0	0
PF14639	YqgF	Holliday-junction resolvase-like of SPT6	7	0	1	1	1	5	0	0.48927	0.573194	-0.347761		0	0	1	0	0	0	0	0	0	0	0	0	0	0	0	0	0	0	0	0	0	0	0	0	0	0	0	0	0	0	0	0	0	0	0	0
PF14703	PHM7_cyt	Cytosolic domain of 10TM putative phosphate transporter	17	0	2	2	2	14	0	1.30472	0.399466	-0.277888		6	6	5	0	0	0	0	0	0	0	0	0	0	0	0	0	0	0	0	0	0	0	0	0	0	0	0	0	0	0	0	0	0	0	0	0
PF14716	HHH_8	Helix-hairpin-helix domain	13	0	1	1	1	11	0	0.978541	0.000508903	-0.00788757		2	1	3	0	0	0	0	0	0	0	0	0	0	0	0	0	0	0	0	0	0	0	0	0	0	0	0	0	0	0	0	0	0	0	0	0
PF14736	N_Asn_amidohyd	Protein N-terminal asparagine amidohydrolase	9	0	1	1	1	7	0	0.652361	0.199733	-0.183801		0	0	0	0	0	0	0	0	0	0	0	0	0	0	0	0	0	0	0	0	0	0	0	0	0	0	0	0	0	0	0	0	0	0	0	0
PF14749	Acyl-CoA_ox_N	Acyl-coenzyme A oxidase N-terminal	12	0	1	1	1	10	0	0.896996	0.0127838	-0.0409688		1	1	1	0	0	0	0	0	0	0	0	0	0	0	0	0	0	0	0	0	0	0	0	0	0	0	0	0	0	0	0	0	0	0	0	0
PF14768	RPA_interact_C	Replication protein A interacting C-terminal	8	0	1	1	0	7	0	0.570815	0.347489	-0.255286		1	1	2	0	0	0	0	0	0	0	0	0	0	0	0	0	0	0	0	0	0	0	0	0	0	0	0	0	0	0	0	0	0	0	0	0
PF14774	FAM177	FAM177 family	3	0	1	1	0	2	0	0.16309	4.54156	-1.48042		0	1	0	0	0	0	0	0	0	0	0	0	0	0	0	0	0	0	0	0	0	0	0	0	0	0	0	0	0	0	0	0	0	0	0	0
PF14780	DUF4477	Domain of unknown function (DUF4477)	7	0	1	1	1	6	0	0.570815	0.347489	-0.255286		1	1	0	0	0	0	0	0	0	0	0	0	0	0	0	0	0	0	0	0	0	0	0	0	0	0	0	0	0	0	0	0	0	0	0	0
PF14853	Fis1_TPR_C	Fis1 C-terminal tetratricopeptide repeat	12	0	1	1	2	10	0	0.978541	0.000508903	-0.00788757		1	1	1	0	0	0	0	0	0	0	0	0	0	0	0	0	0	0	0	0	0	0	0	0	0	0	0	0	0	0	0	0	0	0	0	0
PF14878	0	0	16	0	2	2	2	13	0	1.22318	0.531601	-0.331675		1	1	1	0	0	0	0	0	0	0	0	0	0	0	0	0	0	0	0	0	0	0	0	0	0	0	0	0	0	0	0	0	0	0	0	0
PF15044	CLU_N	Mitochondrial function, CLU-N-term	4	0	1	1	0	3	0	0.244635	2.48429	-0.939347		0	0	0	0	0	0	0	0	0	0	0	0	0	0	0	0	0	0	0	0	0	0	0	0	0	0	0	0	0	0	0	0	0	0	0	0
PF15227	zf-C3HC4_4	zinc finger of C3HC4-type, RING	16	0	3	3	2	12	0	1.14163	3.24286	-1.14427		1	3	1	0	0	0	0	0	0	0	0	0	0	0	0	0	0	0	0	0	0	0	0	0	0	0	0	0	0	0	0	0	0	0	0	0
PF15306	LIN37	LIN37	1	0	0	0	0	1	0	0.0815451	0.088785	-0.115926		0	0	0	0	0	0	0	0	0	0	0	0	0	0	0	0	0	0	0	0	0	0	0	0	0	0	0	0	0	0	0	0	0	0	0	0
PF15459	RRP14	60S ribosome biogenesis protein Rrp14	11	0	1	1	2	9	0	0.896996	0.0127838	-0.0409688		1	1	0	0	0	0	0	0	0	0	0	0	0	0	0	0	0	0	0	0	0	0	0	0	0	0	0	0	0	0	0	0	0	0	0	0
PF00033	Cytochrome_B	Cytochrome b/b6/petB	4	128	1	11	4	109	1.19376	9.21459	0.373709	0.266811		0	0	0	0	2	1	1	1	1	1	0	0	0	0	0	0	0	0	0	1	1	1	0	0	0	0	1	0	0	0	0	0	0	0	0	0
PF00053	Laminin_EGF	Laminin EGF domain	6	20	2	4	1	21	2.22967	1.79399	2.9137	1.05636		0	0	1	0	0	0	0	0	1	0	0	0	0	0	0	0	0	0	0	0	0	0	0	0	0	0	0	0	0	0	0	0	0	0	0	0
PF00195	Chal_sti_synt_N	Chalcone and stilbene synthases, N-terminal domain	8	94	2	10	4	84	1.39354	7.17597	1.19918	0.563066		0	0	0	0	0	0	1	0	0	0	0	0	0	0	0	0	1	0	0	0	0	0	0	0	0	0	0	0	0	0	0	0	0	0	0	0
PF00360	PHY	Phytochrome region	6	44	2	7	4	38	2.04386	3.42489	4.01236	1.34517		1	0	0	0	6	1	1	0	0	2	0	0	0	0	0	0	0	0	0	0	0	0	1	0	0	0	0	0	0	0	0	0	0	0	0	0
PF00788	RA	Ras association (RalGDS/AF-6) domain	2	38	2	4	0	29	1.69147	2.36481	1.21797	0.569023		0	0	0	0	0	0	0	0	0	0	0	0	0	0	0	0	0	0	0	0	0	0	0	0	0	0	0	0	0	0	0	0	0	0	0	0
PF00941	FAD_binding_5	FAD binding domain in molybdopterin dehydrogenase	17	157	4	14	6	144	1.14456	12.2318	0.276221	0.222436		0	1	0	0	1	1	1	0	0	0	0	1	0	1	1	1	2	0	2	0	1	1	0	0	0	1	0	1	0	0	0	0	0	0	1	1
PF01036	Bac_rhodopsin	Bacteriorhodopsin-like protein	10	126	3	13	18	100	1.35103	9.62232	1.27965	0.58844		1	3	0	1	10	5	10	1	1	5	0	0	0	3	1	1	3	4	6	2	2	2	2	0	0	2	2	2	1	1	2	1	2	1	0	1
PF01160	Opiods_neuropep	Vertebrate endogenous opioids neuropeptide	0	1	0	0	1	0	0	0.0815451	0.088785	-0.115926		0	0	0	0	0	0	0	0	0	0	0	0	0	0	0	0	0	0	0	0	0	0	0	0	0	0	0	0	0	0	0	0	0	0	0	0
PF01204	Trehalase	Trehalase	11	110	2	9	4	103	1.03148	8.72532	0.00935034	0.0348139		1	1	1	0	0	0	1	1	1	0	0	0	0	1	1	1	1	0	1	0	1	2	0	0	0	1	1	1	1	1	1	1	1	1	0	1
PF01276	OKR_DC_1	Orn/Lys/Arg decarboxylase, major domain	6	43	3	6	1	40	1.79461	3.34335	2.27266	0.880502		0	0	0	0	0	0	0	0	0	1	0	0	0	0	0	0	0	0	1	0	0	0	0	0	0	0	0	0	0	0	0	0	0	0	1	0
PF01315	Ald_Xan_dh_C	Aldehyde oxidase and xanthine dehydrogenase, a/b hammerhead domain	15	165	2	13	6	150	1.02193	12.721	0.00661575	0.0291077		0	1	0	0	1	1	1	0	0	0	0	1	0	1	1	1	2	1	2	0	1	1	0	0	0	1	0	1	0	0	0	0	0	0	1	1
PF01386	Ribosomal_L25p	Ribosomal L25p family	13	85	4	11	6	78	1.60589	6.84979	2.70997	1.00121		1	1	1	0	1	1	1	1	1	0	0	0	0	0	1	1	0	0	0	1	1	1	1	0	0	1	1	1	0	1	1	1	1	1	0	0
PF01464	SLT	Transglycosylase SLT domain	3	25	2	4	1	20	2.33584	1.71245	3.28051	1.15424		0	0	0	0	0	0	0	0	0	1	0	0	0	0	0	0	0	0	0	0	0	0	0	0	0	0	0	0	0	0	0	0	0	0	0	0
PF01471	PG_binding_1	Putative peptidoglycan binding domain	10	136	3	12	6	121	1.15872	10.3562	0.28191	0.225153		5	4	3	1	4	2	4	5	5	3	0	0	0	2	3	2	2	1	1	2	2	3	1	6	1	3	2	3	3	3	3	4	3	3	1	1
PF01570	Flavi_propep	Flavivirus polyprotein propeptide	0	1	0	0	1	0	0	0.0815451	0.088785	-0.115926		0	0	0	0	0	0	0	0	0	0	0	0	0	0	0	0	0	0	0	0	0	0	0	0	0	0	0	0	0	0	0	0	0	0	0	0
PF01667	Ribosomal_S27e	Ribosomal protein S27	16	104	4	14	6	94	1.71684	8.15451	4.51312	1.4732		1	1	1	1	0	0	2	0	1	1	0	0	0	0	0	0	0	2	0	1	0	0	0	1	0	1	0	0	2	0	1	0	0	0	0	0
PF01696	Adeno_E1B_55K	Adenovirus EB1 55K protein / large t-antigen	1	2	1	1	1	0	0	0.0815451	10.7844	-2.98988		0	0	0	0	0	0	0	0	0	0	0	0	0	0	0	0	0	0	0	0	0	0	0	0	0	0	0	0	0	0	0	0	0	0	0	0
PF01799	Fer2_2	[2Fe-2S] binding domain	17	147	4	14	7	134	1.21762	11.4979	0.588141	0.35346		0	1	0	1	1	1	1	0	0	0	0	0	0	1	1	1	1	0	2	0	1	1	0	0	0	1	0	1	0	0	0	0	0	0	1	0
PF01878	EVE	EVE domain	9	57	2	6	2	54	1.31391	4.56652	0.48576	0.31352		0	1	0	0	0	0	1	0	0	0	0	0	0	0	0	0	0	0	1	0	0	1	0	0	0	1	0	1	0	0	0	0	0	0	1	1
PF02009	RIFIN	Rifin	0	5	0	0	3	2	0	0.407725	0.443925	-0.296507		0	0	0	0	0	0	0	0	0	0	0	0	0	0	0	0	0	0	0	0	0	0	0	0	0	0	0	0	0	0	0	0	0	0	0	0
PF02010	REJ	REJ domain	10	120	4	15	8	100	1.70322	8.80687	4.69099	1.51825		11	4	0	1	19	6	10	2	2	11	0	0	0	0	0	0	0	0	0	2	4	4	1	5	2	4	3	4	0	0	0	0	0	0	0	0
PF02077	SURF4	SURF4 family	6	72	2	5	14	58	0.851608	5.87124	0.139957	-0.149768		0	0	0	0	1	1	0	0	0	0	0	0	0	0	1	0	0	0	0	0	0	0	0	0	0	0	1	0	0	0	0	0	0	0	0	0
PF02195	ParBc	ParB-like nuclease domain	6	46	1	5	10	37	1.30459	3.83262	0.383867	0.271207		1	0	0	1	0	0	0	0	0	0	0	0	0	0	0	0	2	2	1	0	0	0	0	0	0	0	0	0	0	0	0	0	0	0	0	1
PF02211	NHase_beta	Nitrile hydratase beta subunit	5	66	2	7	9	49	1.48004	4.72961	1.17539	0.555493		0	0	0	1	1	0	1	0	0	0	0	0	0	0	0	0	1	1	0	0	0	0	0	0	0	0	0	0	0	0	0	0	0	0	0	0
PF02298	Cu_bind_like	Plastocyanin-like domain	2	47	0	3	10	35	0	3.66953	0.132271	-0.145033		0	1	0	0	3	2	1	0	1	0	0	0	0	0	0	1	0	0	0	1	1	1	0	1	0	0	1	1	0	0	0	0	0	0	0	0
PF02371	Transposase_20	Transposase IS116/IS110/IS902 family	0	6	0	1	2	3	0	0.407725	0.923084	-0.4728		0	0	0	0	0	0	0	0	0	0	0	0	0	0	0	0	0	0	0	0	0	0	0	0	0	0	0	0	0	0	0	0	0	0	0	0
PF02806	Alpha-amylase_C	Alpha amylase, C-terminal all-beta domain	8	108	3	11	5	93	1.37648	7.99142	1.22227	0.570385		5	4	3	2	2	2	3	3	3	1	0	0	0	2	2	2	4	3	2	4	4	4	1	5	2	4	3	4	3	2	2	2	2	3	2	1
PF02841	GBP_C	Guanylate-binding protein, C-terminal domain	13	108	4	12	5	98	1.42872	8.39914	1.66538	0.705803		2	2	0	1	3	0	2	2	2	2	0	0	0	0	0	0	4	1	2	0	2	0	1	3	1	2	2	2	0	0	0	0	0	0	1	0
PF02912	Phe_tRNA-synt_N	Aminoacyl tRNA synthetase class II, N-terminal domain	2	28	1	4	6	19	1.96211	2.03863	2.02973	0.811781		0	0	0	0	0	0	0	0	0	0	0	0	0	0	0	0	0	0	0	0	0	0	0	0	0	0	0	0	0	0	0	0	0	0	0	0
PF02969	TAF	TATA box binding protein associated factor (TAF)	12	74	2	10	3	72	1.63509	6.11588	2.658	0.987037		5	5	3	0	1	0	1	1	2	0	0	1	0	2	1	1	1	1	1	1	1	1	1	0	1	1	1	1	1	1	1	1	2	1	1	1
PF03235	DUF262	Protein of unknown function DUF262	14	127	4	15	15	106	1.52023	9.86695	2.87924	1.04707		2	2	1	0	4	1	1	2	0	3	0	0	0	0	1	1	2	0	2	1	2	1	0	1	1	2	1	2	1	0	0	0	0	0	0	0
PF03309	Pan_kinase	Type III pantothenate kinase	5	58	0	4	12	46	0	4.72961	0.121849	-0.138443		0	0	0	0	0	0	0	0	0	0	0	0	0	0	0	0	0	0	0	0	0	0	0	0	0	0	0	0	0	0	0	0	0	0	0	0
PF03388	Lectin_leg-like	Legume-like lectin family	10	107	4	11	4	93	1.39067	7.90987	1.30262	0.595618		0	0	0	0	0	0	0	0	0	0	0	0	0	0	0	0	0	0	0	0	0	0	0	0	0	0	0	0	0	0	0	0	0	0	0	0
PF03450	CO_deh_flav_C	CO dehydrogenase flavoprotein C-terminal domain	16	158	4	14	6	143	1.15224	12.1502	0.3043	0.235675		0	1	0	0	1	1	1	0	0	0	0	2	0	1	1	1	2	0	1	0	1	1	0	0	0	1	0	1	0	0	0	0	0	0	1	1
PF03493	BK_channel_a	Calcium-activated BK potassium channel alpha subunit	8	102	2	12	6	84	1.63509	7.33906	3.18961	1.13014		1	1	0	0	3	1	3	1	1	3	0	0	0	0	0	0	0	0	2	1	1	1	1	4	1	1	1	1	0	0	0	0	0	0	1	0
PF03662	Glyco_hydro_79n	Glycosyl hydrolase family 79, N-terminal domain	8	76	1	6	1	73	0.99431	6.03433	0.0002113	-0.00506628		0	0	0	0	0	0	0	0	0	0	0	0	0	0	0	0	0	0	0	0	0	0	0	0	0	0	0	0	0	0	0	0	0	0	0	0
PF03731	Ku_N	Ku70/Ku80 N-terminal alpha/beta domain	15	147	4	18	11	125	1.62307	11.0901	4.6394	1.50521		1	2	0	1	1	0	1	2	3	2	0	0	0	3	1	0	2	1	2	1	2	0	0	3	0	1	1	2	1	2	0	1	0	0	1	0
PF03819	MazG	MazG nucleotide pyrophosphohydrolase domain	15	122	3	15	15	104	1.54578	9.70386	3.11617	1.11059		2	3	0	0	1	0	2	1	2	1	0	0	0	0	0	0	0	1	1	2	1	2	1	0	1	0	0	1	0	0	0	0	0	0	0	1
PF03899	ATP-synt_I	ATP synthase I chain	0	12	0	2	0	10	0	0.815451	1.84617	-0.758878		0	0	0	0	0	0	0	0	0	0	0	0	0	0	0	0	0	0	0	0	0	0	0	0	0	0	0	0	0	0	0	0	0	0	0	0
PF03990	DUF348	G5-linked-Ubiquitin-like domain	0	1	0	0	1	0	0	0.0815451	0.088785	-0.115926		0	0	0	0	0	0	0	0	0	0	0	0	0	0	0	0	0	0	0	0	0	0	0	0	0	0	0	0	0	0	0	0	0	0	0	0
PF04043	PMEI	Plant invertase/pectin methylesterase inhibitor	0	1	0	0	0	0	0	0	FALSE	FALSE		0	0	0	0	0	0	0	0	0	0	0	0	0	0	0	0	0	0	0	0	0	0	0	0	0	0	0	0	0	0	0	0	0	0	0	0
PF04045	P34-Arc	Arp2/3 complex, 34 kD subunit p34-Arc	11	113	4	11	6	101	1.2607	8.72532	0.640355	0.373062		0	0	1	1	1	0	1	0	0	1	0	0	0	2	0	1	0	0	0	0	0	0	0	0	0	0	0	0	3	0	3	0	3	1	0	0
PF04229	GrpB	GrpB protein	0	24	0	1	7	16	0	1.87554	0.443365	-0.296276		0	0	0	0	0	0	0	0	0	0	0	0	0	0	0	0	0	0	1	0	0	0	0	0	0	0	0	0	0	0	0	0	0	0	0	0
PF04306	DUF456	Protein of unknown function (DUF456)	0	10	0	1	3	6	0	0.733906	0.10412	-0.126714		0	0	0	0	0	0	0	0	0	0	0	0	0	0	0	0	0	0	0	0	0	0	0	0	0	0	0	0	0	0	0	0	0	0	0	0
PF04419	4F5	4F5 protein related disordered region	10	110	2	11	4	97	1.33559	8.23605	1.00118	0.498906		2	1	2	0	0	1	1	2	2	1	0	0	0	1	0	1	3	1	1	1	0	0	0	1	1	1	0	1	1	0	0	0	0	0	0	0
PF04535	DUF588	Domain of unknown function (DUF588)	2	13	1	3	1	11	3.06579	0.978541	4.46734	1.46157		0	0	0	0	1	0	0	0	0	0	0	0	0	0	0	0	0	0	1	0	0	0	0	0	0	0	0	0	0	0	0	0	0	0	0	0
PF04570	zf-FLZ	zinc-finger of the FCS-type, C2-C2	1	15	0	2	3	8	0	0.896996	1.45685	-0.643148		0	0	0	0	0	0	0	0	0	0	0	0	0	0	0	0	0	0	0	0	0	0	0	0	0	0	0	0	0	0	0	0	0	0	0	0
PF04699	P16-Arc	ARP2/3 complex 16 kDa subunit (p16-Arc)	7	98	4	8	3	86	1.10231	7.25751	0.0821044	0.110998		0	0	0	0	0	0	0	0	0	1	0	0	0	0	0	0	0	0	0	0	0	0	0	0	0	0	0	0	0	0	0	0	0	0	0	0
PF04734	Ceramidase_alk	Neutral/alkaline non-lysosomal ceramidase, N-terminal	7	80	2	10	3	69	1.70322	5.87124	3.12733	1.11357		0	1	0	0	1	0	0	1	1	4	0	0	0	0	0	0	0	1	0	2	0	0	0	1	0	1	1	1	0	0	0	0	0	0	1	1
PF04821	TIMELESS	Timeless protein	14	111	2	14	15	91	1.61966	8.64378	3.57668	1.23213		1	1	2	0	2	0	1	1	1	1	0	0	0	1	0	0	0	0	1	1	1	1	0	0	1	0	1	0	1	1	0	0	1	1	0	0
PF04842	DUF639	Plant protein of unknown function (DUF639)	0	2	0	0	1	0	0	0.0815451	0.088785	-0.115926		0	0	0	0	0	0	0	0	0	0	0	0	0	0	0	0	0	0	0	0	0	0	0	0	0	0	0	0	0	0	0	0	0	0	0	0
PF04869	Uso1_p115_head	Uso1 / p115 like vesicle tethering protein, head region	6	58	0	4	0	56	0	4.56652	0.0760728	-0.106409		1	1	1	0	0	0	0	1	1	0	0	0	0	1	1	0	0	1	1	1	1	1	0	1	1	1	1	1	1	1	2	1	1	1	0	1
PF05181	XPA_C	XPA protein C-terminus	14	101	3	11	15	83	1.37648	7.99142	1.22227	0.570385		1	1	0	1	0	0	0	0	0	0	0	0	0	0	0	0	1	0	1	0	0	0	0	0	0	0	0	0	0	0	0	0	0	0	1	1
PF05250	UPF0193	Uncharacterised protein family (UPF0193)	8	70	3	9	10	55	1.69798	5.30043	2.78144	1.02062		2	2	0	1	1	0	1	0	2	2	0	0	0	0	0	0	2	2	1	2	0	2	0	2	1	1	0	0	0	0	0	0	0	0	0	0
PF05517	p25-alpha	p25-alpha	11	124	4	15	7	103	1.67225	8.96996	4.36707	1.43604		5	4	1	3	6	3	8	3	3	3	0	0	0	0	0	0	4	4	5	5	4	4	3	4	1	5	4	5	1	0	0	1	0	0	1	1
PF05536	Neurochondrin	Neurochondrin	6	64	1	9	1	59	1.83947	4.8927	3.71112	1.26719		1	1	1	0	0	0	1	1	1	1	0	0	0	0	0	0	1	0	1	1	1	1	1	1	1	2	1	1	1	1	1	1	1	2	1	1
PF05681	Fumerase	Fumarate hydratase (Fumerase)	19	181	4	19	9	158	1.39521	13.618	2.29504	0.886766		1	1	1	1	1	1	1	1	1	1	0	0	0	1	1	2	1	1	1	1	1	1	2	3	1	1	1	1	1	1	2	1	1	1	0	0
PF05683	Fumerase_C	Fumarase C-terminus	19	179	4	18	9	160	1.30614	13.7811	1.3943	0.624008		1	1	1	1	1	1	1	1	1	1	0	0	0	1	1	1	1	1	1	1	0	1	1	2	2	1	1	1	1	1	1	1	1	1	0	0
PF05753	TRAP_beta	Translocon-associated protein beta (TRAPB)	10	94	4	12	5	82	1.69147	7.09442	3.6539	1.25229		1	1	1	0	1	1	1	1	1	1	0	0	0	1	1	1	2	1	1	1	1	1	0	1	1	1	1	1	1	1	1	1	1	1	0	0
PF05964	FYRN	F/Y-rich N-terminus	10	115	4	14	15	92	1.60453	8.72532	3.43648	1.19537		2	3	1	0	2	0	1	1	1	2	0	0	0	0	0	0	1	0	0	1	1	0	0	0	0	1	2	1	0	0	0	1	0	1	2	0
PF06172	Cupin_5	Cupin superfamily (DUF985)	11	70	3	10	9	59	1.80341	5.54506	3.85303	1.30403		1	1	1	0	1	1	1	1	0	1	0	0	0	1	1	1	0	0	0	1	1	1	1	1	1	0	1	0	1	1	0	1	0	0	0	0
PF06379	RhaT	L-rhamnose-proton symport protein (RhaT)	4	26	1	4	6	21	1.81676	2.20172	1.58107	0.680671		1	1	0	0	1	1	0	0	1	0	0	0	0	0	0	0	0	0	0	0	1	1	0	0	0	1	1	1	0	0	0	0	0	0	0	0
PF06522	B12D	NADH-ubiquinone reductase complex 1 MLRQ subunit	15	140	3	15	8	127	1.36257	11.0086	1.5618	0.674892		1	1	1	0	2	1	1	1	2	1	0	0	0	0	0	0	0	0	0	1	1	0	0	1	0	1	0	0	0	1	1	0	1	1	0	0
PF06524	NOA36	NOA36 protein	0	1	0	0	1	0	0	0.0815451	0.088785	-0.115926		0	0	0	0	0	0	0	0	0	0	0	0	0	0	0	0	0	0	0	0	0	0	0	0	0	0	0	0	0	0	0	0	0	0	0	0
PF06610	AlaE	L-alanine exporter	0	1	0	0	1	0	0	0.0815451	0.088785	-0.115926		0	0	0	0	0	0	0	0	0	0	0	0	0	0	0	0	0	0	0	0	0	0	0	0	0	0	0	0	0	0	0	0	0	0	0	0
PF06613	KorB_C	KorB C-terminal beta-barrel domain	0	3	0	0	2	1	0	0.244635	0.266355	-0.21768		0	0	0	0	0	0	0	0	0	0	0	0	0	0	0	0	0	0	0	0	0	0	0	0	0	0	0	0	0	0	0	0	0	0	0	0
PF06821	Ser_hydrolase	Serine hydrolase	18	129	4	14	18	108	1.36257	10.2747	1.45768	0.643402		2	2	2	0	0	1	1	1	1	1	0	0	0	0	0	1	1	1	0	1	1	2	0	0	0	2	0	1	2	1	0	0	0	0	0	0
PF06870	RNA_pol_I_A49	A49-like RNA polymerase I associated factor	17	155	4	15	20	128	1.24289	12.0687	0.768915	0.419585		1	1	1	1	1	0	1	0	1	1	0	0	0	1	1	1	1	1	1	1	1	1	1	0	1	1	1	1	1	1	1	1	1	1	1	0
PF06946	Phage_holin_5_1	Bacteriophage A118-like holin, Hol118	0	8	0	1	4	3	0	0.570815	0.347489	-0.255286		0	0	0	0	0	0	0	0	0	0	0	0	0	0	0	0	0	0	0	0	0	0	0	0	0	0	0	0	0	0	0	0	0	0	0	0
PF07034	ORC3_N	Origin recognition complex (ORC) subunit 3 N-terminus	8	59	1	6	1	58	1.2471	4.81116	0.317245	0.241642		1	1	1	0	0	0	0	1	1	0	0	0	0	2	1	1	1	0	0	2	2	0	0	1	2	2	2	2	2	4	1	1	2	3	0	1
PF07281	INSIG	Insulin-induced protein (INSIG)	4	97	1	9	4	86	1.22632	7.33906	0.405995	0.280661		1	0	1	0	1	0	0	1	1	0	0	0	0	1	1	1	2	2	0	0	1	1	1	0	1	1	1	1	1	1	4	1	2	1	0	0
PF07452	CHRD	CHRD domain	5	46	2	7	5	36	2.09371	3.34335	4.29874	1.41861		0	0	0	0	0	0	0	0	0	0	0	0	0	0	0	0	3	1	0	0	0	0	0	0	0	0	0	0	0	0	0	0	0	0	0	0
PF07539	DRIM	Down-regulated in metastasis	11	67	2	8	11	56	1.46426	5.46352	1.2701	0.585449		1	1	0	0	1	0	1	0	1	0	0	0	0	2	1	0	0	0	1	0	1	1	1	1	0	0	0	1	0	0	0	0	0	0	0	1
PF07557	Shugoshin_C	Shugoshin C terminus	9	35	1	4	9	31	1.22632	3.2618	0.180442	0.173282		1	1	1	0	0	0	0	0	0	0	0	0	0	0	0	0	0	0	0	0	0	0	0	0	0	0	0	0	1	0	0	0	0	0	0	0
PF07576	BRAP2	BRCA1-associated protein 2	11	77	3	11	5	70	1.7986	6.11588	4.19906	1.39312		1	1	1	0	0	0	1	0	0	1	0	0	0	3	1	0	0	0	1	1	1	0	1	2	1	1	1	1	0	1	2	1	1	1	1	1
PF07688	KaiA	KaiA C-terminal domain	0	2	0	0	1	0	0	0.0815451	0.088785	-0.115926		0	0	0	0	0	0	0	0	0	0	0	0	0	0	0	0	0	0	0	0	0	0	0	0	0	0	0	0	0	0	0	0	0	0	0	0
PF07773	DUF1619	Protein of unknown function (DUF1619)	10	90	3	12	7	76	1.77299	6.76824	4.3543	1.43279		1	1	0	0	2	0	1	1	1	2	0	0	0	0	0	0	1	0	1	1	1	1	0	1	1	1	1	1	0	0	0	0	0	0	0	0
PF07962	Swi3	Replication Fork Protection Component Swi3	14	120	3	15	14	101	1.59954	9.37768	3.63288	1.24681		1	1	1	1	0	0	0	1	1	1	0	0	0	4	1	1	0	0	1	1	1	1	0	0	0	1	1	1	0	1	1	1	1	0	0	0
PF07975	C1_4	TFIIH C1-like domain	10	81	2	7	3	77	1.07303	6.52361	0.0376095	0.0725119		1	1	0	0	0	0	0	1	1	0	0	0	0	0	0	0	1	0	1	1	0	0	0	1	0	0	0	0	0	1	1	1	0	1	0	0
PF08002	DUF1697	Protein of unknown function (DUF1697)	1	2	0	0	2	0	0	0.16309	0.17757	-0.171682		0	0	0	0	0	0	0	0	0	0	0	0	0	0	0	0	0	0	0	0	0	0	0	0	0	0	0	0	0	0	0	0	0	0	0	0
PF08011	PDDEXK_9	PD-(D/E)XK nuclease superfamily	1	8	1	2	2	5	3.50376	0.570815	3.82066	1.29564		0	0	0	0	0	0	0	0	0	0	0	0	0	0	0	0	0	0	0	0	0	0	0	0	0	0	0	0	0	0	0	0	0	0	0	0
PF08127	Propeptide_C1	Peptidase family C1 propeptide	3	64	2	6	2	53	1.3378	4.48498	0.552387	0.339757		0	0	0	0	0	0	1	0	0	0	0	0	0	0	0	0	0	0	0	0	0	0	0	0	0	0	0	0	0	0	0	0	0	0	0	0
PF08160	0	0	0	0	0	0	0	0	0	0	FALSE	FALSE		0	0	0	0	0	0	0	0	0	0	0	0	0	0	0	0	0	0	0	0	0	0	0	0	0	0	0	0	0	0	0	0	0	0	0	0
PF08274	YjdM_Zn_Ribbon	PhnA Zinc-Ribbon	0	11	0	2	2	6	0	0.652361	2.97823	-1.0737		0	0	0	0	0	0	0	0	0	1	0	0	0	0	0	0	0	0	0	0	0	0	0	0	0	0	0	0	0	0	0	0	0	0	0	0
PF08301	HCV_NS5a_1b	Hepatitis C virus non-structural 5a domain 1b	0	1	0	0	1	0	0	0.0815451	0.088785	-0.115926		0	0	0	0	1	0	0	0	0	0	0	0	0	0	0	0	0	0	0	0	0	0	0	0	0	0	0	0	0	0	0	0	0	0	0	0
PF08338	DUF1731	Domain of unknown function (DUF1731)	11	96	2	9	16	81	1.13782	7.90987	0.162355	0.163045		2	2	1	1	2	1	2	1	1	1	0	0	0	1	2	1	1	1	1	2	2	0	1	2	1	2	1	1	1	1	1	1	1	1	0	1
PF08560	DUF1757	Protein of unknown function (DUF1757)	4	28	1	3	0	27	1.36257	2.20172	0.31236	0.2394		0	0	0	0	0	0	0	0	0	0	0	0	0	0	0	0	0	2	0	0	0	0	0	0	0	0	0	0	0	0	0	0	0	0	0	0
PF08598	Sds3	Sds3-like	6	41	3	6	1	39	1.83947	3.2618	2.47408	0.936527		0	0	0	0	0	0	0	0	0	0	0	0	0	0	0	0	0	0	0	0	0	0	0	0	0	0	0	0	0	0	0	0	0	0	0	0
PF08615	RNase_H2_suC	Ribonuclease H2 non-catalytic subunit (Ylr154p-like)	9	85	3	10	13	68	1.51397	6.60515	1.88141	0.769107		0	0	0	0	0	0	0	0	0	1	0	0	0	0	0	0	1	0	1	0	0	0	0	0	0	0	0	0	0	0	0	0	0	0	1	1
PF08857	ParBc_2	Putative ParB-like nuclease	6	47	2	6	2	44	1.59954	3.75107	1.45315	0.642021		0	0	1	0	0	0	0	0	0	1	0	0	0	1	1	1	1	1	1	0	0	0	0	0	0	0	0	0	2	2	1	1	2	3	0	0
PF08871	0	0	0	0	0	0	0	0	0	0	FALSE	FALSE		0	0	0	0	0	0	0	0	0	0	0	0	0	0	0	0	0	0	0	0	0	0	0	0	0	0	0	0	0	0	0	0	0	0	0	0
PF08883	DOPA_dioxygen	Dopa 4,5-dioxygenase family	4	62	1	5	13	43	1.09492	4.56652	0.0444773	0.0793716		0	0	0	0	0	0	0	0	0	0	0	0	0	0	0	0	0	0	0	0	0	0	0	0	0	0	0	0	0	0	0	0	0	0	0	0
PF08907	DUF1853	Domain of unknown function (DUF1853)	5	27	2	5	1	24	2.45263	2.03863	4.61542	1.49914		0	1	0	0	1	0	0	0	1	0	0	0	0	0	0	0	0	0	0	1	0	0	0	2	0	0	1	0	0	0	0	0	0	0	0	0
PF09012	FeoC	FeoC like transcriptional regulator	0	8	0	1	3	4	0	0.570815	0.347489	-0.255286		0	0	0	0	2	1	1	0	0	0	0	0	0	0	0	0	0	0	0	0	0	0	0	0	0	0	0	0	0	0	0	0	0	0	0	0
PF09056	Phospholip_A2_3	Prokaryotic phospholipase A2	0	6	0	0	3	2	0	0.407725	0.443925	-0.296507		0	0	0	0	0	0	0	0	0	0	0	0	0	0	0	0	0	0	0	0	0	0	0	0	0	0	0	0	0	0	0	0	0	0	0	0
PF09340	NuA4	Histone acetyltransferase subunit NuA4	13	113	4	14	14	92	1.61966	8.64378	3.57668	1.23213		1	1	1	2	1	1	1	1	0	1	0	0	0	0	0	0	2	2	1	1	0	0	0	0	1	0	1	0	0	0	0	0	4	0	1	2
PF09360	zf-CDGSH	Iron-binding zinc finger CDGSH type	11	150	3	15	7	131	1.33295	11.2532	1.34654	0.609269		0	0	0	0	0	0	0	0	0	3	0	0	0	0	0	0	1	0	1	0	0	0	0	0	0	0	0	0	0	0	0	0	0	0	0	0
PF09394	Inhibitor_I42	Chagasin family peptidase inhibitor I42	2	15	1	3	0	12	3.06579	0.978541	4.46734	1.46157		0	0	0	0	0	0	0	0	0	0	0	0	0	0	0	0	2	0	0	0	0	0	0	0	0	0	0	0	0	0	0	0	0	0	0	0
PF09713	A_thal_3526	Plant protein 1589 of unknown function (A_thal_3526)	3	54	1	6	1	49	1.47158	4.07725	0.977928	0.491186		0	0	1	0	1	0	1	1	1	1	0	0	0	0	1	1	1	1	1	1	1	0	0	1	0	1	0	1	1	5	1	1	1	1	0	1
PF09749	HVSL	Uncharacterised conserved protein	17	108	4	13	6	103	1.46258	8.88841	2.05139	0.817963		1	1	1	0	0	0	0	0	0	1	0	0	0	0	1	1	1	0	1	1	0	1	0	1	0	0	0	0	0	1	1	1	1	1	1	0
PF09764	Nt_Gln_amidase	N-terminal glutamine amidase	11	72	2	9	5	67	1.53289	5.87124	1.7976	0.744719		0	0	0	1	0	0	0	0	0	0	0	0	0	0	0	0	1	2	1	0	0	0	0	0	0	0	0	0	0	0	0	0	0	0	0	0
PF09807	ELP6	Elongation complex protein 6	3	27	0	2	7	18	0	2.03863	0.000791646	-0.00985945		0	1	0	1	3	0	0	0	0	0	0	0	0	0	0	0	0	0	1	0	0	1	0	0	0	1	0	1	0	0	0	0	0	0	1	0
PF09815	XK-related	XK-related protein	7	74	1	9	1	66	1.64729	5.46352	2.46644	0.934415		1	1	1	0	0	0	1	1	1	0	0	1	0	0	1	0	0	0	0	0	1	1	0	0	0	1	0	1	1	0	1	1	0	0	0	0
PF10166	DUF2368	Uncharacterised conserved protein (DUF2368)	3	60	1	4	0	56	0.87594	4.56652	0.0760728	-0.106409		0	0	0	0	0	0	0	0	0	0	0	0	0	0	0	0	0	0	0	0	0	0	0	0	0	0	0	0	0	0	0	0	0	0	0	0
PF10175	MPP6	M-phase phosphoprotein 6	14	58	2	5	11	52	0.973266	5.13734	0.0039716	-0.0223907		1	1	1	0	1	1	1	0	0	1	0	0	0	0	1	0	1	0	1	0	1	1	1	0	0	1	0	1	1	1	1	1	0	1	0	0
PF10259	Rogdi_lz	Rogdi leucine zipper containing protein	0	8	0	1	3	3	0	0.48927	0.573194	-0.347761		0	0	0	0	0	0	0	0	0	0	0	0	0	0	0	0	0	0	0	0	0	0	0	0	0	0	0	0	0	0	0	0	0	0	0	0
PF10277	Frag1	Frag1/DRAM/Sfk1 family	13	118	4	12	7	106	1.30228	9.21459	0.908987	0.468032		1	2	1	0	2	0	1	1	0	0	0	0	0	0	0	0	0	0	0	1	2	1	0	0	2	1	1	0	0	1	1	1	1	1	0	0
PF10296	MMM1	Maintenance of mitochondrial morphology protein 1	2	47	1	6	0	39	1.88664	3.18026	2.69022	0.995825		0	0	0	0	0	0	1	1	1	0	0	0	0	3	1	0	0	0	1	1	1	1	0	1	1	1	1	1	2	1	1	1	1	1	1	1
PF10382	DUF2439	Protein of unknown function (DUF2439)	10	30	4	6	7	24	2.37351	2.5279	5.1187	1.62581		0	0	0	0	0	0	0	0	0	0	0	0	0	0	0	0	0	0	0	0	0	0	0	0	0	0	0	0	0	0	0	0	0	0	0	0
PF10439	Bacteriocin_IIc	Bacteriocin class II with double-glycine leader peptide	0	7	0	1	3	3	0	0.48927	0.573194	-0.347761		0	0	0	0	0	0	0	0	0	0	0	0	0	0	0	0	0	0	0	0	0	0	0	0	0	0	0	0	0	0	0	0	0	0	0	0
PF10548	P22_AR_C	P22AR C-terminal domain	0	9	0	1	3	5	0	0.652361	0.199733	-0.183801		0	0	0	0	0	0	0	0	0	0	0	0	0	0	0	0	0	0	0	0	0	0	0	0	0	0	0	0	0	0	0	0	0	0	0	0
PF10551	MULE	MULE transposase domain	4	51	1	8	1	44	2.18012	3.66953	5.49061	1.71854		0	0	0	0	0	0	5	0	0	3	0	2	0	0	0	0	0	1	2	0	0	0	0	0	0	0	0	1	0	3	3	2	3	2	3	0
PF10561	UPF0565	Uncharacterised protein family UPF0565	4	42	1	3	0	39	0.94332	3.18026	0.011054	-0.0379784		0	0	0	0	0	0	0	0	0	1	0	0	0	0	0	0	1	0	0	0	0	0	0	0	0	0	0	0	0	0	0	0	0	0	1	0
PF10564	MAR_sialic_bdg	Sialic-acid binding micronemal adhesive repeat	0	1	0	0	1	0	0	0.0815451	0.088785	-0.115926		0	0	0	0	0	0	0	0	0	0	0	0	0	0	0	0	0	0	0	0	0	0	0	0	0	0	0	0	0	0	0	0	0	0	0	0
PF10712	NAD-GH	NAD-specific glutamate dehydrogenase	0	80	0	8	2	62	0	5.21888	1.59786	-0.685698		0	0	0	0	0	0	0	0	1	1	0	1	0	0	0	0	1	0	1	2	1	1	1	2	0	0	0	0	0	0	0	0	0	0	0	1
PF10785	NADH-u_ox-rdase	NADH-ubiquinone oxidoreductase complex I, 21 kDa subunit	13	126	3	14	8	111	1.44272	9.70386	2.0517	0.818053		1	1	0	1	0	0	0	1	1	1	0	0	0	0	0	0	2	0	1	1	0	1	0	1	0	1	0	1	0	0	0	1	1	0	0	0
PF11248	DUF3046	Protein of unknown function (DUF3046)	0	1	0	0	1	0	0	0.0815451	0.088785	-0.115926		0	0	0	0	0	0	0	0	0	0	0	0	0	0	0	0	0	0	0	0	0	0	0	0	0	0	0	0	0	0	0	0	0	0	0	0
PF11288	DUF3089	Protein of unknown function (DUF3089)	5	47	2	7	1	41	2.04386	3.42489	4.01236	1.34517		0	0	0	0	0	0	0	0	0	1	0	0	0	0	0	0	0	0	0	0	0	0	0	0	0	0	0	0	0	0	0	0	0	0	0	0
PF11326	DUF3128	Protein of unknown function (DUF3128)	10	114	4	11	18	91	1.23757	8.88841	0.541771	0.335641		1	1	1	0	1	1	1	0	1	0	0	0	0	1	1	1	0	0	0	1	1	1	0	0	1	0	1	1	2	0	2	0	0	1	1	0
PF11537	NitrOD5	Nitrosopumilus output domain 5	0	1	0	0	0	0	0	0	FALSE	FALSE		0	0	0	0	0	0	0	0	0	0	0	0	0	0	0	0	0	0	0	0	0	0	0	0	0	0	0	0	0	0	0	0	0	0	0	0
PF11644	DUF3256	Protein of unknown function (DUF3256)	0	1	0	0	1	0	0	0.0815451	0.088785	-0.115926		0	0	0	0	0	0	0	0	0	0	0	0	0	0	0	0	0	0	0	0	0	0	0	0	0	0	0	0	0	0	0	0	0	0	0	0
PF11691	DUF3288	Protein of unknown function (DUF3288)	0	3	0	0	2	1	0	0.244635	0.266355	-0.21768		0	0	0	0	0	0	0	0	0	0	0	0	0	0	0	0	0	0	0	0	0	0	0	0	0	0	0	0	0	0	0	0	0	0	0	0
PF11805	DUF3326	Protein of unknown function (DUF3326)	8	33	3	5	1	36	1.65718	3.01717	1.40394	0.626968		0	0	0	0	0	0	0	0	0	0	0	0	0	0	0	0	0	0	0	0	0	0	0	0	0	0	0	0	0	0	0	0	0	0	0	0
PF11880	DUF3400	Domain of unknown function (DUF3400)	0	2	0	0	1	0	0	0.0815451	0.088785	-0.115926		0	0	0	0	0	0	0	0	0	0	0	0	0	0	0	0	0	0	0	0	0	0	0	0	0	0	0	0	0	0	0	0	0	0	0	0
PF11904	GPCR_chapero_1	GPCR-chaperone	6	83	2	8	2	73	1.30807	6.11588	0.626613	0.367948		1	1	1	0	2	1	2	1	1	1	0	0	0	3	1	1	1	0	2	1	1	1	0	2	1	1	1	1	3	1	0	1	0	0	0	0
PF11927	DUF3445	Protein of unknown function (DUF3445)	5	61	2	8	1	54	1.78373	4.48498	2.96598	1.07041		1	1	0	0	0	0	0	1	1	0	0	0	0	2	1	1	0	0	0	1	1	0	0	4	1	1	1	1	0	0	0	0	0	0	0	0
PF12182	DUF3642	Bacterial lipoprotein	0	1	0	0	1	0	0	0.0815451	0.088785	-0.115926		0	0	0	0	0	0	0	0	0	0	0	0	0	0	0	0	0	0	0	0	0	0	0	0	0	0	0	0	0	0	0	0	0	0	0	0
PF12268	DUF3612	Protein of unknown function (DUF3612)	0	1	0	0	1	0	0	0.0815451	0.088785	-0.115926		0	0	0	0	1	0	0	0	0	0	0	0	0	0	0	0	0	0	0	0	0	0	0	0	0	0	0	0	0	0	0	0	0	0	0	0
PF12458	DUF3686	ATPase involved in DNA repair	0	1	0	0	1	0	0	0.0815451	0.088785	-0.115926		0	0	0	0	0	0	0	0	0	0	0	0	0	0	0	0	0	0	0	0	0	0	0	0	0	0	0	0	0	0	0	0	0	0	0	0
PF12700	HlyD_2	HlyD family secretion protein	0	42	0	6	0	34	0	2.77253	4.03686	-1.35148		0	0	0	0	0	0	1	1	1	0	0	0	0	0	0	1	0	0	0	1	0	0	0	0	0	0	0	0	2	0	2	0	0	0	0	0
PF12760	Zn_Tnp_IS1595	Transposase zinc-ribbon domain	0	11	0	2	2	6	0	0.652361	2.97823	-1.0737		0	0	0	0	0	0	0	0	0	0	0	0	0	0	0	0	0	0	0	0	0	0	0	0	0	0	0	0	0	0	0	0	0	0	0	0
PF12859	ANAPC1	Anaphase-promoting complex subunit 1	4	16	1	3	4	11	2.45263	1.22318	2.76925	1.01732		0	0	0	0	0	0	0	0	0	0	0	0	0	0	0	0	0	0	0	0	0	0	0	0	0	0	0	0	0	0	0	0	0	0	0	0
PF12894	ANAPC4_WD40	Anaphase-promoting complex subunit 4 WD40 domain	19	100	4	10	5	100	1.16792	8.56223	0.260851	0.215001		12	17	11	0	1	0	1	1	1	0	0	0	0	1	1	0	1	2	0	1	0	1	1	1	0	1	1	1	0	0	0	1	0	0	1	0
PF12957	DUF3846	Domain of unknown function (DUF3846)	1	68	1	8	2	56	1.69147	4.72961	2.43594	0.925977		0	0	0	0	0	0	1	1	1	1	0	0	0	0	0	0	0	0	0	1	0	0	0	1	0	0	0	0	1	2	1	1	1	1	0	0
PF12998	ING	Inhibitor of growth proteins N-terminal histone-binding	16	155	4	17	18	128	1.4279	11.9056	2.35168	0.902576		2	2	2	1	2	1	2	1	1	2	0	0	0	2	2	1	2	2	2	1	2	1	0	1	1	1	1	1	2	1	0	1	1	1	2	1
PF13236	CLU	Clustered mitochondria	12	94	3	10	13	76	1.37788	7.25751	1.11832	0.537183		0	0	0	0	0	0	0	0	0	0	0	0	0	0	0	0	0	0	0	0	0	0	0	0	0	0	0	0	0	0	0	0	0	0	0	0
PF13259	DUF4050	Protein of unknown function (DUF4050)	5	93	1	7	14	71	1.00991	6.93133	0.000735749	0.00950119		1	1	0	1	2	1	0	0	0	0	0	0	0	0	0	0	0	1	0	0	0	0	0	0	0	1	0	0	0	2	0	0	1	0	0	0
PF13271	DUF4062	Domain of unknown function (DUF4062)	4	13	2	4	0	13	3.77328	1.06009	8.69543	2.4962		0	0	0	0	0	0	0	0	0	0	0	0	0	0	0	0	0	0	0	0	0	0	0	0	0	0	0	0	0	0	0	0	0	0	0	0
PF13279	4HBT_2	Thioesterase-like superfamily	11	118	3	13	6	103	1.46258	8.88841	2.05139	0.817963		0	0	1	1	1	0	0	1	1	1	0	0	0	0	0	1	1	1	1	1	1	2	0	0	0	2	2	1	2	1	1	1	1	1	0	0
PF13301	DUF4079	Protein of unknown function (DUF4079)	19	202	4	18	10	187	1.12049	16.0644	0.25206	0.210681		1	1	1	1	0	1	1	1	1	2	0	0	0	1	1	1	2	2	2	0	1	1	1	0	1	1	0	1	1	1	1	1	2	1	1	2
PF13529	Peptidase_C39_2	Peptidase_C39 like family	3	55	1	6	1	46	1.56551	3.83262	1.32122	0.601411		0	0	0	0	0	0	0	0	0	1	0	0	0	0	0	0	1	0	0	1	0	0	0	0	0	0	0	0	0	0	0	0	0	0	0	0
PF13600	DUF4140	N-terminal domain of unknown function (DUF4140)	2	42	2	6	2	33	2.10226	2.85408	3.72706	1.27134		0	0	0	0	0	0	1	0	0	1	0	0	0	0	0	0	0	0	0	0	0	0	0	0	0	0	0	0	0	0	0	0	0	0	0	0
PF13622	4HBT_3	Thioesterase-like superfamily	7	88	3	11	3	75	1.72942	6.36052	3.6446	1.24987		0	0	0	1	0	1	2	0	0	1	0	0	0	0	0	0	1	0	0	0	0	0	0	0	0	0	0	0	0	0	0	0	0	0	0	0
PF13666	0	0	0	22	0	3	4	13	0	1.38627	2.01843	-0.80855		0	0	0	0	2	1	1	0	0	1	0	0	0	0	0	0	0	0	1	0	0	0	0	0	0	0	0	0	0	0	0	0	0	0	0	0
PF13809	Tubulin_2	Tubulin like	0	1	0	0	1	0	0	0.0815451	0.088785	-0.115926		0	0	0	0	0	0	0	0	0	0	0	0	0	0	0	0	0	0	0	0	0	0	0	0	0	0	0	0	0	0	0	0	0	0	0	0
PF13824	zf-Mss51	Zinc-finger of mitochondrial splicing suppressor 51	1	14	1	3	0	11	3.3445	0.896996	5.26802	1.66313		0	0	0	0	0	0	0	0	0	0	0	0	0	0	0	0	0	0	0	0	0	0	0	0	0	0	0	0	0	0	0	0	0	0	0	0
PF13989	YejG	YejG-like protein	0	1	0	0	0	0	0	0	FALSE	FALSE		0	0	0	0	0	0	0	0	0	0	0	0	0	0	0	0	0	0	0	0	0	0	0	0	0	0	0	0	0	0	0	0	0	0	0	0
PF14063	DUF4254	Protein of unknown function (DUF4254)	0	5	0	1	2	2	0	0.32618	1.48911	-0.652955		0	0	0	0	0	0	0	0	0	0	0	0	0	0	0	0	0	0	0	0	0	0	0	0	0	0	0	0	0	0	0	0	0	0	0	0
PF14069	SpoVIF	Stage VI sporulation protein F	0	1	0	0	1	0	0	0.0815451	0.088785	-0.115926		0	0	0	0	0	0	0	0	0	0	0	0	0	0	0	0	0	0	0	0	0	0	0	0	0	0	0	0	0	0	0	0	0	0	0	0
PF14138	COX16	Cytochrome c oxidase assembly protein COX16	11	70	3	10	7	63	1.75188	5.70815	3.47489	1.20546		1	1	1	1	3	1	1	1	1	0	0	0	0	0	0	0	0	0	0	1	0	0	1	0	1	1	0	0	1	0	1	0	0	1	0	0
PF14180	0	0	0	68	0	6	9	46	0	4.48498	0.552387	-0.339757		0	0	0	1	1	0	0	1	1	0	0	0	0	4	1	0	0	1	0	2	1	1	1	2	1	1	1	1	3	0	0	1	0	0	0	0
PF14225	MOR2-PAG1_C	Cell morphogenesis C-terminal	2	31	1	4	0	28	1.75188	2.28326	1.38996	0.622671		0	0	0	0	0	0	0	1	1	0	0	0	0	3	1	1	1	0	1	1	1	1	0	1	0	1	1	1	1	4	1	1	2	0	1	1
PF14257	DUF4349	Domain of unknown function (DUF4349)	1	32	1	4	0	29	1.69147	2.36481	1.21797	0.569023		0	0	0	0	0	0	0	0	0	0	0	0	0	0	0	0	0	0	0	0	0	0	0	0	0	0	0	0	0	0	0	0	0	0	0	0
PF14437	MafB19-deam	MafB19-like deaminase	18	1	3	3	3	14	0	1.38627	2.01843	-0.80855		4	4	4	0	0	0	0	0	0	0	0	0	0	0	0	0	0	0	0	0	0	0	0	0	0	0	0	0	0	0	0	0	0	0	0	0
PF00001	7tm_1	7 transmembrane receptor (rhodopsin family)	5	87	0	7	6	74	0	6.52361	0.0376095	-0.0725119		0	0	0	0	0	0	0	0	0	0	0	0	0	1	0	0	0	0	0	0	0	0	0	0	1	0	0	0	0	0	0	0	0	0	0	0
PF00002	7tm_2	7 transmembrane receptor (Secretin family)	4	40	2	5	4	32	1.70322	2.93562	1.56366	0.675451		0	0	0	0	0	0	0	0	0	0	0	0	0	0	0	0	0	0	0	0	0	0	0	0	0	0	0	0	0	0	0	0	0	0	0	0
PF00003	7tm_3	7 transmembrane sweet-taste receptor of 3 GCPR	7	114	1	6	13	97	0.6689	8.96996	1.06577	-0.520132		0	0	0	0	0	0	0	0	0	0	0	0	0	0	0	0	0	0	0	0	0	0	0	0	0	0	0	0	0	0	0	0	0	0	0	0
PF00004	AAA	ATPase family associated with various cellular activities (AAA)	19	247	4	19	22	211	1	19	0	0		68	66	65	43	77	37	55	57	63	47	0	0	0	65	46	38	56	52	59	66	57	50	19	78	39	55	57	57	71	65	60	50	52	53	38	41
PF00005	ABC_tran	ABC transporter	19	248	4	19	22	211	1	19	0	0		53	53	47	38	110	35	48	40	47	45	0	0	0	44	35	30	61	50	43	45	42	40	24	62	28	40	42	40	46	45	50	35	57	52	41	36
PF00006	ATP-synt_ab	ATP synthase alpha/beta family, nucleotide-binding domain	19	244	4	19	20	210	1.01304	18.7554	0.00345082	0.0208359		5	5	5	5	7	5	6	5	5	4	0	0	0	5	4	5	7	5	5	5	4	5	1	9	5	4	5	5	5	6	5	4	7	6	3	4
PF00008	EGF	EGF-like domain	5	129	1	9	10	107	0.94332	9.54077	0.0331621	-0.0677797		0	0	0	0	0	0	2	0	0	0	0	0	0	1	1	0	0	0	0	0	0	0	0	0	0	0	0	0	0	0	0	0	0	0	0	0
PF00009	GTP_EFTU	Elongation factor Tu GTP binding domain	19	247	4	19	22	210	1.00431	18.9185	0.000380139	0.00680876		23	24	28	24	33	25	34	22	29	26	0	0	0	38	28	28	29	31	30	30	24	26	7	34	17	26	26	26	36	39	38	26	41	42	16	16
PF00010	HLH	Helix-loop-helix DNA-binding domain	14	154	2	11	19	133	0.887465	12.3948	0.169887	-0.167356		2	1	1	1	2	1	1	1	0	2	0	0	0	0	1	1	3	3	4	1	2	1	0	1	0	3	0	2	0	0	0	0	1	1	0	0
PF00011	HSP20	Hsp20/alpha crystallin family	16	203	2	14	13	180	0.889555	15.7382	0.207771	-0.188077		4	4	4	0	0	0	1	2	1	1	0	0	0	1	1	2	3	2	3	0	1	0	0	1	1	1	1	1	2	1	4	2	3	1	2	1
PF00012	HSP70	Hsp70 protein	19	248	4	19	22	211	1	19	0	0		11	10	10	12	13	11	11	12	10	13	0	1	0	10	8	7	14	9	8	9	9	9	3	13	8	9	8	8	8	12	15	8	11	9	8	7
PF00013	KH_1	KH domain	19	246	4	19	22	211	1	19	0	0		31	31	19	8	76	32	35	19	21	30	0	1	0	31	13	10	11	9	13	17	25	23	9	18	15	27	20	23	30	26	25	21	25	20	9	7
PF00015	MCPsignal	Methyl-accepting chemotaxis protein (MCP) signalling domain	2	26	1	2	0	23	1.06636	1.87554	0.0089295	0.033992		0	0	0	0	0	0	0	0	0	1	0	0	0	0	0	0	0	0	0	0	0	0	0	0	0	0	0	0	0	0	0	0	0	0	0	0
PF00016	RuBisCO_large	Ribulose bisphosphate carboxylase large chain, catalytic domain	8	178	1	10	12	156	0.72995	13.6996	1.08237	-0.52554		2	2	2	0	1	3	2	2	2	0	0	0	0	4	2	3	1	0	1	3	2	2	1	2	1	2	3	3	1	3	5	3	6	3	1	1
PF00017	SH2	SH2 domain	4	46	0	3	2	40	0	3.42489	0.0570546	-0.0908649		0	0	0	0	0	0	0	0	0	1	0	0	0	0	0	0	0	0	0	0	0	0	0	0	0	0	0	0	0	0	0	0	0	0	0	0
PF00018	SH3_1	SH3 domain	12	146	4	11	7	130	0.984633	11.1717	0.00285349	-0.0189071		0	0	0	1	0	0	0	0	0	0	0	0	0	0	0	0	1	1	1	0	0	0	0	0	0	0	0	0	0	0	0	0	0	0	0	1
PF00020	TNFR_c6	TNFR/NGFR cysteine-rich region	2	42	1	4	1	37	1.29086	3.09871	0.283029	0.225685		0	0	0	0	0	0	0	1	1	0	0	0	0	0	0	0	0	0	0	0	0	0	0	0	1	1	0	0	1	0	3	1	0	2	0	0
PF00021	UPAR_LY6	u-PAR/Ly-6 domain	0	0	0	0	0	0	0	0	FALSE	FALSE		0	0	0	0	0	0	0	0	0	0	0	0	0	0	0	0	0	0	0	0	0	0	0	0	0	0	0	0	0	0	0	0	0	0	0	0
PF00022	Actin	Actin	19	247	4	19	22	209	1.00866	18.8369	0.0015271	0.0137533		4	4	6	6	9	6	7	3	3	6	0	1	0	5	5	5	7	7	4	3	3	2	0	4	3	2	2	2	7	5	6	5	6	8	2	3
PF00023	Ank	Ankyrin repeat	19	250	4	19	22	211	1	19	0	0		66	87	36	34	352	228	104	98	137	172	5	6	0	51	50	24	112	77	98	72	70	62	30	90	32	70	67	71	57	53	59	58	65	49	25	69
PF00024	PAN_1	PAN domain	9	155	2	9	15	132	0.750806	11.9871	0.806334	-0.432731		0	1	0	0	1	1	0	0	1	0	0	0	0	2	1	1	7	2	0	2	1	0	0	3	2	0	0	0	1	2	4	1	2	5	2	0
PF00025	Arf	ADP-ribosylation factor family	19	248	4	19	22	211	1	19	0	0		26	28	22	27	30	24	31	14	19	32	0	1	0	20	14	15	30	24	20	10	11	14	2	18	13	13	7	8	13	17	18	10	15	12	7	9
PF00026	Asp	Eukaryotic aspartyl protease	19	246	4	19	22	209	1.00866	18.8369	0.0015271	0.0137533		2	2	4	2	2	1	3	2	2	1	0	0	0	4	1	1	4	2	2	2	1	2	3	2	1	1	2	2	7	3	2	2	2	4	2	1
PF00027	cNMP_binding	Cyclic nucleotide-binding domain	19	243	4	19	22	209	1.00866	18.8369	0.0015271	0.0137533		20	26	8	6	103	19	41	19	19	45	0	0	0	7	6	4	17	15	19	19	22	20	7	27	10	20	21	20	14	17	21	12	16	15	4	2
PF00028	Cadherin	Cadherin domain	0	15	0	1	0	11	0	0.896996	0.0127838	-0.0409688		0	0	0	0	0	0	0	0	0	0	0	0	0	0	0	0	0	0	0	0	0	0	0	0	0	0	0	0	0	0	0	0	0	0	0	0
PF00030	Crystall	Beta/Gamma crystallin	0	39	0	1	4	32	0	2.93562	1.38625	-0.621531		0	0	0	0	0	0	0	0	0	0	0	0	0	0	0	0	0	0	0	0	0	0	0	0	0	0	0	0	0	0	0	0	0	0	0	0
PF00031	Cystatin	Cystatin domain	10	119	3	11	13	98	1.21527	9.0515	0.453063	0.300263		1	1	0	1	2	1	1	0	0	1	0	0	0	0	0	0	1	1	1	0	0	1	0	0	0	1	0	0	0	0	0	0	0	0	0	0
PF00032	Cytochrom_B_C	Cytochrome b(C-terminal)/b6/petD	7	29	0	4	2	29	0	2.5279	0.924006	-0.473111		1	1	1	0	3	3	1	1	2	1	0	0	0	1	0	1	0	0	0	1	1	0	0	1	0	1	0	0	2	1	1	1	1	1	0	0
PF00034	Cytochrom_C	Cytochrome c	19	232	4	18	22	199	0.998809	18.0215	2.76367e-05	-0.00182548		2	2	1	1	1	1	2	1	1	0	0	0	0	2	0	2	1	2	1	2	2	2	0	2	0	2	1	1	2	1	1	1	1	1	2	1
PF00035	dsrm	Double-stranded RNA binding motif	12	151	3	10	14	130	0.851608	11.7425	0.279915	-0.224202		0	0	1	0	2	0	0	0	0	4	0	0	0	0	0	0	1	1	1	1	1	0	0	1	0	1	0	0	3	1	1	1	1	1	0	0
PF00036	EF-hand_1	EF hand	19	253	4	19	22	211	1	19	0	0		24	28	11	34	162	68	115	48	48	99	1	0	0	22	16	16	82	62	64	49	58	63	32	75	39	63	59	60	42	27	21	22	27	19	15	9
PF00037	Fer4	4Fe-4S binding domain	17	214	2	17	20	187	1.00712	16.8798	0.000925256	0.0106687		2	2	3	2	2	2	1	2	1	2	0	0	0	0	1	0	1	2	2	2	2	2	0	1	1	2	1	2	1	2	1	2	2	2	2	0
PF00038	Filament	Intermediate filament protein	0	114	0	6	5	97	0	8.3176	0.699654	-0.394803		0	0	0	0	0	0	0	0	1	0	0	0	0	2	0	0	0	0	1	0	0	1	0	0	0	1	0	0	2	4	2	4	3	1	0	0
PF00040	fn2	Fibronectin type II domain	6	94	1	4	8	81	0.551153	7.25751	1.58588	-0.682113		0	0	0	0	0	0	0	0	0	0	0	0	0	0	0	0	0	0	1	0	0	0	0	0	0	0	0	0	0	0	0	0	0	0	0	0
PF00041	fn3	Fibronectin type III domain	17	201	4	16	19	173	1.02193	15.6567	0.00814246	0.0324052		0	1	1	2	4	1	3	0	0	0	0	0	0	0	0	0	2	2	2	0	0	1	0	0	0	2	1	1	1	0	0	1	0	0	7	8
PF00042	Globin	Globin	17	169	4	17	10	149	1.31116	12.9657	1.35514	0.61193		1	3	0	0	0	0	0	1	1	2	0	0	0	1	1	0	0	0	0	1	1	0	0	1	1	1	1	2	0	0	0	0	0	0	0	0
PF00043	GST_C	Glutathione S-transferase, C-terminal domain	19	246	4	19	22	210	1.00431	18.9185	0.000380139	0.00680876		10	10	7	10	11	10	11	1	2	19	0	0	0	5	2	3	8	13	10	1	4	4	3	5	2	4	3	3	7	8	9	7	9	8	2	3
PF00044	Gp_dh_N	Glyceraldehyde 3-phosphate dehydrogenase, NAD binding domain	19	238	4	19	20	203	1.04484	18.1845	0.0395383	0.0744889		5	5	3	3	5	5	5	5	3	3	0	0	0	2	2	2	3	2	0	3	3	3	0	2	3	4	3	2	2	4	5	3	2	3	2	3
PF00046	Homeodomain	Homeodomain	15	143	3	11	11	131	0.949963	11.5794	0.0313652	-0.0657905		12	8	6	0	7	2	5	2	4	6	0	0	0	3	2	2	0	0	3	4	3	3	6	3	1	3	4	4	7	3	4	3	6	5	0	0
PF00047	ig	Immunoglobulin domain	0	9	0	1	0	7	0	0.570815	0.347489	-0.255286		0	0	0	0	0	0	0	0	0	0	0	0	0	0	0	0	0	0	0	0	0	0	0	0	0	0	0	0	0	0	0	0	0	0	0	0
PF00050	Kazal_1	Kazal-type serine protease inhibitor domain	7	55	2	4	8	48	0.87594	4.56652	0.0760728	-0.106409		0	0	1	0	0	0	0	0	0	0	0	0	0	0	0	0	2	4	0	0	0	0	0	0	0	0	0	0	0	0	0	0	0	0	0	0
PF00051	Kringle	Kringle domain	12	153	2	12	16	131	1.00107	11.9871	1.49574e-05	0.00134222		1	1	3	0	0	0	0	1	2	3	0	0	0	11	6	1	0	0	0	1	0	1	2	3	0	0	0	1	2	2	2	1	2	3	0	0
PF00054	Laminin_G_1	Laminin G domain	0	23	0	1	1	20	0	1.71245	0.321426	-0.243552		0	0	0	0	0	0	0	0	0	1	0	0	0	0	0	0	0	0	0	0	0	0	0	0	0	0	0	0	0	0	0	0	0	0	1	0
PF00056	Ldh_1_N	lactate/malate dehydrogenase, NAD binding domain	19	230	4	19	19	198	1.07373	17.6953	0.103998	0.126631		5	5	5	4	10	4	6	3	3	4	0	0	0	3	1	2	6	5	5	4	4	3	0	5	6	4	7	4	7	2	3	3	5	2	4	4
PF00057	Ldl_recept_a	Low-density lipoprotein receptor domain class A	1	65	0	2	6	55	0	4.97425	1.93084	-0.783395		0	0	0	0	0	0	0	0	0	0	0	0	0	0	0	0	0	0	0	0	0	0	0	0	0	0	0	0	0	0	0	0	0	0	0	0
PF00058	Ldl_recept_b	Low-density lipoprotein receptor repeat class B	2	57	1	4	3	48	0.961816	4.1588	0.0065595	-0.0289797		0	0	0	0	0	0	0	0	0	0	0	0	0	0	0	0	0	0	0	0	0	0	0	0	0	0	0	0	0	0	0	0	0	0	0	0
PF00059	Lectin_C	Lectin C-type domain	11	149	4	15	12	128	1.31391	11.4163	1.2144	0.567893		0	0	0	0	0	0	2	0	0	3	0	0	0	1	2	1	1	1	1	0	0	0	0	1	0	0	0	0	0	0	0	0	0	0	0	0
PF00060	Lig_chan	Ligand-gated ion channel	13	161	2	11	16	137	0.881665	12.4764	0.189095	-0.178047		0	2	0	0	0	0	1	1	1	4	0	0	0	0	1	0	7	5	6	1	0	2	0	1	0	1	0	1	0	0	0	0	0	0	2	3
PF00061	Lipocalin	Lipocalin / cytosolic fatty-acid binding protein family	2	19	1	2	1	17	1.36257	1.46781	0.20824	0.188324		0	0	0	0	0	0	0	0	0	0	0	0	0	0	0	0	0	0	0	0	0	0	0	0	0	0	0	0	0	0	0	0	0	0	0	0
PF00062	Lys	C-type lysozyme/alpha-lactalbumin family	0	7	0	0	1	5	0	0.48927	0.53271	-0.332109		0	0	0	0	0	0	0	0	0	0	0	0	0	0	0	0	0	0	0	0	0	0	0	0	0	0	0	0	0	0	0	0	0	0	0	0
PF00063	Myosin_head	Myosin head (motor domain)	19	238	4	19	21	205	1.03097	18.4292	0.0191182	0.0505963		2	2	1	5	4	2	2	2	2	6	0	4	0	3	2	3	3	3	3	1	1	2	0	3	1	1	2	2	3	1	2	1	1	1	2	2
PF00066	Notch	LNR domain	10	142	4	12	14	120	1.09819	10.927	0.113881	0.133259		0	0	0	0	0	0	0	1	0	2	0	0	0	4	1	1	0	0	0	0	0	0	0	0	0	1	2	0	0	0	0	0	0	0	0	0
PF00067	p450	Cytochrome P450	19	248	4	19	22	211	1	19	0	0		12	12	11	17	15	9	18	11	9	12	0	1	0	15	8	8	26	23	22	11	10	10	7	14	8	11	11	9	10	11	13	10	13	12	5	6
PF00069	Pkinase	Protein kinase domain	19	250	4	19	22	211	1	19	0	0		137	142	108	97	291	117	155	123	125	195	1	4	0	132	84	72	291	341	231	117	108	109	49	170	82	113	116	106	129	107	114	84	105	109	85	66
PF00070	Pyr_redox	Pyridine nucleotide-disulphide oxidoreductase	19	246	4	19	22	210	1.00431	18.9185	0.000380139	0.00680876		15	11	9	13	16	11	14	15	16	13	0	1	0	10	8	12	16	13	14	10	12	13	3	14	10	12	13	12	17	17	14	9	11	14	12	8
PF00071	Ras	Ras family	19	249	4	19	22	211	1	19	0	0		26	29	24	26	33	26	32	16	21	31	0	1	0	19	14	16	27	23	22	10	13	16	3	18	17	16	12	10	14	18	19	12	17	15	8	6
PF00072	Response_reg	Response regulator receiver domain	19	240	4	19	21	207	1.02193	18.5923	0.00966917	0.0354251		13	11	10	4	58	32	16	10	10	19	0	1	0	11	7	9	19	14	11	11	11	10	7	14	9	11	12	11	12	8	14	7	10	8	8	5
PF00073	Rhv	picornavirus capsid protein	0	2	0	0	0	2	0	0.16309	0.17757	-0.171682		0	0	0	0	0	0	0	0	0	0	0	0	0	0	0	0	0	0	0	0	0	0	0	0	0	0	0	0	0	0	0	0	0	0	0	0
PF00075	RNase_H	RNase H	13	194	2	13	20	166	0.857102	15.1674	0.335267	-0.24982		2	2	1	1	2	3	2	0	2	4	0	0	0	2	2	0	2	5	6	1	1	2	0	0	1	2	1	2	4	1	1	1	2	1	1	1
PF00076	RRM_1	RNA recognition motif. (a.k.a. RRM, RBD, or RNP domain)	19	249	4	19	22	211	1	19	0	0		83	81	60	69	126	42	86	45	54	94	0	4	0	58	40	36	87	91	99	47	61	60	33	74	47	61	59	55	61	57	63	43	60	57	41	34
PF00077	RVP	Retroviral aspartyl protease	1	94	0	7	11	71	0	6.6867	0.0158724	-0.0458814		0	0	0	0	0	0	0	0	0	0	0	0	0	0	0	1	1	0	0	0	0	1	0	0	0	0	0	1	0	0	0	0	0	0	0	0
PF00078	RVT_1	Reverse transcriptase (RNA-dependent DNA polymerase)	11	191	1	14	16	161	0.969967	14.4335	0.0140827	-0.0430941		0	1	1	0	11	8	6	1	1	5	0	0	0	3	1	1	10	9	17	1	1	0	0	0	0	1	1	1	1	6	5	2	2	2	7	1
PF00079	Serpin	Serpin (serine protease inhibitor)	8	120	1	8	12	100	0.87594	9.13305	0.152146	-0.157083		1	0	0	0	2	2	0	0	0	2	0	0	0	0	0	0	2	0	0	0	0	0	0	0	0	0	0	0	0	0	0	0	0	0	1	1
PF00080	Sod_Cu	Copper/zinc superoxide dismutase (SODC)	17	168	4	18	16	139	1.42411	12.6395	2.45263	0.930598		3	3	3	0	3	3	3	2	1	1	0	0	0	2	1	2	0	0	0	0	3	3	1	0	2	2	2	2	3	3	1	3	1	3	0	0
PF00081	Sod_Fe_N	Iron/manganese superoxide dismutases, alpha-hairpin domain	19	224	4	18	20	196	1.02193	17.6137	0.00916026	0.0344448		1	1	1	3	1	0	1	1	0	2	0	0	0	1	0	0	4	4	5	1	1	1	0	2	1	1	0	1	1	1	1	1	1	0	1	2
PF00082	Peptidase_S8	Subtilase family	19	238	4	19	22	205	1.02643	18.5107	0.0139846	0.0429367		8	7	2	2	16	2	7	3	3	4	0	0	0	7	3	3	11	7	6	2	4	3	3	4	5	5	6	3	4	6	4	1	4	5	7	5
PF00083	Sugar_tr	Sugar (and other) transporter	19	245	4	19	21	211	1.00431	18.9185	0.000380139	0.00680876		20	21	23	10	24	6	13	14	16	8	0	1	0	22	13	10	12	9	10	18	17	19	7	39	9	12	15	19	18	20	25	18	23	22	10	5
PF00084	Sushi	Sushi repeat (SCR repeat)	3	65	1	4	5	54	0.831401	4.81116	0.148069	-0.154661		0	0	0	3	0	0	0	0	0	0	0	0	0	0	0	0	0	2	0	0	0	0	0	0	0	0	0	0	0	0	0	0	0	0	0	0
PF00085	Thioredoxin	Thioredoxin	19	249	4	19	22	211	1	19	0	0		45	48	33	28	60	35	50	32	43	55	1	1	0	31	23	23	39	34	32	27	34	30	10	39	30	33	24	23	26	36	31	28	29	35	23	22
PF00088	Trefoil	Trefoil (P-type) domain	6	72	2	5	8	59	0.915161	5.46352	0.0425536	-0.0774987		0	0	0	0	0	0	0	0	0	0	0	0	0	0	0	0	0	2	0	1	0	0	0	0	0	0	0	0	0	0	0	0	0	0	0	0
PF00089	Trypsin	Trypsin	19	244	4	19	21	210	1.00866	18.8369	0.0015271	0.0137533		11	9	5	6	9	5	6	4	4	6	0	0	0	8	4	5	10	8	7	7	4	6	5	10	4	7	5	3	5	5	7	4	4	7	11	11
PF00090	TSP_1	Thrombospondin type 1 domain	8	90	1	6	6	83	0.82673	7.25751	0.235912	-0.202611		3	2	1	0	1	0	4	0	0	1	0	0	0	4	1	1	0	1	0	1	0	0	0	1	0	0	0	1	0	0	0	0	0	0	0	0
PF00091	Tubulin	Tubulin/FtsZ family, GTPase domain	19	245	4	19	22	209	1.00866	18.8369	0.0015271	0.0137533		8	8	8	6	9	6	9	8	13	6	0	0	0	13	7	4	11	8	7	7	7	5	0	9	3	8	5	4	5	10	8	7	8	8	4	5
PF00092	VWA	von Willebrand factor type A domain	17	244	3	18	22	208	0.959725	18.7554	0.032911	-0.0675045		2	2	1	2	2	2	5	3	2	2	0	0	0	1	4	4	5	6	3	3	2	1	0	3	3	1	2	1	1	3	3	1	2	2	1	1
PF00094	VWD	von Willebrand factor type D domain	1	71	0	5	3	58	0	4.97425	0.000144176	-0.00418071		0	0	0	0	0	0	0	0	0	0	0	0	0	0	0	0	0	0	0	0	0	0	0	0	0	0	0	0	0	0	0	0	0	0	0	0
PF00095	WAP	WAP-type (Whey Acidic Protein) 'four-disulfide core'	0	34	0	2	2	26	0	2.28326	0.0380364	-0.0729531		0	0	0	0	0	0	0	0	0	0	0	0	0	0	0	0	0	0	0	0	0	0	0	0	0	0	0	0	0	0	0	0	0	0	0	0
PF00096	zf-C2H2	Zinc finger, C2H2 type	10	163	3	15	15	133	1.24289	12.0687	0.768915	0.419585		0	0	0	0	7	2	3	4	2	2	0	0	0	14	23	0	0	0	1	0	6	5	2	3	2	5	5	5	2	1	3	1	0	0	0	0
PF00097	zf-C3HC4	Zinc finger, C3HC4 type (RING finger)	19	245	4	19	22	211	1	19	0	0		51	46	38	8	40	8	16	17	18	24	0	0	0	17	12	10	27	16	28	13	14	13	5	17	13	15	14	12	10	10	10	13	9	10	12	10
PF00098	zf-CCHC	Zinc knuckle	18	222	4	19	21	191	1.09906	17.2876	0.183351	0.174892		14	15	6	0	7	2	3	7	9	11	0	0	0	9	4	5	1	0	4	6	8	6	2	6	2	8	7	7	4	5	4	4	6	2	1	1
PF00101	RuBisCO_small	Ribulose bisphosphate carboxylase, small chain	5	32	0	2	2	31	0	2.69099	0.192209	-0.179743		3	2	3	4	0	0	1	0	0	5	1	0	0	0	0	0	2	1	0	0	0	0	0	0	0	0	0	0	1	0	1	0	1	0	0	0
PF00102	Y_phosphatase	Protein-tyrosine phosphatase	17	213	4	15	19	188	0.888635	16.8798	0.226576	-0.19786		0	1	2	3	0	0	0	1	1	3	0	0	0	2	1	1	5	2	2	1	0	0	0	0	0	0	0	0	1	1	1	1	2	1	1	2
PF00106	adh_short	short chain dehydrogenase	19	250	4	19	22	211	1	19	0	0		41	43	28	29	55	31	33	29	29	51	2	9	0	21	21	18	34	35	36	26	29	22	18	40	20	25	28	28	24	30	28	26	21	34	19	19
PF00107	ADH_zinc_N	Zinc-binding dehydrogenase	19	244	4	19	22	210	1.00431	18.9185	0.000380139	0.00680876		9	9	11	11	17	10	9	7	8	10	0	3	0	7	7	2	10	10	10	4	5	4	2	7	4	7	8	6	14	9	6	5	11	6	8	4
PF00108	Thiolase_N	Thiolase, N-terminal domain	19	238	4	19	19	205	1.04018	18.2661	0.031884	0.0663697		2	2	2	1	2	1	2	2	1	2	0	0	0	1	1	0	2	2	2	1	1	2	2	1	1	0	0	1	1	1	2	2	1	2	2	1
PF00109	ketoacyl-synt	Beta-ketoacyl synthase, N-terminal domain	19	247	4	19	21	210	1.00866	18.8369	0.0015271	0.0137533		10	6	8	2	9	2	6	6	6	6	4	9	0	3	1	2	4	2	3	6	6	6	5	10	3	5	6	5	5	10	4	7	2	3	2	6
PF00111	Fer2	2Fe-2S iron-sulfur cluster binding domain	19	245	4	19	22	210	1.00431	18.9185	0.000380139	0.00680876		8	9	7	7	7	7	6	6	6	6	0	0	0	6	5	4	10	9	8	7	6	5	2	7	5	6	4	5	3	5	5	3	6	4	4	3
PF00112	Peptidase_C1	Papain family cysteine protease	19	247	4	19	22	210	1.00431	18.9185	0.000380139	0.00680876		8	10	9	10	20	10	14	10	10	8	0	0	0	7	6	6	11	19	5	8	9	8	5	14	9	10	12	8	13	10	8	8	9	8	7	4
PF00113	Enolase_C	Enolase, C-terminal TIM barrel domain	19	242	4	19	22	205	1.02643	18.5107	0.0139846	0.0429367		1	1	1	1	1	1	3	1	1	2	0	0	0	1	1	1	2	1	0	1	1	1	0	1	1	1	0	1	1	2	1	1	2	1	1	1
PF00115	COX1	Cytochrome C and Quinol oxidase polypeptide I	4	23	0	1	2	23	0	2.03863	0.574173	-0.348136		0	0	0	0	0	0	0	0	0	0	0	0	0	0	0	0	0	0	0	0	0	0	0	0	0	0	0	0	0	0	0	0	0	0	0	0
PF00116	COX2	Cytochrome C oxidase subunit II, periplasmic domain	2	49	0	2	2	44	0	3.75107	0.88673	-0.460466		0	0	0	1	0	0	0	0	0	0	0	0	0	0	0	0	1	1	1	0	0	0	0	0	0	0	0	0	0	0	0	0	0	0	1	0
PF00117	GATase	Glutamine amidotransferase class-I	19	244	4	19	22	210	1.00431	18.9185	0.000380139	0.00680876		7	8	6	8	9	5	6	7	6	9	0	1	0	4	5	4	7	8	12	6	8	7	1	7	4	9	7	8	6	9	9	6	8	8	7	5
PF00118	Cpn60_TCP1	TCP-1/cpn60 chaperonin family	19	245	4	19	21	209	1.01304	18.7554	0.00345082	0.0208359		12	13	14	11	15	11	19	13	14	11	0	3	0	16	11	10	12	12	11	15	11	10	0	21	11	10	11	10	8	15	11	11	14	7	13	9
PF00119	ATP-synt_A	ATP synthase A chain	5	42	1	3	3	41	0.836124	3.58798	0.10432	-0.12685		0	0	0	1	0	0	0	0	0	0	0	0	0	0	0	1	1	1	1	0	0	0	0	0	0	0	0	0	0	0	0	1	0	0	0	0
PF00120	Gln-synt_C	Glutamine synthetase, catalytic domain	19	244	4	19	22	209	1.00866	18.8369	0.0015271	0.0137533		3	3	1	4	2	2	2	2	2	2	0	0	0	1	1	1	3	4	2	2	2	2	0	3	1	1	1	1	1	1	1	1	1	1	2	3
PF00121	TIM	Triosephosphate isomerase	19	242	4	19	20	208	1.02193	18.5923	0.00966917	0.0354251		3	2	4	1	3	2	2	3	2	4	0	0	0	2	1	1	2	1	1	2	1	1	1	2	1	1	2	1	1	3	4	2	6	3	2	1
PF00122	E1-E2_ATPase	E1-E2 ATPase	19	248	4	19	22	210	1.00431	18.9185	0.000380139	0.00680876		14	16	15	3	18	7	18	12	13	13	1	1	0	22	13	10	17	19	13	14	15	14	3	23	13	15	13	14	22	28	22	14	23	19	14	15
PF00124	Photo_RC	Photosynthetic reaction centre protein	3	157	0	8	12	136	0	12.0687	1.48667	-0.652214		0	0	0	1	1	1	0	1	0	1	0	0	0	2	0	2	2	1	2	1	0	0	0	1	0	0	1	1	1	1	0	1	0	0	2	2
PF00125	Histone	Core histone H2A/H2B/H3/H4	19	245	4	19	22	209	1.00866	18.8369	0.0015271	0.0137533		14	14	13	13	10	12	7	7	6	8	0	0	0	4	3	3	16	10	5	4	3	5	1	4	1	6	3	4	6	10	10	6	4	6	3	2
PF00126	HTH_1	Bacterial regulatory helix-turn-helix protein, lysR family	2	20	1	2	0	17	1.44272	1.38627	0.2931	0.230445		0	0	0	0	0	0	0	0	0	0	0	1	0	0	0	0	0	0	0	0	0	0	0	0	0	0	0	0	0	0	0	0	0	0	0	0
PF00128	Alpha-amylase	Alpha amylase, catalytic domain	10	148	3	12	10	126	1.08204	11.0901	0.0806957	0.109939		14	14	8	6	16	11	14	12	11	13	1	0	0	12	6	7	8	9	8	14	13	12	5	16	9	13	10	11	13	10	11	8	8	9	6	3
PF00132	Hexapep	Bacterial transferase hexapeptide (six repeats)	19	242	4	19	22	209	1.00866	18.8369	0.0015271	0.0137533		7	5	5	8	17	6	4	9	9	7	0	0	0	6	6	5	11	8	9	9	8	5	1	12	4	6	5	4	4	7	6	5	6	9	7	6
PF00133	tRNA-synt_1	tRNA synthetases class I (I, L, M and V)	19	237	4	19	21	205	1.03097	18.4292	0.0191182	0.0505963		9	8	9	11	14	11	10	8	7	7	0	0	0	10	6	7	7	11	7	8	7	7	5	10	11	7	7	7	10	11	11	7	8	10	3	8
PF00134	Cyclin_N	Cyclin, N-terminal domain	19	243	4	19	22	209	1.00866	18.8369	0.0015271	0.0137533		8	9	10	5	8	5	5	8	7	12	0	0	0	3	4	3	10	10	9	8	8	6	1	8	4	9	4	8	7	7	3	4	5	3	5	6
PF00135	COesterase	Carboxylesterase family	19	222	4	17	16	196	0.983366	17.2876	0.00517361	-0.0256452		2	2	2	0	3	0	3	0	1	2	0	1	0	1	0	1	3	0	3	1	1	1	2	0	1	1	1	1	1	3	3	0	2	2	0	1
PF00136	DNA_pol_B	DNA polymerase family B	19	216	4	18	19	189	1.06123	16.9614	0.0687606	0.100645		4	4	3	0	3	2	2	4	4	2	0	0	0	4	3	2	3	2	4	4	4	1	2	3	1	4	4	4	1	0	0	3	0	0	3	1
PF00137	ATP-synt_C	ATP synthase subunit C	19	238	4	19	20	204	1.04018	18.2661	0.031884	0.0663697		2	3	4	2	2	3	3	1	1	2	0	0	0	0	1	2	5	2	4	1	2	1	0	0	2	3	2	1	1	1	2	2	2	2	2	2
PF00139	Lectin_legB	Legume lectin domain	11	103	3	12	8	87	1.54903	7.74678	2.51741	0.948478		3	3	3	0	4	1	2	2	3	0	0	0	0	0	0	0	0	0	0	3	2	2	0	2	1	3	2	2	2	2	1	2	3	1	0	0
PF00140	Sigma70_r1_2	Sigma-70 factor, region 1.2	9	142	2	12	14	120	1.09819	10.927	0.113881	0.133259		1	1	1	0	1	1	1	1	1	1	0	0	0	1	1	1	0	0	0	2	0	1	0	3	1	0	1	1	1	1	2	1	2	1	0	0
PF00141	peroxidase	Peroxidase	19	243	4	19	21	209	1.01304	18.7554	0.00345082	0.0208359		6	7	5	4	5	4	5	5	5	16	0	0	0	3	3	2	9	6	4	4	4	5	1	2	5	6	5	6	4	2	2	3	2	1	2	3
PF00142	Fer4_NifH	4Fe-4S iron sulfur cluster binding proteins, NifH/frxC family	6	181	1	16	20	142	1.21118	13.2103	0.636344	0.371573		0	0	0	2	1	1	1	1	2	2	0	0	0	1	0	0	1	2	2	1	0	1	1	1	1	0	0	0	0	0	0	1	0	0	1	1
PF00144	Beta-lactamase	Beta-lactamase	17	214	4	16	19	185	0.961816	16.6352	0.026238	-0.0598221		0	3	2	0	2	0	0	0	1	1	1	0	0	0	0	0	6	1	0	0	1	1	0	0	1	2	1	3	3	1	1	0	1	2	0	1
PF00145	DNA_methylase	C-5 cytosine-specific DNA methylase	17	201	3	17	18	174	1.0858	15.6567	0.124593	0.140198		12	8	5	0	9	1	6	6	6	8	0	1	0	8	5	2	3	3	3	7	8	8	5	11	5	8	8	9	10	8	7	4	7	12	2	1
PF00147	Fibrinogen_C	Fibrinogen beta and gamma chains, C-terminal globular domain	2	33	1	4	1	27	1.75188	2.28326	1.38996	0.622671		0	0	0	0	0	0	0	0	1	0	0	0	0	0	0	0	0	0	0	0	0	0	0	0	0	0	0	0	0	4	0	1	1	0	0	0
PF00148	Oxidored_nitro	Nitrogenase component 1 type Oxidoreductase	1	25	0	2	1	22	0	1.87554	0.0089295	-0.033992		0	0	0	0	0	0	0	0	0	0	0	0	0	0	0	0	0	0	0	0	0	0	0	0	0	0	0	0	0	0	0	0	0	0	0	0
PF00149	Metallophos	Calcineurin-like phosphoesterase	19	249	4	19	22	211	1	19	0	0		26	27	24	14	26	9	18	19	21	23	0	1	0	13	15	13	22	19	18	15	15	12	7	19	14	19	17	12	20	17	20	13	18	22	19	12
PF00150	Cellulase	Cellulase (glycosyl hydrolase family 5)	19	222	4	18	17	195	1.04121	17.2876	0.0317472	0.0662174		3	3	3	1	3	0	1	0	2	3	0	0	0	0	0	1	3	1	1	2	2	1	0	3	0	2	1	1	1	4	3	1	2	2	8	3
PF00152	tRNA-synt_2	tRNA synthetases class II (D, K and N)	19	244	4	19	22	210	1.00431	18.9185	0.000380139	0.00680876		6	6	7	5	7	5	6	7	7	8	0	2	0	8	5	4	6	6	6	6	6	6	3	8	8	6	7	6	9	8	6	6	7	7	6	5
PF00153	Mito_carr	Mitochondrial carrier protein	19	249	4	19	22	211	1	19	0	0		43	47	43	25	62	28	44	33	39	39	0	2	0	43	31	24	38	39	30	35	38	33	18	41	23	39	31	28	35	45	43	34	39	46	22	20
PF00154	RecA	recA bacterial DNA recombination protein	14	216	3	18	19	182	1.09819	16.3906	0.170821	0.167885		5	5	4	2	3	3	1	4	4	2	0	0	0	3	3	1	1	1	3	2	3	3	0	2	3	3	2	3	5	5	5	3	4	3	3	2
PF00155	Aminotran_1_2	Aminotransferase class I and II	19	247	4	19	22	210	1.00431	18.9185	0.000380139	0.00680876		20	16	18	21	20	15	16	15	14	21	0	0	0	14	8	9	21	23	21	13	11	7	5	19	7	14	12	10	18	19	17	14	15	16	10	11
PF00156	Pribosyltran	Phosphoribosyl transferase domain	19	243	4	19	22	209	1.00866	18.8369	0.0015271	0.0137533		8	8	9	11	10	7	7	6	7	9	0	0	0	6	3	8	11	6	7	5	4	5	2	6	4	1	5	3	9	10	10	8	7	10	5	5
PF00158	Sigma54_activat	Sigma-54 interaction domain	19	202	4	16	17	183	0.981053	16.309	0.00633316	-0.0284596		6	5	7	2	1	1	1	3	2	0	0	0	0	3	1	2	0	1	2	2	0	2	1	1	1	1	0	1	2	7	6	3	4	5	1	1
PF00160	Pro_isomerase	Cyclophilin type peptidyl-prolyl cis-trans isomerase/CLD	19	248	4	19	22	211	1	19	0	0		30	33	25	25	44	29	29	21	20	40	1	0	0	24	20	16	28	24	18	21	22	17	7	21	9	21	16	17	13	27	23	20	26	26	14	12
PF00162	PGK	Phosphoglycerate kinase	19	240	4	19	20	205	1.03556	18.3476	0.025081	0.0584064		2	2	2	1	4	2	3	2	2	2	0	1	0	2	2	2	2	1	0	2	2	0	0	3	2	1	1	1	4	2	3	2	2	3	1	1
PF00163	Ribosomal_S4	Ribosomal protein S4/S9 N-terminal domain	18	220	3	18	21	187	1.06123	16.9614	0.0687606	0.100645		1	2	2	2	1	1	2	1	2	2	0	0	0	1	1	2	2	1	1	0	1	0	0	0	0	2	0	0	2	2	0	1	2	2	1	1
PF00164	Ribosom_S12_S23	Ribosomal protein S12/S23	19	213	4	19	20	179	1.17085	16.2275	0.511796	0.32389		1	1	1	2	3	1	2	1	1	1	0	1	0	0	1	1	2	1	2	1	1	1	0	2	1	1	0	1	0	2	0	0	0	0	1	0
PF00165	HTH_AraC	Bacterial regulatory helix-turn-helix proteins, AraC family	0	7	0	0	0	5	0	0.407725	0.443925	-0.296507		0	0	0	0	0	0	0	0	0	0	0	0	0	0	0	0	0	0	0	0	0	0	0	0	0	0	0	0	0	0	0	0	0	0	0	0
PF00166	Cpn10	Chaperonin 10 Kd subunit	19	239	4	19	20	204	1.04018	18.2661	0.031884	0.0663697		3	3	4	4	2	1	2	2	3	4	0	1	0	1	2	2	3	4	3	1	2	2	0	2	2	2	2	2	4	2	3	2	2	2	1	4
PF00168	C2	C2 domain	19	247	4	19	22	209	1.00866	18.8369	0.0015271	0.0137533		18	20	11	3	22	11	14	11	12	26	0	1	0	12	6	3	22	15	11	15	16	15	9	27	4	17	13	15	17	11	9	6	11	7	5	3
PF00169	PH	PH domain	19	241	4	19	21	209	1.01304	18.7554	0.00345082	0.0208359		6	7	5	3	5	1	4	2	2	8	0	0	0	1	0	2	5	6	4	4	3	4	3	6	2	2	4	4	3	5	6	2	5	4	4	2
PF00170	bZIP_1	bZIP transcription factor	17	227	4	17	22	195	0.960708	17.6953	0.0295536	-0.0637341		9	9	6	7	10	5	11	5	5	10	0	1	0	2	3	3	13	7	5	8	8	8	2	10	9	6	4	6	5	6	7	4	9	6	6	4
PF00171	Aldedh	Aldehyde dehydrogenase family	19	247	4	19	22	210	1.00431	18.9185	0.000380139	0.00680876		6	8	7	10	11	7	9	4	5	10	0	1	0	4	4	3	9	9	8	5	5	5	2	6	5	6	6	4	8	6	5	5	5	5	8	6
PF00172	Zn_clus	Fungal Zn(2)-Cys(6) binuclear cluster domain	11	106	2	8	11	94	0.934336	8.56223	0.0399452	-0.0749006		0	0	0	0	0	0	0	0	0	0	0	0	0	0	0	0	0	0	0	0	0	0	0	0	0	0	0	0	0	0	0	0	0	0	0	0
PF00173	Cyt-b5	Cytochrome b5-like Heme/Steroid binding domain	19	250	4	19	22	211	1	19	0	0		23	24	21	12	21	18	17	14	16	18	0	0	0	15	9	8	13	14	13	19	16	15	2	20	14	17	12	12	13	19	18	12	19	18	7	4
PF00174	Oxidored_molyb	Oxidoreductase molybdopterin binding domain	19	232	4	18	20	202	0.99431	18.103	0.000633899	-0.00881226		3	3	3	3	4	3	2	1	1	4	0	0	0	3	1	1	2	3	4	1	3	3	1	1	2	2	3	3	4	4	3	2	2	1	3	1
PF00175	NAD_binding_1	Oxidoreductase NAD-binding domain	19	248	4	19	22	211	1	19	0	0		8	8	11	7	17	5	7	10	9	9	0	1	0	10	6	8	9	10	12	6	6	7	2	10	7	6	7	7	12	9	13	8	10	11	6	8
PF00176	SNF2_N	SNF2 family N-terminal domain	19	238	4	19	21	204	1.03556	18.3476	0.025081	0.0584064		29	29	23	3	56	7	28	28	30	21	0	3	0	48	23	15	13	15	28	29	30	24	9	43	13	34	30	27	29	30	33	22	37	33	9	16
PF00177	Ribosomal_S7	Ribosomal protein S7p/S5e	19	215	4	17	18	185	1.02696	16.5536	0.0130147	0.0413536		1	1	1	2	2	2	3	1	2	0	0	0	0	2	1	1	2	2	0	1	1	0	0	0	0	1	0	0	3	1	1	1	1	1	1	1
PF00179	UQ_con	Ubiquitin-conjugating enzyme	19	247	4	19	22	211	1	19	0	0		19	21	14	16	23	13	19	10	12	16	0	0	0	11	9	8	22	19	19	13	12	11	4	18	12	16	11	12	7	13	15	11	11	11	6	11
PF00180	Iso_dh	Isocitrate/isopropylmalate dehydrogenase	19	229	4	19	19	202	1.0543	18.0215	0.0574471	0.0912055		2	2	3	4	3	2	2	1	3	2	0	0	0	3	2	1	4	4	3	0	2	2	0	3	1	2	0	1	0	2	2	2	3	2	3	2
PF00181	Ribosomal_L2	Ribosomal Proteins L2, RNA binding domain	19	214	4	19	18	185	1.14778	16.5536	0.39066	0.274127		2	2	2	1	2	2	3	2	6	1	0	0	0	3	2	2	2	2	1	2	1	0	0	2	1	1	0	0	1	1	1	1	1	1	1	1
PF00182	Glyco_hydro_19	Chitinase class I	4	63	0	2	3	57	0	4.8927	1.85677	-0.76196		0	0	0	0	0	0	0	0	0	0	0	0	0	0	0	0	0	0	0	0	0	0	0	0	0	0	0	0	0	0	0	0	0	0	0	0
PF00183	HSP90	Hsp90 protein	19	245	4	19	20	209	1.01747	18.6738	0.00616141	0.028059		4	4	4	3	4	3	8	4	5	3	0	0	0	4	4	4	3	3	4	3	4	4	0	7	3	4	3	3	4	4	3	4	3	3	3	2
PF00185	OTCace	Aspartate/ornithine carbamoyltransferase, Asp/Orn binding domain	19	232	4	18	22	203	0.981053	18.3476	0.00712481	-0.0302433		2	2	2	2	2	2	1	1	0	2	0	0	0	2	2	2	2	2	2	2	1	2	0	2	2	1	2	1	2	4	2	2	2	1	1	1
PF00186	DHFR_1	Dihydrofolate reductase	18	199	3	16	16	176	1.02193	15.6567	0.00814246	0.0324052		1	1	1	0	1	0	0	1	1	1	0	0	0	1	1	1	1	1	1	1	2	1	0	1	0	2	1	2	3	1	1	1	1	2	2	1
PF00188	CAP	Cysteine-rich secretory protein family	13	171	3	10	14	150	0.747754	13.3734	0.921772	-0.472357		1	0	0	2	0	0	0	0	0	0	0	0	0	0	0	0	2	0	0	0	0	0	0	0	0	1	0	0	0	0	0	0	0	0	1	0
PF00189	Ribosomal_S3_C	Ribosomal protein S3, C-terminal domain	19	223	4	19	19	191	1.10952	17.1245	0.222018	0.195515		1	1	1	2	1	1	2	1	3	1	0	0	0	1	0	1	2	2	1	1	1	1	0	3	1	1	1	1	0	0	1	0	0	1	1	1
PF00190	Cupin_1	Cupin	7	91	3	9	8	77	1.29845	6.93133	0.666548	0.382729		0	0	0	1	0	0	0	0	0	1	0	0	0	0	0	0	1	1	0	0	0	0	0	0	0	0	0	0	0	0	0	0	0	0	1	0
PF00191	Annexin	Annexin	11	153	3	16	15	123	1.42182	11.2532	2.16011	0.848831		0	1	1	6	1	1	1	1	2	2	0	0	0	0	1	1	2	1	7	1	0	1	0	2	1	1	1	0	1	1	2	1	2	1	0	0
PF00193	Xlink	Extracellular link domain	0	6	0	1	0	5	0	0.407725	0.923084	-0.4728		0	0	0	0	0	0	0	0	0	0	0	0	0	0	0	0	0	0	0	0	0	0	0	0	0	0	0	0	0	0	0	0	0	0	0	0
PF00194	Carb_anhydrase	Eukaryotic-type carbonic anhydrase	17	183	4	18	22	149	1.29086	13.9442	1.27363	0.586555		1	1	0	2	2	1	0	1	1	5	0	0	0	0	0	0	2	5	4	0	0	0	1	0	0	1	1	0	0	0	0	0	0	0	1	1
PF00196	GerE	Bacterial regulatory proteins, luxR family	11	76	3	7	13	66	1.08661	6.44206	0.0522354	0.0866004		0	0	0	0	0	0	0	0	0	0	0	0	0	0	0	0	0	0	0	0	0	0	0	0	0	0	0	0	0	0	0	0	0	0	0	0
PF00198	2-oxoacid_dh	2-oxoacid dehydrogenases acyltransferase (catalytic domain)	19	236	4	19	20	204	1.04018	18.2661	0.031884	0.0663697		4	4	5	4	7	4	4	4	4	3	0	0	0	3	3	3	5	5	5	3	4	4	0	4	2	4	4	4	5	3	9	3	7	4	5	4
PF00199	Catalase	Catalase	4	41	1	4	3	37	1.22632	3.2618	0.180442	0.173282		0	0	0	1	0	0	0	0	0	0	0	0	0	0	0	0	1	1	1	0	0	0	0	0	0	0	0	0	0	0	0	0	0	0	1	1
PF00200	Disintegrin	Disintegrin	5	50	1	5	3	45	1.27741	3.91416	0.325244	0.24529		0	3	1	0	5	1	1	2	1	0	0	0	0	1	0	0	0	0	0	1	2	3	0	4	1	2	2	3	2	6	9	3	7	8	0	0
PF00201	UDPGT	UDP-glucoronosyl and UDP-glucosyl transferase	14	153	2	8	14	136	0.654035	12.2318	1.58689	-0.682415		0	0	1	0	0	0	0	0	0	0	0	0	0	0	0	0	2	1	1	0	0	0	0	0	0	0	0	0	0	0	0	0	0	0	0	0
PF00202	Aminotran_3	Aminotransferase class-III	19	246	4	19	22	210	1.00431	18.9185	0.000380139	0.00680876		4	6	5	6	6	4	5	4	4	5	0	0	0	1	2	1	8	6	4	4	2	4	1	5	5	4	5	4	4	4	5	3	6	5	5	5
PF00203	Ribosomal_S19	Ribosomal protein S19	19	211	4	19	18	179	1.18274	16.0644	0.579562	0.350194		1	1	1	2	1	1	2	1	1	1	0	0	0	3	1	1	1	2	1	1	0	1	0	2	0	0	0	0	1	2	1	1	2	2	0	1
PF00204	DNA_gyraseB	DNA gyrase B	19	202	4	19	19	176	1.19487	15.9013	0.652323	0.377492		2	2	2	1	6	2	2	2	2	2	0	0	0	2	2	2	2	2	2	2	2	2	0	2	1	2	2	2	2	2	3	2	2	3	2	1
PF00205	TPP_enzyme_M	Thiamine pyrophosphate enzyme, central domain	15	207	2	14	19	180	0.862735	16.2275	0.330969	-0.247883		1	1	1	3	2	1	1	1	1	1	0	0	0	1	1	1	3	3	3	1	2	1	0	1	1	1	2	1	1	1	0	1	1	1	3	2
PF00206	Lyase_1	Lyase	19	237	4	19	21	203	1.04018	18.2661	0.031884	0.0663697		4	4	4	2	6	5	2	4	4	3	0	0	0	4	3	3	3	2	1	4	4	4	3	4	3	4	3	4	2	2	3	3	4	2	3	3
PF00207	A2M	Alpha-2-macroglobulin family	3	53	0	5	3	43	0	3.75107	0.448845	-0.298532		0	1	0	0	2	0	1	0	1	1	0	0	0	1	1	1	1	0	1	1	1	0	0	2	0	0	1	1	0	0	0	0	0	0	0	0
PF00208	ELFV_dehydrog	Glutamate/Leucine/Phenylalanine/Valine dehydrogenase	16	209	4	15	19	180	0.924359	16.2275	0.100466	-0.124203		0	0	0	2	0	0	0	0	0	2	0	0	0	0	0	0	2	2	3	0	0	0	0	0	0	0	0	0	0	0	0	0	0	0	2	1
PF00209	SNF	Sodium:neurotransmitter symporter family	13	157	3	11	12	141	0.881665	12.4764	0.189095	-0.178047		1	1	0	0	0	0	0	1	0	0	0	0	0	0	0	0	0	0	2	0	0	1	0	0	0	1	1	1	0	0	0	0	0	0	0	0
PF00210	Ferritin	Ferritin-like domain	11	127	1	8	11	116	0.772482	10.3562	0.580624	-0.350599		1	1	2	1	1	1	0	1	0	1	0	0	0	0	0	2	1	1	0	0	1	1	0	1	1	1	0	0	1	1	2	1	1	1	1	1
PF00211	Guanylate_cyc	Adenylate and Guanylate cyclase catalytic domain	19	241	4	19	20	206	1.03097	18.4292	0.0191182	0.0505963		4	3	2	0	40	20	15	2	3	27	0	3	0	1	1	1	39	49	96	1	2	1	2	5	1	3	2	2	5	2	5	3	1	1	2	2
PF00213	OSCP	ATP synthase delta (OSCP) subunit	19	230	4	19	21	196	1.07373	17.6953	0.103998	0.126631		2	2	2	2	4	2	2	2	4	2	0	0	0	2	2	1	2	2	1	1	2	1	0	2	1	2	1	1	1	2	4	2	2	3	2	2
PF00215	OMPdecase	Orotidine 5'-phosphate decarboxylase / HUMPS family	16	191	4	18	17	162	1.23317	14.5966	0.857071	0.450311		1	1	2	1	1	1	1	1	1	1	0	0	0	1	1	1	1	1	1	0	0	1	0	1	0	0	0	0	1	1	1	1	0	1	1	1
PF00216	Bac_DNA_binding	Bacterial DNA-binding protein	14	171	2	13	18	144	0.984081	13.2103	0.00362122	-0.0213562		1	1	1	0	2	1	2	0	0	1	0	0	0	0	1	0	1	0	0	0	0	0	0	0	0	0	1	0	0	1	1	0	1	1	0	0
PF00217	ATP-gua_Ptrans	ATP:guanido phosphotransferase, C-terminal catalytic domain	16	142	4	14	14	120	1.28123	10.927	0.933086	0.476172		0	0	0	0	0	0	0	0	0	5	0	0	0	0	0	0	0	0	0	0	0	0	0	0	0	0	0	0	0	0	0	0	0	0	0	0
PF00218	IGPS	Indole-3-glycerol phosphate synthase	19	221	4	19	22	192	1.08879	17.4506	0.148696	0.155036		1	1	1	2	1	1	1	1	1	2	0	0	0	1	1	0	1	1	2	1	1	1	0	1	1	1	1	1	1	1	1	1	1	1	2	1
PF00221	Lyase_aromatic	Aromatic amino acid lyase	5	74	0	2	3	66	0	5.62661	2.5387	-0.954341		0	0	0	1	0	0	0	0	0	0	0	0	0	0	0	0	1	1	1	0	0	0	0	0	0	0	0	0	0	0	0	0	0	0	1	0
PF00223	PsaA_PsaB	Photosystem I psaA/psaB protein	5	71	1	4	3	68	0.690882	5.7897	0.599508	-0.357767		0	0	0	0	0	0	0	0	0	0	0	0	0	1	0	2	2	1	1	0	0	0	0	0	0	0	0	0	0	0	0	5	0	0	1	1
PF00224	PK	Pyruvate kinase, barrel domain	19	245	4	19	22	209	1.00866	18.8369	0.0015271	0.0137533		8	8	2	4	10	8	10	7	9	9	0	0	0	5	4	4	13	12	6	10	15	15	12	9	10	11	14	8	3	2	2	2	3	1	3	5
PF00225	Kinesin	Kinesin motor domain	19	248	4	19	22	210	1.00431	18.9185	0.000380139	0.00680876		32	39	15	9	66	26	45	32	33	47	2	2	0	13	9	10	33	26	33	31	39	38	8	46	25	38	36	35	23	12	16	10	15	11	9	8
PF00226	DnaJ	DnaJ domain	19	249	4	19	22	211	1	19	0	0		68	69	47	26	92	41	54	44	51	72	0	3	0	53	38	36	40	34	37	45	51	58	29	76	30	55	58	56	51	63	65	48	56	56	27	23
PF00227	Proteasome	Proteasome subunit	19	244	4	19	22	208	1.01304	18.7554	0.00345082	0.0208359		15	16	18	15	18	15	16	9	9	14	0	0	0	10	7	7	16	14	15	8	5	9	0	11	12	11	7	5	11	12	9	11	12	18	11	12
PF00229	TNF	TNF(Tumour Necrosis Factor) family	0	2	0	0	0	2	0	0.16309	0.17757	-0.171682		0	0	0	0	0	0	0	0	0	0	0	0	0	0	0	0	0	0	0	0	0	0	0	0	0	0	0	0	0	0	0	0	0	0	0	0
PF00230	MIP	Major intrinsic protein	17	208	4	16	20	176	1.00107	15.9828	1.99433e-05	0.00155023		0	0	1	1	0	0	0	0	0	2	0	0	0	0	0	0	3	2	0	0	0	0	0	0	0	0	0	0	0	0	0	0	0	0	1	1
PF00231	ATP-synt	ATP synthase	19	233	4	19	22	198	1.05909	17.9399	0.067725	0.0998086		2	2	2	2	2	2	2	2	3	2	0	0	0	3	1	2	2	2	1	2	2	1	0	3	0	2	0	0	2	2	1	2	3	2	2	2
PF00232	Glyco_hydro_1	Glycosyl hydrolase family 1	15	171	3	12	15	147	0.908382	13.2103	0.119995	-0.137249		0	0	1	2	1	0	0	1	1	1	0	0	0	0	0	0	5	1	2	1	0	0	0	2	0	0	0	0	2	1	0	0	1	1	1	0
PF00233	PDEase_I	3'5'-cyclic nucleotide phosphodiesterase	17	230	4	19	21	195	1.0787	17.6137	0.117944	0.135919		4	6	2	3	19	11	11	3	5	13	0	0	0	0	2	2	20	26	20	3	3	2	2	7	4	5	5	4	0	0	1	0	0	1	2	0
PF00234	Tryp_alpha_amyl	Protease inhibitor/seed storage/LTP family	0	0	0	0	0	0	0	0	FALSE	FALSE		0	0	0	0	0	0	0	0	0	0	0	0	0	0	0	0	0	0	0	0	0	0	0	0	0	0	0	0	0	0	0	0	0	0	0	0
PF00235	Profilin	Profilin	10	135	3	13	7	115	1.30673	9.9485	1.01045	0.501972		1	1	1	1	1	1	1	1	1	1	0	0	0	1	0	0	1	1	1	1	0	1	0	1	1	0	0	0	1	1	1	1	1	1	0	1
PF00237	Ribosomal_L22	Ribosomal protein L22p/L17e	19	238	4	19	19	205	1.04018	18.2661	0.031884	0.0663697		3	3	3	2	3	2	4	1	3	1	0	0	0	5	3	1	2	3	1	2	1	2	1	1	1	2	1	2	1	4	2	2	3	4	1	3
PF00238	Ribosomal_L14	Ribosomal protein L14p/L23e	19	214	4	19	19	179	1.17677	16.1459	0.545064	0.33692		1	1	1	2	0	1	2	1	1	1	0	0	0	1	1	1	1	2	0	1	1	0	0	1	0	1	0	0	1	2	1	1	1	1	0	1
PF00239	Resolvase	Resolvase, N terminal domain	1	6	0	0	0	7	0	0.570815	0.621495	-0.366035		0	0	0	0	0	0	0	0	0	0	0	0	0	0	0	0	0	0	0	0	0	0	0	0	0	0	0	0	0	0	0	0	0	0	0	0
PF00240	ubiquitin	Ubiquitin family	19	252	4	19	22	210	1.00431	18.9185	0.000380139	0.00680876		16	19	10	17	43	20	20	9	17	18	0	2	0	11	5	7	22	21	12	12	10	11	5	13	10	15	8	13	8	13	11	9	8	5	8	7
PF00241	Cofilin_ADF	Cofilin/tropomyosin-type actin-binding protein	19	231	4	19	22	195	1.07373	17.6953	0.103998	0.126631		1	1	3	1	4	3	2	1	1	5	0	0	0	2	1	1	3	1	1	1	1	1	1	1	1	1	1	1	1	1	1	1	1	2	0	1
PF00244	37694	14-3-3 protein	19	237	4	19	22	200	1.04955	18.103	0.0480555	0.0827665		2	2	3	2	4	2	5	2	1	1	0	0	0	4	2	2	3	3	1	2	2	2	0	1	2	3	1	1	4	2	2	2	2	3	0	0
PF00245	Alk_phosphatase	Alkaline phosphatase	7	48	1	6	3	43	1.59954	3.75107	1.45315	0.642021		0	0	0	0	1	0	2	1	1	0	0	0	0	0	0	0	0	0	0	1	0	0	0	1	0	0	0	0	0	0	0	0	0	0	0	0
PF00246	Peptidase_M14	Zinc carboxypeptidase	18	233	4	19	21	198	1.06393	17.8584	0.0789013	0.108579		6	6	2	4	15	2	6	4	5	5	0	1	0	5	2	1	7	5	3	6	5	5	4	8	1	6	5	5	2	2	2	2	0	1	3	4
PF00248	Aldo_ket_red	Aldo/keto reductase family	19	247	4	19	22	210	1.00431	18.9185	0.000380139	0.00680876		16	18	10	16	25	13	17	11	10	25	0	0	0	12	6	7	20	19	21	9	17	16	5	18	7	15	14	14	15	16	12	8	18	15	7	6
PF00249	Myb_DNA-binding	Myb-like DNA-binding domain	19	245	4	19	22	210	1.00431	18.9185	0.000380139	0.00680876		30	36	30	10	54	15	29	25	33	27	0	6	0	47	26	22	26	27	25	24	24	20	14	42	25	26	28	24	33	37	37	23	31	30	13	17
PF00250	Forkhead	Forkhead domain	4	10	1	2	0	10	2.45263	0.815451	1.84617	0.758878		0	1	0	0	0	0	0	0	0	0	0	0	0	0	0	0	0	0	0	0	0	0	0	0	0	0	0	0	0	0	0	0	0	0	0	0
PF00251	Glyco_hydro_32N	Glycosyl hydrolases family 32 N-terminal domain	5	82	1	6	3	72	0.981053	6.11588	0.00237494	-0.017217		0	0	0	0	0	0	0	0	0	0	0	0	0	0	0	0	0	1	3	0	0	0	0	0	0	0	0	0	0	0	0	0	0	0	0	1
PF00252	Ribosomal_L16	Ribosomal protein L16p/L10e	19	214	4	16	19	184	0.966554	16.5536	0.0200312	-0.0518562		1	1	1	1	2	1	2	1	0	1	0	0	0	2	1	0	1	2	1	0	1	1	0	0	1	1	0	0	1	1	1	1	1	2	1	1
PF00253	Ribosomal_S14	Ribosomal protein S14p/S29e	18	147	4	14	12	135	1.16792	11.9871	0.365192	0.263096		1	1	1	2	0	0	0	0	2	0	0	0	0	0	0	0	1	0	0	1	1	1	0	1	1	1	1	1	0	0	1	0	1	1	0	0
PF00254	FKBP_C	FKBP-type peptidyl-prolyl cis-trans isomerase	19	248	4	19	22	211	1	19	0	0		30	28	25	18	38	25	29	17	19	44	0	0	0	16	7	9	21	16	15	16	18	18	9	24	12	18	14	16	20	28	26	14	20	24	9	6
PF00255	GSHPx	Glutathione peroxidase	19	238	4	18	22	204	0.976712	18.4292	0.0108116	-0.0375425		5	5	6	4	7	6	7	1	1	5	0	0	0	2	0	2	4	4	3	2	4	4	0	3	4	4	2	3	4	4	3	1	3	2	2	3
PF00256	0	0	0	0	0	0	0	0	0	0	FALSE	FALSE		0	0	0	0	0	0	0	0	0	0	0	0	0	0	0	0	0	0	0	0	0	0	0	0	0	0	0	0	0	0	0	0	0	0	0	0
PF00257	Dehydrin	Dehydrin	0	6	0	1	0	5	0	0.407725	0.923084	-0.4728		0	0	0	0	0	0	0	0	0	0	0	0	0	0	0	1	0	0	0	0	0	0	0	0	0	0	0	0	0	0	0	0	0	0	0	0
PF00258	Flavodoxin_1	Flavodoxin	19	242	4	19	20	210	1.01304	18.7554	0.00345082	0.0208359		5	5	7	3	10	2	4	5	7	5	0	0	0	7	4	6	6	6	8	5	5	5	2	7	5	7	5	6	10	7	6	6	7	7	4	5
PF00259	0	0	0	0	0	0	0	0	0	0	FALSE	FALSE		0	0	0	0	0	0	0	0	0	0	0	0	0	0	0	0	0	0	0	0	0	0	0	0	0	0	0	0	0	0	0	0	0	0	0	0
PF00262	Calreticulin	Calreticulin family	19	234	4	19	22	199	1.0543	18.0215	0.0574471	0.0912055		2	2	1	1	3	2	2	2	1	2	0	0	0	2	2	2	2	2	0	1	2	2	0	2	2	2	2	2	1	2	2	1	1	1	1	1
PF00263	Secretin	Bacterial type II and III secretion system protein	0	6	0	0	0	6	0	0.48927	0.53271	-0.332109		0	0	0	0	0	0	0	0	0	0	0	0	0	0	0	0	0	0	0	0	0	0	0	0	0	0	0	0	0	0	0	0	0	0	0	0
PF00264	Tyrosinase	Common central domain of tyrosinase	11	129	2	8	14	114	0.766447	10.4378	0.616676	-0.36423		0	0	0	0	0	0	0	0	0	0	0	0	0	0	0	0	1	1	0	0	0	0	0	0	0	0	0	0	0	0	0	0	0	0	0	0
PF00265	TK	Thymidine kinase	7	78	2	10	10	63	1.67988	5.95279	2.96423	1.06994		2	2	2	1	2	1	1	2	1	1	0	0	0	0	1	0	0	1	1	1	0	1	0	1	0	1	1	0	2	2	1	1	1	1	0	0
PF00266	Aminotran_5	Aminotransferase class-V	19	244	4	19	22	208	1.01304	18.7554	0.00345082	0.0208359		12	14	12	12	18	8	13	7	9	11	0	0	0	4	6	5	14	13	14	7	12	8	4	11	6	12	10	10	9	9	11	7	10	8	13	10
PF00268	Ribonuc_red_sm	Ribonucleotide reductase, small chain	19	228	4	19	19	197	1.0787	17.6137	0.117944	0.135919		2	2	2	2	2	2	3	1	1	3	0	0	0	1	1	1	4	2	6	2	2	1	0	2	2	1	1	1	1	2	3	2	2	4	2	2
PF00270	DEAD	DEAD/DEAH box helicase	19	249	4	19	22	211	1	19	0	0		76	80	81	31	105	42	70	56	88	50	0	2	0	98	55	37	49	51	69	70	73	68	38	109	37	73	74	77	98	104	97	72	93	89	29	34
PF00271	Helicase_C	Helicase conserved C-terminal domain	19	249	4	19	22	211	1	19	0	0		104	108	99	40	134	53	77	67	104	64	0	1	0	135	76	61	70	66	88	88	89	80	40	133	50	94	94	95	120	127	121	84	120	115	38	44
PF00274	Glycolytic	Fructose-bisphosphate aldolase class-I	19	229	4	18	20	196	1.02193	17.6137	0.00916026	0.0344448		2	3	3	3	6	3	3	2	4	2	0	1	0	3	3	3	3	4	2	2	1	2	0	3	2	1	2	1	3	3	3	2	3	2	4	4
PF00275	EPSP_synthase	EPSP synthase (3-phosphoshikimate 1-carboxyvinyltransferase)	19	202	4	17	20	178	1.0529	16.1459	0.0488467	0.0835027		2	1	1	1	1	1	1	1	2	4	0	0	0	1	0	1	1	1	1	2	0	1	1	2	1	1	0	1	2	1	1	1	1	1	0	0
PF00276	Ribosomal_L23	Ribosomal protein L23	19	221	4	19	19	188	1.1256	16.8798	0.287797	0.227946		2	2	2	2	2	2	3	2	2	2	0	0	0	3	1	2	2	2	0	1	2	1	0	3	0	2	1	1	2	1	1	2	0	2	2	2
PF00278	Orn_DAP_Arg_deC	Pyridoxal-dependent decarboxylase, C-terminal sheet domain	19	232	4	19	20	200	1.05909	17.9399	0.067725	0.0998086		3	2	2	2	4	7	3	3	3	3	0	0	0	2	2	2	4	3	2	3	2	2	0	4	2	2	2	2	3	2	2	2	3	2	2	2
PF00280	potato_inhibit	Potato inhibitor I family	9	122	2	8	12	104	0.845735	9.45923	0.243698	-0.206525		0	0	0	1	0	0	0	0	0	0	0	0	0	0	0	0	1	2	2	0	0	0	0	0	0	0	0	0	0	0	0	0	0	0	0	0
PF00281	Ribosomal_L5	Ribosomal protein L5	19	208	4	18	20	175	1.13198	15.9013	0.299343	0.233368		1	1	1	1	1	1	2	1	3	1	0	0	0	1	1	0	1	1	0	0	0	1	0	0	0	1	0	0	1	1	1	1	1	2	1	0
PF00282	Pyridoxal_deC	Pyridoxal-dependent decarboxylase conserved domain	19	226	4	19	21	195	1.0787	17.6137	0.117944	0.135919		2	2	3	3	3	1	1	2	2	2	0	0	0	1	1	2	4	4	3	2	2	2	1	3	1	2	1	2	1	3	2	1	2	2	4	5
PF00283	Cytochrom_B559	Cytochrome b559, alpha (gene psbE) and beta (gene psbF)subunits	4	40	0	3	1	36	0	3.01717	0.00010565	-0.00357633		0	0	0	0	0	0	0	0	0	0	0	0	0	0	0	0	1	0	0	0	0	0	0	0	0	0	0	1	0	0	0	0	0	0	0	0
PF00284	Cytochrom_B559a	Lumenal portion of Cytochrome b559, alpha (gene psbE) subunit	3	8	0	2	0	9	0	0.733906	2.34034	-0.899416		0	0	0	0	0	0	0	0	0	0	0	0	0	0	0	0	1	0	0	0	0	0	0	0	0	0	0	1	0	0	0	0	0	0	0	0
PF00285	Citrate_synt	Citrate synthase, C-terminal domain	18	235	4	19	20	202	1.04955	18.103	0.0480555	0.0827665		3	3	2	3	9	6	3	3	3	2	0	0	0	1	1	2	3	3	3	2	3	3	1	2	2	3	3	3	2	2	3	2	2	4	1	1
PF00288	GHMP_kinases_N	GHMP kinases N terminal domain	19	240	4	19	22	207	1.01747	18.6738	0.00616141	0.028059		6	7	6	3	5	4	4	5	4	4	0	0	0	3	6	3	4	5	6	6	6	4	1	7	3	5	5	5	9	7	6	5	8	7	3	4
PF00289	Biotin_carb_N	Biotin carboxylase, N-terminal domain	19	234	4	19	19	203	1.04955	18.103	0.0480555	0.0827665		2	3	3	3	5	3	4	4	5	4	0	0	0	6	4	3	4	4	4	4	4	4	1	4	2	4	3	4	5	6	5	4	6	4	3	3
PF00290	Trp_syntA	Tryptophan synthase alpha chain	18	223	4	18	19	195	1.03148	17.4506	0.0187007	0.0500111		1	1	1	1	1	1	1	1	1	1	0	0	0	1	1	0	1	1	1	1	1	1	0	1	1	1	1	1	1	2	1	1	2	2	1	1
PF00291	PALP	Pyridoxal-phosphate dependent enzyme	19	246	4	19	22	210	1.00431	18.9185	0.000380139	0.00680876		11	15	10	8	17	9	9	9	9	13	0	0	0	9	8	5	11	8	9	11	13	12	4	14	11	10	10	11	10	13	16	12	14	11	5	7
PF00292	PAX	'Paired box' domain	1	1	0	0	0	2	0	0.16309	0.17757	-0.171682		0	1	0	0	0	0	0	0	0	0	0	0	0	0	0	0	0	0	0	0	0	0	0	0	0	0	0	0	0	0	0	0	0	0	0	0
PF00293	NUDIX	NUDIX domain	19	244	4	19	22	211	1	19	0	0		13	15	16	14	11	8	9	10	12	18	0	0	0	9	10	3	14	14	16	8	11	13	6	13	7	11	9	11	12	12	17	9	12	11	8	3
PF00294	PfkB	pfkB family carbohydrate kinase	19	247	4	19	22	211	1	19	0	0		12	13	9	7	14	9	11	8	7	8	0	0	0	7	6	6	10	12	10	9	8	9	5	8	6	9	11	9	9	15	14	9	14	10	7	8
PF00295	Glyco_hydro_28	Glycosyl hydrolases family 28	9	142	2	12	10	121	1.12334	10.6824	0.175636	0.170599		0	0	0	0	3	2	3	0	0	2	0	0	0	2	1	1	0	0	0	0	0	0	0	0	0	0	0	0	0	0	0	0	0	0	0	0
PF00296	Bac_luciferase	Luciferase-like monooxygenase	1	4	0	0	0	4	0	0.32618	0.35514	-0.258677		0	0	0	0	0	0	0	0	0	0	0	0	0	0	0	0	0	0	0	0	0	0	0	0	0	0	0	0	0	0	0	0	0	0	0	0
PF00297	Ribosomal_L3	Ribosomal protein L3	19	236	4	19	20	204	1.04018	18.2661	0.031884	0.0663697		3	3	3	3	3	2	4	2	3	2	0	0	0	1	2	1	3	4	1	3	2	2	0	2	2	2	1	2	3	4	3	3	4	4	2	3
PF00298	Ribosomal_L11	Ribosomal protein L11, RNA binding domain	19	239	4	19	20	205	1.03556	18.3476	0.025081	0.0584064		3	3	3	3	3	2	4	2	2	3	0	0	0	2	1	2	3	3	1	2	1	1	0	6	1	1	1	1	2	2	2	2	3	4	3	3
PF00300	His_Phos_1	Histidine phosphatase superfamily (branch 1)	19	246	4	19	22	210	1.00431	18.9185	0.000380139	0.00680876		13	15	14	10	16	10	10	13	8	33	0	0	0	15	13	11	15	14	16	8	7	9	4	12	6	8	4	5	19	11	7	7	11	8	6	5
PF00301	Rubredoxin	Rubredoxin	16	214	3	18	19	186	1.07677	16.7167	0.106493	0.128326		3	1	1	2	4	3	2	2	3	2	0	0	0	3	2	2	3	3	3	2	2	3	0	2	5	2	2	1	3	3	2	2	2	2	2	2
PF00303	Thymidylat_synt	Thymidylate synthase	19	211	4	17	20	184	1.02193	16.6352	0.00865136	0.033439		1	1	1	1	1	1	0	1	1	1	0	0	0	1	1	1	1	1	1	1	1	1	0	1	0	1	1	1	3	1	1	1	0	3	1	1
PF00305	Lipoxygenase	Lipoxygenase	11	139	3	15	13	116	1.42595	10.5193	2.05895	0.82012		0	0	1	0	1	0	1	0	0	1	0	0	0	0	0	0	0	0	0	0	0	0	0	0	0	0	0	0	0	0	0	0	0	0	0	0
PF00306	ATP-synt_ab_C	ATP synthase alpha/beta chain, C terminal domain	16	241	3	18	20	205	0.981053	18.3476	0.00712481	-0.0302433		1	2	1	4	5	4	4	4	4	3	0	0	0	4	4	4	4	4	4	4	3	4	0	7	3	3	4	4	4	4	4	3	5	5	2	3
PF00307	CH	Calponin homology (CH) domain	19	209	4	18	21	179	1.10368	16.309	0.189506	0.178272		3	3	2	2	4	1	5	2	2	8	0	0	0	2	2	1	5	3	4	1	4	4	1	3	3	4	4	5	1	5	4	1	2	2	2	1
PF00308	Bac_DnaA	Bacterial dnaA protein	1	13	1	2	1	12	1.88664	1.06009	0.89674	0.463874		0	0	0	0	0	0	0	0	0	0	0	0	0	0	0	0	0	0	0	0	1	0	0	1	0	0	0	0	0	0	0	0	0	0	1	0
PF00309	Sigma54_AID	Sigma-54 factor, Activator interacting domain (AID)	0	5	0	0	0	5	0	0.407725	0.443925	-0.296507		0	0	0	0	0	0	0	0	0	0	0	0	0	0	0	0	0	0	0	0	0	0	0	0	0	0	0	0	0	0	0	0	0	0	0	0
PF00310	GATase_2	Glutamine amidotransferases class-II	19	235	4	19	19	205	1.04018	18.2661	0.031884	0.0663697		2	2	1	3	5	4	2	4	3	5	0	0	0	6	4	4	5	4	4	5	5	5	1	7	5	5	6	5	3	5	4	4	4	4	3	5
PF00311	PEPcase	Phosphoenolpyruvate carboxylase	18	195	3	15	16	176	0.958059	15.6567	0.029794	-0.0640101		1	1	1	3	1	1	0	1	1	2	0	0	0	1	1	1	2	2	1	1	1	1	0	0	1	1	1	1	4	1	0	1	1	0	1	1
PF00312	Ribosomal_S15	Ribosomal protein S15	19	236	4	19	20	203	1.04484	18.1845	0.0395383	0.0744889		3	3	2	3	6	2	4	3	5	3	0	0	0	3	3	3	3	3	1	3	3	2	0	4	1	2	1	1	3	3	2	3	3	3	1	2
PF00313	CSD	'Cold-shock' DNA-binding domain	19	243	4	19	22	207	1.01747	18.6738	0.00616141	0.028059		4	3	3	1	7	2	1	1	3	11	0	0	0	4	2	2	2	2	1	2	2	3	2	2	3	2	2	2	2	2	2	2	2	2	2	3
PF00314	Thaumatin	Thaumatin family	5	62	0	3	1	60	0	4.97425	0.8496	-0.447739		0	0	0	0	0	0	0	0	0	0	0	0	0	0	0	0	1	0	0	0	0	0	0	0	0	0	0	0	0	0	0	0	0	0	0	0
PF00316	FBPase	Fructose-1-6-bisphosphatase, N-terminal domain	19	241	4	19	22	207	1.01747	18.6738	0.00616141	0.028059		5	5	5	3	4	2	4	2	4	2	0	0	0	5	3	2	5	5	2	4	4	4	1	6	4	5	3	4	4	7	8	5	7	7	3	3
PF00317	Ribonuc_red_lgN	Ribonucleotide reductase, all-alpha domain	19	203	4	18	18	175	1.14371	15.7382	0.351253	0.256957		1	1	1	1	1	0	0	1	1	1	0	0	0	1	1	1	1	1	1	1	1	1	0	1	1	1	1	1	1	2	2	1	1	0	1	1
PF00318	Ribosomal_S2	Ribosomal protein S2	19	224	4	19	20	190	1.10952	17.1245	0.222018	0.195515		1	1	1	2	1	1	3	1	1	1	0	0	0	1	1	1	2	2	2	1	1	1	0	1	1	1	1	1	1	1	1	1	1	1	1	1
PF00319	SRF-TF	SRF-type transcription factor (DNA-binding and dimerisation domain)	8	60	2	8	6	52	1.69147	4.72961	2.43594	0.925977		1	1	2	0	1	1	1	1	1	1	0	0	0	0	0	0	2	1	0	1	1	1	0	1	1	1	1	1	0	0	0	0	0	0	1	1
PF00320	GATA	GATA zinc finger	5	78	1	6	5	69	0.99431	6.03433	0.0002113	-0.00506628		11	7	9	3	8	3	6	6	9	7	0	1	0	8	6	2	13	11	8	4	6	6	2	6	2	7	3	6	5	10	11	8	19	7	4	4
PF00324	AA_permease	Amino acid permease	19	227	4	19	20	196	1.0787	17.6137	0.117944	0.135919		1	2	1	2	11	0	3	3	3	7	0	0	0	4	3	2	4	2	4	3	2	2	1	5	1	2	1	2	2	1	3	1	6	2	2	2
PF00325	Crp	Bacterial regulatory proteins, crp family	0	4	0	0	0	3	0	0.244635	0.266355	-0.21768		0	0	0	0	0	0	0	0	0	0	0	0	0	0	0	0	0	0	0	0	0	0	0	0	0	0	0	0	0	0	0	0	0	0	0	0
PF00326	Peptidase_S9	Prolyl oligopeptidase family	19	243	4	19	22	208	1.01304	18.7554	0.00345082	0.0208359		6	6	7	8	12	5	7	7	6	9	0	1	0	4	1	0	10	10	11	7	7	6	8	7	2	7	7	6	5	6	7	3	6	5	5	5
PF00327	Ribosomal_L30	Ribosomal protein L30p/L7e	18	219	4	17	20	189	0.997482	17.0429	0.000116895	-0.00376265		2	1	2	1	2	2	3	1	2	2	0	0	0	2	1	1	2	1	0	2	1	0	0	2	0	2	0	0	3	3	3	2	2	3	1	0
PF00328	His_Phos_2	Histidine phosphatase superfamily (branch 2)	19	230	4	19	20	198	1.06881	17.7768	0.0909883	0.117518		2	2	2	1	6	0	5	2	1	5	0	0	0	1	1	1	8	9	6	2	1	2	2	1	1	2	2	1	1	3	1	2	2	2	1	1
PF00329	Complex1_30kDa	Respiratory-chain NADH dehydrogenase, 30 Kd subunit	5	40	1	2	3	39	0.58396	3.42489	0.642851	-0.373988		0	0	0	1	0	0	0	0	0	1	0	0	0	0	0	0	1	1	1	0	0	0	0	0	0	0	0	0	0	0	0	0	0	0	0	0
PF00330	Aconitase	Aconitase family (aconitate hydratase)	19	236	4	19	19	206	1.03556	18.3476	0.025081	0.0584064		3	3	3	2	5	2	3	3	3	3	0	0	0	6	2	2	2	2	2	3	2	3	0	5	2	2	3	2	2	3	6	2	5	2	2	2
PF00331	Glyco_hydro_10	Glycosyl hydrolase family 10	8	99	1	7	11	85	0.894189	7.82833	0.0948557	-0.120278		0	0	0	0	0	0	0	0	0	0	0	0	0	0	0	0	1	0	0	0	0	0	0	0	0	0	0	0	0	0	0	0	0	0	0	0
PF00332	Glyco_hydro_17	Glycosyl hydrolases family 17	5	43	1	3	3	41	0.836124	3.58798	0.10432	-0.12685		0	0	0	0	0	0	0	0	0	0	0	0	0	0	0	0	0	0	0	0	0	0	0	0	0	0	0	0	0	0	0	0	0	0	0	0
PF00333	Ribosomal_S5	Ribosomal protein S5, N-terminal domain	19	236	4	19	20	204	1.04018	18.2661	0.031884	0.0663697		3	3	4	3	3	3	4	3	3	3	0	0	0	2	1	2	3	3	2	3	3	3	0	1	3	3	3	2	2	3	3	2	3	2	2	2
PF00334	NDK	Nucleoside diphosphate kinase	19	234	4	19	22	201	1.04484	18.1845	0.0395383	0.0744889		4	4	3	4	9	4	4	2	4	6	0	0	0	1	1	0	5	5	5	2	4	4	0	2	5	5	4	5	2	2	4	3	7	3	2	2
PF00335	Tetraspanin	Tetraspanin family	7	143	3	12	10	120	1.13198	10.6009	0.199562	0.183709		2	0	0	1	3	1	1	2	2	1	0	0	0	1	1	2	2	0	1	2	2	1	0	3	0	1	1	2	3	4	3	1	3	0	1	1
PF00337	Gal-bind_lectin	Galactoside-binding lectin	7	89	1	5	10	73	0.738744	6.76824	0.500453	-0.319392		0	0	0	0	0	0	0	0	0	0	0	0	0	0	0	0	0	0	0	0	0	0	0	0	0	0	0	0	0	0	0	0	0	0	0	0
PF00338	Ribosomal_S10	Ribosomal protein S10p/S20e	19	207	4	18	20	177	1.12049	16.0644	0.25206	0.210681		2	2	2	3	2	2	4	1	3	2	0	0	0	3	0	1	3	3	2	2	1	0	0	1	0	1	0	0	0	2	1	2	1	1	0	0
PF00339	Arrestin_N	Arrestin (or S-antigen), N-terminal domain	11	145	1	11	13	126	0.970466	11.3348	0.0106952	-0.0373316		1	2	0	0	3	0	0	1	1	2	0	0	0	0	0	1	2	1	6	1	2	2	1	3	1	2	2	2	1	2	0	1	0	0	1	0
PF00342	PGI	Phosphoglucose isomerase	19	231	4	19	20	201	1.0543	18.0215	0.0574471	0.0912055		1	1	1	1	1	1	1	1	1	3	0	0	0	1	1	1	1	1	1	1	0	0	0	1	1	0	1	1	1	2	1	1	1	2	3	1
PF00343	Phosphorylase	Carbohydrate phosphorylase	6	98	1	8	5	87	1.06636	7.50215	0.035718	0.0705305		3	3	3	2	4	4	4	3	3	2	0	0	0	2	2	2	2	2	2	5	3	3	1	3	3	3	3	3	9	4	7	3	4	3	2	2
PF00344	SecY	SecY translocase	19	227	4	18	20	196	1.02193	17.6137	0.00916026	0.0344448		3	3	3	2	6	3	4	3	3	3	0	0	0	3	3	2	2	2	3	3	2	3	2	2	2	3	2	2	1	4	4	2	4	5	3	3
PF00345	PapD_N	Pili and flagellar-assembly chaperone, PapD N-terminal domain	0	7	0	1	0	6	0	0.48927	0.573194	-0.347761		0	0	0	0	0	0	0	0	0	0	0	0	0	0	0	0	0	0	0	0	1	0	0	0	0	0	0	0	0	0	0	0	0	0	0	0
PF00346	Complex1_49kDa	Respiratory-chain NADH dehydrogenase, 49 Kd subunit	3	48	1	4	4	41	1.09006	3.66953	0.0321711	0.0666885		0	0	0	1	0	0	0	0	0	1	0	0	0	0	0	0	1	1	1	0	0	0	0	0	0	0	0	0	0	0	0	0	0	0	0	0
PF00347	Ribosomal_L6	Ribosomal protein L6	19	219	4	19	18	187	1.13659	16.7167	0.337011	0.250604		2	2	2	2	2	2	3	2	3	2	0	1	0	4	2	1	2	2	1	2	2	1	1	3	2	2	2	2	2	2	2	2	4	2	1	2
PF00348	polyprenyl_synt	Polyprenyl synthetase	19	243	4	19	22	208	1.01304	18.7554	0.00345082	0.0208359		5	4	4	4	7	4	3	2	1	5	0	0	0	4	2	4	3	4	4	2	2	3	0	1	3	1	0	1	2	1	1	3	2	2	4	4
PF00349	Hexokinase_1	Hexokinase	3	49	1	2	4	45	0.500537	3.99571	1.08152	-0.525261		0	0	0	1	0	0	0	0	0	0	0	0	0	0	0	0	1	1	1	0	0	0	0	0	0	0	0	0	0	0	0	0	0	0	1	0
PF00350	Dynamin_N	Dynamin family	19	243	4	19	21	207	1.02193	18.5923	0.00966917	0.0354251		9	8	6	8	21	12	7	4	8	11	1	0	0	4	5	6	15	10	15	8	6	7	2	9	5	6	6	7	13	13	11	8	15	11	6	5
PF00351	Biopterin_H	Biopterin-dependent aromatic amino acid hydroxylase	9	135	2	10	7	118	0.981053	10.1931	0.00395823	-0.022352		0	0	0	1	4	1	1	0	0	0	0	0	0	0	0	0	1	1	0	0	0	0	0	0	0	0	0	0	0	0	0	0	0	0	0	0
PF00352	TBP	Transcription factor TFIID (or TATA-binding protein, TBP)	18	204	4	16	20	176	1.00107	15.9828	1.99433e-05	0.00155023		1	1	1	1	1	1	1	1	1	0	0	0	0	2	1	1	1	1	1	1	1	1	0	1	1	0	0	1	1	1	1	1	1	1	1	1
PF00354	Pentaxin	Pentaxin family	2	51	1	4	4	43	1.04367	3.83262	0.00790406	0.0319106		0	0	0	0	1	0	1	0	0	0	0	0	0	0	0	0	0	0	2	0	0	0	0	2	0	0	0	0	0	0	0	0	0	0	1	1
PF00355	Rieske	Rieske [2Fe-2S] domain	19	247	4	19	22	210	1.00431	18.9185	0.000380139	0.00680876		9	12	9	6	8	8	5	4	5	6	0	0	0	9	7	6	10	8	9	7	5	2	1	11	6	7	6	5	7	8	7	6	8	7	4	6
PF00356	LacI	Bacterial regulatory proteins, lacI family	0	9	0	0	0	9	0	0.733906	0.799065	-0.43019		0	0	0	0	0	0	0	0	0	0	0	0	0	0	0	0	0	0	0	0	0	0	0	0	0	0	0	0	0	0	0	0	0	0	0	0
PF00361	Proton_antipo_M	Proton-conducting membrane transporter	3	19	1	1	2	17	0	1.54936	0.211142	-0.189853		0	0	0	0	0	0	0	0	0	0	0	0	0	0	0	0	0	1	0	0	0	0	0	0	0	0	0	0	0	0	0	0	0	0	0	0
PF00362	Integrin_beta	Integrin beta chain VWA domain	0	5	0	0	0	5	0	0.407725	0.443925	-0.296507		0	0	0	0	0	0	0	0	0	0	0	0	0	0	0	0	2	1	0	0	0	0	0	0	0	0	0	0	0	0	0	0	0	0	0	0
PF00364	Biotin_lipoyl	Biotin-requiring enzyme	19	242	4	19	20	209	1.01747	18.6738	0.00616141	0.028059		9	8	8	6	7	5	5	6	6	7	0	1	0	2	4	4	10	10	7	4	5	4	1	2	2	5	5	5	3	3	9	3	6	3	10	5
PF00365	PFK	Phosphofructokinase	19	226	4	18	20	195	1.02668	17.5322	0.0134983	0.0421494		3	3	2	2	1	2	2	1	0	1	0	0	0	1	1	1	2	3	2	0	0	1	0	1	1	1	0	1	3	3	2	1	3	4	2	1
PF00366	Ribosomal_S17	Ribosomal protein S17	19	213	4	18	19	183	1.09276	16.4721	0.153193	0.157701		3	3	3	2	3	2	4	0	3	2	0	0	0	0	1	1	3	2	1	1	1	2	1	0	3	2	1	1	0	1	0	1	0	3	0	0
PF00368	HMG-CoA_red	Hydroxymethylglutaryl-coenzyme A reductase	14	154	4	12	14	132	1.00793	11.9056	0.000809853	0.00997347		0	0	0	0	0	0	0	0	0	0	0	0	0	0	0	0	0	0	0	0	0	0	0	0	0	0	0	0	0	0	0	0	0	0	0	0
PF00370	FGGY_N	FGGY family of carbohydrate kinases, N-terminal domain	19	218	4	18	20	188	1.06123	16.9614	0.0687606	0.100645		5	4	2	2	5	1	3	5	4	3	1	0	0	3	2	2	2	3	4	3	4	3	4	4	0	5	3	1	3	2	6	2	3	2	2	3
PF00373	FERM_M	FERM central domain	8	88	2	10	6	77	1.47749	6.76824	1.66425	0.705466		1	1	1	1	1	0	1	1	1	1	0	0	0	0	0	0	1	1	1	1	1	1	0	2	0	1	1	1	3	0	0	1	0	0	1	1
PF00375	SDF	Sodium:dicarboxylate symporter family	11	101	2	8	13	82	1.03269	7.74678	0.00895011	0.0340327		1	1	0	0	2	0	0	1	1	0	0	0	0	0	0	0	0	0	0	1	1	1	2	2	0	1	0	1	0	0	0	0	0	0	0	0
PF00376	MerR	MerR family regulatory protein	0	10	0	0	0	8	0	0.652361	0.71028	-0.398645		0	0	0	0	0	0	0	0	0	0	0	0	0	0	0	0	0	0	0	0	0	0	0	0	0	0	0	0	0	0	0	0	0	0	0	0
PF00378	ECH_1	Enoyl-CoA hydratase/isomerase	19	245	4	19	21	209	1.01304	18.7554	0.00345082	0.0208359		5	5	6	5	4	2	1	3	3	7	0	1	0	2	3	1	6	7	5	3	3	3	0	6	1	3	2	3	2	8	7	3	2	7	4	6
PF00380	Ribosomal_S9	Ribosomal protein S9/S16	19	228	4	18	20	198	1.01255	17.7768	0.00303006	0.0194959		2	2	2	1	2	2	3	0	1	2	0	0	0	4	2	3	2	2	0	2	1	1	1	4	0	2	0	1	2	2	2	2	3	2	0	1
PF00381	PTS-HPr	PTS HPr component phosphorylation site	0	6	0	0	0	6	0	0.48927	0.53271	-0.332109		0	0	0	0	0	0	0	0	0	0	0	0	0	0	0	0	0	0	0	0	0	0	0	0	0	0	0	0	0	0	0	0	0	0	0	0
PF00382	TFIIB	Transcription factor TFIIB repeat	18	195	4	19	18	168	1.25269	15.1674	1.04584	0.513615		3	3	5	1	6	1	3	3	3	3	0	0	0	2	2	1	2	1	3	3	3	2	3	3	2	3	2	3	4	2	2	3	3	3	1	1
PF00383	dCMP_cyt_deam_1	Cytidine and deoxycytidylate deaminase zinc-binding region	19	233	4	19	21	202	1.04484	18.1845	0.0395383	0.0744889		8	6	7	3	6	3	3	5	2	5	0	0	0	5	5	5	3	1	5	4	3	5	2	8	1	4	3	3	6	4	4	2	3	4	4	2
PF00384	Molybdopterin	Molybdopterin oxidoreductase	5	80	1	6	5	74	0.931379	6.44206	0.0328221	-0.067407		1	1	1	1	2	1	1	1	1	1	0	0	0	1	1	1	1	1	1	1	1	1	0	0	1	1	1	1	1	1	1	1	2	1	1	1
PF00385	Chromo	Chromo (CHRromatin Organisation MOdifier) domain	18	225	4	18	21	193	1.03148	17.4506	0.0187007	0.0500111		5	4	5	2	7	2	3	3	5	13	0	0	0	5	3	2	6	5	6	4	5	2	1	5	1	6	4	3	2	2	2	5	2	2	3	3
PF00387	PI-PLC-Y	Phosphatidylinositol-specific phospholipase C, Y domain	16	208	4	17	19	178	1.05824	16.0644	0.0589152	0.092471		1	1	1	0	2	1	1	1	1	1	0	0	0	1	1	1	1	1	1	1	1	1	0	2	1	1	1	1	1	2	2	1	1	1	0	0
PF00388	PI-PLC-X	Phosphatidylinositol-specific phospholipase C, X domain	16	205	4	17	20	173	1.08017	15.7382	0.10936	0.130256		1	1	2	0	2	2	1	1	1	3	0	0	0	2	2	1	1	1	1	1	1	1	0	2	1	1	1	1	2	3	3	2	2	1	0	0
PF00389	2-Hacid_dh	D-isomer specific 2-hydroxyacid dehydrogenase, catalytic domain	19	236	4	19	22	202	1.04018	18.2661	0.031884	0.0663697		4	4	4	3	3	2	1	3	3	3	0	0	0	2	3	1	4	3	4	2	3	2	0	5	2	4	3	3	6	4	2	2	2	5	3	2
PF00390	malic	Malic enzyme, N-terminal domain	19	223	4	17	20	194	0.974176	17.4506	0.0125884	-0.0406406		4	4	5	3	5	5	5	3	5	7	0	0	0	3	3	3	3	4	2	3	2	3	2	4	2	3	4	4	4	5	6	4	5	6	3	3
PF00391	PEP-utilizers	PEP-utilising enzyme, mobile domain	16	181	2	15	14	160	1.05717	14.1888	0.0501369	0.0846924		2	2	2	0	1	1	1	1	1	1	0	0	0	1	2	2	1	2	2	1	1	1	0	1	1	1	1	1	2	1	2	1	1	1	1	1
PF00392	GntR	Bacterial regulatory proteins, gntR family	1	17	1	1	0	14	0	1.14163	0.0190182	-0.0504566		0	0	0	0	0	0	0	0	0	0	0	1	0	0	0	0	0	0	0	0	0	0	0	0	0	0	0	0	0	0	0	0	0	0	0	0
PF00393	6PGD	6-phosphogluconate dehydrogenase, C-terminal domain	15	218	2	16	19	190	0.938806	17.0429	0.0690503	-0.100878		1	1	1	1	2	3	1	1	1	3	0	0	0	1	1	1	1	1	1	1	1	1	0	1	1	1	0	1	3	2	3	1	3	1	1	1
PF00394	Cu-oxidase	Multicopper oxidase	8	116	0	6	8	102	0	8.96996	1.06577	-0.520132		0	0	0	1	0	0	0	0	0	0	0	0	0	0	0	0	2	1	0	1	0	0	0	0	0	0	0	0	0	0	0	0	0	0	1	1
PF00395	SLH	S-layer homology domain	0	4	0	0	0	3	0	0.244635	0.266355	-0.21768		0	0	0	0	0	0	0	0	0	0	0	0	0	0	0	0	0	0	0	0	0	0	0	0	0	0	0	0	0	0	0	0	0	0	0	0
PF00396	Granulin	Granulin	1	33	1	3	2	28	1.22632	2.44635	0.135332	0.146931		0	0	0	2	0	0	0	0	0	0	0	0	0	0	0	0	3	2	2	0	0	0	0	0	0	0	0	0	0	0	0	0	0	0	1	1
PF00397	WW	WW domain	19	246	4	19	22	210	1.00431	18.9185	0.000380139	0.00680876		19	21	11	10	40	15	25	8	9	24	0	1	0	22	14	6	15	11	14	12	11	10	4	21	7	12	13	14	8	13	8	11	7	9	5	3
PF00398	RrnaAD	Ribosomal RNA adenine dimethylase	19	224	4	18	22	191	1.03632	17.3691	0.0247796	0.0580328		2	3	2	2	5	4	4	2	1	3	0	1	0	2	1	1	2	2	3	1	2	0	0	2	1	2	3	0	2	2	5	1	1	1	2	0
PF00400	WD40	WD domain, G-beta repeat	19	248	4	19	22	211	1	19	0	0		131	142	98	71	208	76	157	102	135	128	0	10	0	120	72	60	190	144	159	123	120	115	45	162	88	123	130	121	118	133	115	84	117	117	63	61
PF00401	ATP-synt_DE	ATP synthase, Delta/Epsilon chain, long alpha-helix domain	2	37	0	2	1	32	0	2.69099	0.192209	-0.179743		0	0	0	0	0	0	0	0	0	0	0	0	0	0	0	0	0	0	0	0	0	0	0	0	0	0	0	0	0	0	0	0	0	0	0	0
PF00403	HMA	Heavy-metal-associated domain	19	236	4	19	21	202	1.04484	18.1845	0.0395383	0.0744889		7	7	5	2	11	2	6	7	5	3	0	0	0	8	6	2	3	6	7	6	6	6	4	7	4	6	5	6	5	7	5	4	6	4	2	4
PF00404	Dockerin_1	Dockerin type I domain	0	5	0	1	0	4	0	0.32618	1.48911	-0.652955		0	0	0	0	0	0	0	0	0	0	0	0	0	0	0	0	0	0	0	0	0	0	0	0	0	0	0	0	0	0	0	0	0	0	0	0
PF00405	Transferrin	Transferrin	0	15	0	1	1	13	0	1.14163	0.0190182	-0.0504566		0	0	0	4	0	0	0	0	0	1	0	0	0	0	0	0	0	0	8	0	0	0	0	0	0	0	0	0	0	0	0	0	0	0	1	0
PF00406	ADK	Adenylate kinase	19	245	4	19	22	210	1.00431	18.9185	0.000380139	0.00680876		7	9	5	6	9	5	9	5	4	11	0	0	0	3	3	2	10	9	7	8	8	9	4	7	2	9	6	7	4	4	3	2	5	3	2	3
PF00408	PGM_PMM_IV	Phosphoglucomutase/phosphomannomutase, C-terminal domain	17	235	3	17	22	202	0.930686	18.2661	0.0949549	-0.120348		2	2	2	1	5	3	2	2	2	1	0	0	0	2	2	2	3	2	3	2	2	2	0	2	1	2	2	2	3	0	1	2	0	1	1	1
PF00410	Ribosomal_S8	Ribosomal protein S8	19	174	4	16	15	152	1.17491	13.618	0.450136	0.299062		1	1	1	1	0	0	1	0	2	1	0	0	0	0	1	0	1	1	0	0	0	0	0	0	0	0	0	0	0	0	0	0	0	0	1	1
PF00411	Ribosomal_S11	Ribosomal protein S11	19	211	4	19	18	179	1.18274	16.0644	0.579562	0.350194		1	1	1	2	1	1	3	1	1	1	0	0	0	0	0	0	1	1	1	1	1	0	0	1	0	0	0	0	1	1	1	1	1	1	1	1
PF00412	LIM	LIM domain	14	161	4	15	14	137	1.21819	12.3133	0.63319	0.370399		3	4	2	0	2	3	0	3	1	0	0	0	0	2	1	1	0	0	1	2	0	0	1	3	1	1	1	0	0	1	1	1	1	1	0	0
PF00413	Peptidase_M10	Matrixin	6	98	2	9	6	86	1.19966	7.50215	0.323053	0.244294		0	0	0	0	0	0	0	0	0	0	0	0	0	0	0	0	1	0	0	0	0	0	0	0	0	0	0	0	0	0	0	0	0	0	0	0
PF00415	RCC1	Regulator of chromosome condensation (RCC1) repeat	19	245	4	19	22	210	1.00431	18.9185	0.000380139	0.00680876		15	26	14	3	36	11	14	19	24	13	0	5	0	14	7	8	8	9	16	16	17	17	9	35	11	19	23	25	23	19	24	12	18	15	4	5
PF00416	Ribosomal_S13	Ribosomal protein S13/S18	19	209	4	18	15	184	1.10923	16.2275	0.209263	0.188864		2	2	2	3	1	1	2	2	1	1	0	0	0	2	2	1	3	3	1	2	1	0	0	2	0	1	0	0	2	3	2	2	3	2	2	2
PF00417	0	0	0	0	0	0	0	0	0	0	FALSE	FALSE		0	0	0	0	0	0	0	0	0	0	0	0	0	0	0	0	0	0	0	0	0	0	0	0	0	0	0	0	0	0	0	0	0	0	0	0
PF00418	Tubulin-binding	Tau and MAP protein, tubulin-binding repeat	0	2	0	0	0	2	0	0.16309	0.17757	-0.171682		0	0	0	0	0	0	0	0	0	0	0	0	0	0	0	0	0	0	0	0	0	0	0	0	0	0	0	0	0	0	0	0	0	0	0	0
PF00420	Oxidored_q2	NADH-ubiquinone/plastoquinone oxidoreductase chain 4L	0	9	0	0	1	8	0	0.733906	0.799065	-0.43019		0	0	0	1	0	0	0	0	0	0	0	0	0	0	0	0	1	1	1	0	0	0	0	0	0	0	0	0	0	0	0	0	0	0	0	0
PF00421	PSII	Photosystem II protein	3	121	0	5	6	107	0	9.21459	2.09096	-0.829232		0	0	0	0	0	1	1	0	0	0	1	2	0	0	0	3	2	0	1	0	0	0	0	0	0	0	0	0	0	0	0	2	0	0	1	1
PF00425	Chorismate_bind	chorismate binding enzyme	19	225	4	19	21	198	1.06393	17.8584	0.0789013	0.108579		3	3	3	1	3	1	2	3	3	2	0	0	0	4	3	1	1	1	3	3	2	3	2	4	1	2	2	2	2	4	5	3	3	4	1	3
PF00428	Ribosomal_60s	60s Acidic ribosomal protein	19	239	4	19	20	202	1.04955	18.103	0.0480555	0.0827665		3	3	3	3	5	2	7	1	4	3	0	0	0	4	2	3	3	3	0	2	2	0	1	5	0	2	0	0	7	4	4	3	3	4	3	2
PF00430	ATP-synt_B	ATP synthase B/B' CF(0)	6	78	0	6	5	69	0	6.03433	0.0002113	-0.00506628		1	1	1	1	1	1	2	1	2	1	0	0	0	0	0	0	1	1	0	1	0	1	0	1	0	0	0	1	0	0	0	0	0	0	0	0
PF00431	CUB	CUB domain	6	102	2	10	8	84	1.33295	7.50215	0.897691	0.464198		0	0	0	0	16	7	4	0	0	1	0	0	0	0	0	0	2	1	0	0	0	0	0	0	0	1	0	0	0	0	0	0	0	0	0	0
PF00432	Prenyltrans	Prenyltransferase and squalene oxidase repeat	19	238	4	19	20	204	1.04018	18.2661	0.031884	0.0663697		3	3	3	2	3	2	1	3	2	3	0	1	0	2	3	2	3	3	3	1	3	3	0	1	1	2	2	3	4	1	0	2	1	0	3	1
PF00433	Pkinase_C	Protein kinase C terminal domain	15	126	2	8	8	116	0.791171	10.1116	0.477541	-0.310213		1	1	1	2	1	0	1	1	0	2	0	0	0	1	0	0	2	1	0	0	0	0	0	0	0	0	0	0	4	1	0	1	1	2	1	0
PF00435	Spectrin	Spectrin repeat	0	27	0	0	2	25	0	2.20172	2.3972	-0.915235		0	0	0	0	0	0	0	0	0	0	0	0	0	0	0	0	0	0	0	0	0	0	0	0	0	0	0	0	0	0	0	0	0	0	0	0
PF00436	SSB	Single-strand binding protein family	11	100	1	8	16	84	0.981053	8.15451	0.00316658	-0.0199399		1	1	1	3	1	1	1	0	0	1	0	0	0	2	1	1	2	3	1	0	0	0	0	0	0	0	0	0	1	0	0	0	0	0	1	1
PF00437	T2SSE	Type II/IV secretion system protein	2	61	1	2	7	50	0.430286	4.64807	1.63766	-0.697567		0	0	0	0	0	0	0	0	0	0	0	0	0	0	0	0	0	0	0	0	0	0	0	0	0	0	0	0	1	0	0	0	0	0	0	0
PF00438	S-AdoMet_synt_N	S-adenosylmethionine synthetase, N-terminal domain	18	233	4	19	21	197	1.06881	17.7768	0.0909883	0.117518		1	1	2	1	1	1	2	1	2	1	0	0	0	1	1	1	1	1	0	1	0	1	0	2	1	1	1	1	2	1	2	1	1	1	1	1
PF00439	Bromodomain	Bromodomain	19	232	4	17	21	204	0.92655	18.3476	0.107105	-0.12874		11	9	13	3	24	9	15	11	11	12	0	1	0	14	11	9	9	12	10	11	8	6	4	15	5	9	9	8	15	15	13	11	15	12	7	7
PF00440	TetR_N	Bacterial regulatory proteins, tetR family	1	6	1	1	0	5	0	0.407725	0.923084	-0.4728		0	0	0	0	0	0	0	0	0	0	0	0	0	0	0	0	0	0	0	0	0	0	0	0	0	0	0	0	0	0	0	0	0	0	0	0
PF00441	Acyl-CoA_dh_1	Acyl-CoA dehydrogenase, C-terminal domain	19	246	4	19	21	210	1.00866	18.8369	0.0015271	0.0137533		4	4	4	4	6	4	4	4	4	4	0	0	0	4	3	1	8	6	4	4	2	3	2	5	2	3	4	2	2	2	6	2	3	4	3	3
PF00443	UCH	Ubiquitin carboxyl-terminal hydrolase	19	246	4	19	22	211	1	19	0	0		13	13	11	9	26	8	15	14	14	18	0	1	0	14	8	9	14	15	19	18	14	13	6	22	7	13	15	13	13	21	19	11	25	10	14	11
PF00445	Ribonuclease_T2	Ribonuclease T2 family	15	192	3	14	15	168	0.938165	14.9227	0.0617343	-0.0948653		1	1	1	1	1	0	3	2	3	2	0	0	0	1	1	0	1	1	1	1	1	1	0	0	0	1	0	1	1	2	1	1	1	2	2	1
PF00447	HSF_DNA-bind	HSF-type DNA-binding	17	198	3	15	20	173	0.953095	15.7382	0.0374594	-0.0723562		4	6	1	0	1	1	0	2	4	2	0	0	0	1	1	1	2	2	1	3	2	0	0	5	3	4	3	2	2	2	1	1	2	1	1	1
PF00448	SRP54	SRP54-type protein, GTPase domain	19	237	4	19	20	205	1.03556	18.3476	0.025081	0.0584064		4	4	5	4	8	3	4	4	4	4	0	0	0	4	3	2	4	4	5	4	3	3	1	3	4	3	3	2	4	4	8	3	6	6	1	5
PF00449	Urease_alpha	Urease alpha-subunit, N-terminal domain	16	156	3	15	14	139	1.20227	12.4764	0.5514	0.339375		0	1	1	0	2	0	1	1	1	1	0	0	0	2	1	0	0	0	0	1	1	1	0	3	0	1	0	1	1	0	0	0	1	0	0	0
PF00450	Peptidase_S10	Serine carboxypeptidase	19	242	4	19	22	208	1.01304	18.7554	0.00345082	0.0208359		2	2	2	5	6	3	7	2	2	3	0	0	0	0	0	0	7	6	4	2	2	2	3	2	2	2	2	2	1	1	1	1	1	2	1	1
PF00453	Ribosomal_L20	Ribosomal protein L20	18	142	4	13	14	127	1.13065	11.4979	0.212083	0.190347		1	1	1	1	0	0	0	0	0	1	0	0	0	0	0	0	0	0	1	0	0	0	0	0	0	0	0	0	0	0	0	0	0	1	1	0
PF00454	PI3_PI4_kinase	Phosphatidylinositol 3- and 4-kinase	19	242	4	19	21	210	1.00866	18.8369	0.0015271	0.0137533		9	8	9	3	14	5	9	7	8	5	0	0	0	16	8	6	8	7	9	7	8	7	3	10	6	9	8	8	17	15	11	8	14	8	6	7
PF00455	DeoRC	DeoR C terminal sensor domain	0	5	0	0	0	4	0	0.32618	0.35514	-0.258677		0	0	0	0	0	0	0	0	0	0	0	0	0	0	0	0	0	0	0	0	0	0	0	0	0	0	0	0	0	0	0	0	0	0	0	0
PF00456	Transketolase_N	Transketolase, thiamine diphosphate binding domain	19	236	4	19	20	202	1.04955	18.103	0.0480555	0.0827665		1	1	1	1	2	2	1	2	2	1	0	0	0	0	0	1	3	3	2	2	2	1	0	4	1	1	1	1	2	3	3	2	2	3	1	3
PF00458	WHEP-TRS	WHEP-TRS domain	17	202	4	17	20	171	1.09149	15.5751	0.140908	0.150347		3	5	1	3	4	5	4	5	5	2	0	0	0	7	5	5	2	1	1	4	4	4	3	6	3	5	3	3	4	5	4	2	2	3	1	1
PF00459	Inositol_P	Inositol monophosphatase family	19	235	4	19	22	202	1.04018	18.2661	0.031884	0.0663697		8	9	8	7	11	4	4	8	5	5	0	0	0	8	7	8	6	6	4	7	6	9	5	8	3	7	5	5	10	9	8	7	11	9	3	3
PF00460	Flg_bb_rod	Flagella basal body rod protein	0	6	0	0	0	5	0	0.407725	0.443925	-0.296507		0	0	0	0	0	0	0	0	0	0	0	0	0	0	0	0	0	0	0	0	0	0	0	0	0	0	0	0	0	0	0	0	0	0	0	0
PF00462	Glutaredoxin	Glutaredoxin	19	245	4	19	22	209	1.00866	18.8369	0.0015271	0.0137533		13	13	8	6	15	9	11	9	8	19	0	0	0	4	5	6	10	9	7	9	10	8	3	7	8	11	9	10	10	6	6	3	6	7	6	7
PF00463	ICL	Isocitrate lyase family	19	228	4	18	21	197	1.01255	17.7768	0.00303006	0.0194959		2	2	1	2	1	1	0	1	2	1	0	0	0	1	1	1	3	2	2	1	1	2	1	1	0	1	2	2	1	1	1	1	1	1	1	1
PF00464	SHMT	Serine hydroxymethyltransferase	19	242	4	19	20	208	1.02193	18.5923	0.00966917	0.0354251		3	3	3	3	6	4	5	3	3	3	0	0	0	3	3	3	3	3	3	3	2	3	0	3	5	3	3	3	4	2	2	3	3	2	2	3
PF00465	Fe-ADH	Iron-containing alcohol dehydrogenase	15	220	1	12	19	192	0.697431	17.206	1.70688	-0.718078		2	2	2	1	1	2	2	1	1	2	0	0	0	0	0	1	3	4	1	1	2	2	1	3	0	2	2	2	2	1	2	1	2	2	3	0
PF00466	Ribosomal_L10	Ribosomal protein L10	19	237	4	19	20	204	1.04018	18.2661	0.031884	0.0663697		3	3	3	3	3	2	4	1	4	3	0	0	0	4	1	2	3	3	2	2	1	1	0	2	1	0	1	0	6	4	5	2	3	2	1	2
PF00467	KOW	KOW motif	18	244	4	19	22	206	1.02193	18.5923	0.00966917	0.0354251		3	4	4	3	5	5	6	5	4	5	0	0	0	13	6	3	3	5	2	4	4	2	0	4	1	2	1	2	4	7	9	4	6	6	2	4
PF00468	Ribosomal_L34	Ribosomal protein L34	14	86	2	10	9	79	1.39354	7.17597	1.19918	0.563066		2	2	2	2	2	1	0	2	1	2	0	0	0	1	1	1	1	1	1	0	0	1	0	1	1	2	1	2	0	1	0	1	0	1	1	1
PF00469	F-protein	Negative factor, (F-Protein) or Nef	0	0	0	0	0	0	0	0	FALSE	FALSE		0	0	0	0	0	0	0	0	0	0	0	0	0	0	0	0	0	0	0	0	0	0	0	0	0	0	0	0	0	0	0	0	0	0	0	0
PF00471	Ribosomal_L33	Ribosomal protein L33	18	119	4	15	9	113	1.50777	9.9485	2.76582	1.01639		2	2	2	2	1	1	2	2	1	2	0	0	0	0	0	0	2	2	0	1	1	1	1	2	1	2	1	1	2	1	0	0	0	1	1	1
PF00472	RF-1	RF-1 domain	19	237	4	19	22	204	1.03097	18.4292	0.0191182	0.0505963		5	4	4	4	3	3	3	2	2	3	0	0	0	6	4	3	2	3	6	4	3	4	1	5	0	3	3	3	4	3	3	4	6	5	3	3
PF00474	SSF	Sodium:solute symporter family	19	206	4	17	20	180	1.04237	16.309	0.0316551	0.0661147		2	2	3	2	2	2	2	0	1	1	0	0	0	4	2	1	0	1	2	0	2	2	2	3	2	2	2	2	1	2	5	2	2	1	1	1
PF00475	IGPD	Imidazoleglycerol-phosphate dehydratase	17	181	3	17	18	157	1.19128	14.2704	0.564038	0.344249		1	1	1	1	1	1	2	1	1	1	0	0	0	1	1	0	1	1	1	1	0	0	1	1	1	0	1	0	3	1	1	1	1	1	0	0
PF00476	DNA_pol_A	DNA polymerase family A	19	226	4	19	18	199	1.07373	17.6953	0.103998	0.126631		3	3	3	0	2	1	1	3	3	1	0	0	0	3	2	2	2	2	5	2	2	2	1	1	2	3	3	3	7	4	6	3	4	1	2	1
PF00478	IMPDH	IMP dehydrogenase / GMP reductase domain	19	243	4	19	20	209	1.01747	18.6738	0.00616141	0.028059		2	1	3	1	5	4	2	3	4	1	0	0	0	3	1	1	1	1	2	2	1	2	1	1	1	1	1	1	3	1	2	2	2	1	2	1
PF00479	G6PD_N	Glucose-6-phosphate dehydrogenase, NAD binding domain	15	204	1	13	17	179	0.813373	15.9828	0.602774	-0.359		3	3	1	2	3	3	2	2	2	3	0	0	0	3	2	2	2	2	2	3	3	3	0	4	1	3	2	3	2	0	0	1	0	0	2	2
PF00480	ROK	ROK family	15	157	2	11	15	137	0.887465	12.3948	0.169887	-0.167356		1	1	1	0	1	0	1	0	0	1	0	0	0	1	1	1	0	0	0	1	1	1	0	2	1	1	1	1	1	2	1	1	2	1	0	0
PF00481	PP2C	Protein phosphatase 2C	19	247	4	19	22	210	1.00431	18.9185	0.000380139	0.00680876		17	15	15	14	25	11	24	14	12	29	0	0	0	16	14	10	25	21	21	9	13	11	5	10	6	13	10	12	15	21	22	13	21	19	12	12
PF00482	T2SSF	Type II secretion system (T2SS), protein F	1	7	1	1	1	6	0	0.570815	0.347489	-0.255286		0	0	0	0	0	0	0	0	0	0	0	0	0	0	0	0	0	0	0	0	0	0	0	0	0	0	0	0	0	0	0	0	0	0	0	0
PF00483	NTP_transferase	Nucleotidyl transferase	17	185	4	19	14	160	1.33908	14.1888	1.76082	0.733951		5	5	5	5	7	5	3	4	5	7	0	0	0	1	3	2	6	6	6	3	5	4	0	4	4	3	4	3	3	6	3	3	6	3	4	2
PF00484	Pro_CA	Carbonic anhydrase	13	139	4	13	13	118	1.21695	10.6824	0.543102	0.336158		1	0	1	1	2	2	0	0	0	1	0	0	0	1	1	1	3	3	0	0	0	0	0	0	0	0	0	0	1	1	1	1	1	1	1	2
PF00485	PRK	Phosphoribulokinase / Uridine kinase family	19	239	4	19	21	205	1.03097	18.4292	0.0191182	0.0505963		3	3	4	2	7	2	3	3	3	5	0	0	0	4	3	3	5	3	3	3	2	2	0	3	2	1	3	2	5	3	3	3	3	3	3	3
PF00486	Trans_reg_C	Transcriptional regulatory protein, C terminal	3	18	2	3	3	13	2.29934	1.30472	2.36516	0.90633		0	0	0	0	0	0	0	0	0	1	0	1	0	0	0	0	0	0	0	0	0	0	0	0	0	0	0	0	0	0	0	0	0	0	0	0
PF00487	FA_desaturase	Fatty acid desaturase	19	247	4	19	22	211	1	19	0	0		15	15	13	7	18	14	17	9	11	18	0	1	0	6	5	5	9	10	5	9	11	10	1	13	12	12	11	9	14	10	12	9	12	13	5	4
PF00488	MutS_V	MutS domain V	19	230	4	18	21	198	1.00793	17.8584	0.00121478	0.012246		10	10	8	1	9	0	3	5	7	2	0	1	0	16	7	5	2	3	10	7	6	5	5	7	3	6	7	5	10	7	4	7	8	4	2	3
PF00490	ALAD	Delta-aminolevulinic acid dehydratase	18	222	4	19	20	189	1.11483	17.0429	0.242893	0.206123		1	1	1	1	1	1	1	1	1	1	0	0	0	1	1	1	1	1	1	1	1	1	0	1	0	1	0	0	2	1	1	1	1	2	0	0
PF00491	Arginase	Arginase family	17	187	4	17	14	163	1.17782	14.4335	0.493056	0.316442		1	2	0	0	0	0	1	1	1	0	0	0	0	1	1	1	0	0	0	0	2	2	0	1	2	2	1	2	0	0	0	0	0	0	0	0
PF00493	MCM	MCM P-loop domain	19	241	4	18	21	209	0.959725	18.7554	0.032911	-0.0675045		9	8	10	6	13	3	12	9	9	7	0	0	0	23	10	8	8	8	9	10	7	9	1	9	8	8	8	8	10	12	16	9	10	8	8	6
PF00494	SQS_PSY	Squalene/phytoene synthase	19	236	4	19	19	207	1.03097	18.4292	0.0191182	0.0505963		4	4	4	2	4	2	2	3	4	2	0	0	0	9	3	3	4	3	3	3	3	5	2	2	4	4	3	4	1	4	4	2	2	5	1	3
PF00497	SBP_bac_3	Bacterial extracellular solute-binding proteins, family 3	11	166	2	12	15	143	0.931379	12.8841	0.0656442	-0.0981127		0	0	0	0	0	0	1	0	1	0	0	0	0	0	0	0	7	3	5	0	0	0	0	0	0	1	0	0	0	0	0	0	0	0	4	6
PF00498	FHA	FHA domain	19	242	4	19	21	209	1.01304	18.7554	0.00345082	0.0208359		14	12	10	5	21	4	8	9	10	15	0	0	0	8	6	6	10	8	10	7	7	7	4	13	2	8	7	9	6	14	10	7	10	9	5	4
PF00499	Oxidored_q3	NADH-ubiquinone/plastoquinone oxidoreductase chain 6	1	5	0	0	1	4	0	0.407725	0.443925	-0.296507		0	0	0	0	0	0	0	0	0	0	0	0	0	0	0	0	0	0	0	0	0	0	0	0	0	0	0	0	0	0	0	0	0	0	0	0
PF00501	AMP-binding	AMP-binding enzyme	19	249	4	19	22	210	1.00431	18.9185	0.000380139	0.00680876		15	16	13	6	25	7	18	10	11	9	1	1	0	13	5	7	17	20	15	10	11	16	7	15	7	12	14	12	17	17	19	11	16	12	8	9
PF00502	Phycobilisome	Phycobilisome protein	1	11	0	0	2	9	0	0.896996	0.976636	-0.490756		0	0	0	0	0	0	0	0	0	0	0	0	0	0	0	0	0	0	0	0	0	0	0	0	0	0	0	0	0	0	0	0	0	0	0	0
PF00503	G-alpha	G-protein alpha subunit	12	245	2	17	22	205	0.918386	18.5107	0.133418	-0.145746		0	0	0	8	5	7	11	6	9	9	0	0	0	4	4	4	8	7	5	4	4	4	1	5	7	2	3	1	4	3	6	3	3	4	1	3
PF00504	Chloroa_b-bind	Chlorophyll A-B binding protein	19	242	4	19	22	209	1.00866	18.8369	0.0015271	0.0137533		31	34	24	32	46	35	34	24	26	48	0	0	0	14	15	13	30	23	12	17	16	17	7	27	20	17	18	14	17	20	17	15	25	18	7	16
PF00505	HMG_box	HMG (high mobility group) box	19	248	4	19	22	211	1	19	0	0		12	13	9	5	25	10	9	11	9	11	0	0	0	12	9	6	8	7	7	11	8	9	4	14	5	10	8	8	10	7	7	7	8	7	3	4
PF00507	Oxidored_q4	NADH-ubiquinone/plastoquinone oxidoreductase, chain 3	2	9	1	1	0	9	0	0.733906	0.10412	-0.126714		0	0	0	0	0	0	0	0	0	0	0	0	0	0	0	0	1	1	1	0	0	0	0	0	0	0	0	0	0	0	0	0	0	0	0	0
PF00510	COX3	Cytochrome c oxidase subunit III	1	10	0	0	1	10	0	0.896996	0.976636	-0.490756		0	0	0	1	0	0	0	0	0	0	0	0	0	0	0	0	1	1	0	0	0	0	0	0	0	0	0	0	0	0	0	0	0	0	0	0
PF00512	HisKA	His Kinase A (phospho-acceptor) domain	19	215	4	18	19	185	1.08204	16.6352	0.121044	0.137925		6	5	1	0	20	13	7	5	5	5	0	1	0	4	2	3	2	6	6	5	4	4	5	6	4	4	3	4	2	2	6	2	4	2	1	3
PF00514	Arm	Armadillo/beta-catenin-like repeat	19	245	4	19	21	210	1.00866	18.8369	0.0015271	0.0137533		6	5	2	5	89	25	36	7	8	32	0	0	0	8	3	3	21	18	16	10	10	12	6	12	9	10	12	10	11	6	5	4	4	7	5	3
PF00515	TPR_1	Tetratricopeptide repeat	19	248	4	19	22	211	1	19	0	0		6	10	10	33	95	39	75	38	38	86	0	5	0	51	33	31	64	47	58	39	53	42	24	59	32	52	42	46	49	44	51	31	49	37	24	17
PF00517	GP41	Retroviral envelope protein	0	1	0	0	0	1	0	0.0815451	0.088785	-0.115926		0	0	0	0	0	0	0	0	0	0	0	0	0	0	0	0	0	0	0	0	0	0	0	0	0	0	0	0	0	0	0	0	0	0	0	0
PF00520	Ion_trans	Ion transport protein	19	241	4	19	21	207	1.02193	18.5923	0.00966917	0.0354251		21	31	16	1	98	34	49	23	24	35	0	0	0	13	9	10	19	15	23	27	24	20	10	48	15	26	25	25	30	21	24	14	24	34	3	1
PF00521	DNA_topoisoIV	DNA gyrase/topoisomerase IV, subunit A	19	214	4	19	20	183	1.14778	16.5536	0.39066	0.274127		2	2	2	0	8	2	2	2	2	2	0	0	0	3	2	2	1	2	2	2	2	2	0	2	1	2	2	2	2	3	3	2	2	4	2	1
PF00526	Dicty_CTDC	Dictyostelium (slime mold) repeat	1	11	0	1	1	10	0	0.896996	0.0127838	-0.0409688		0	0	0	0	0	0	0	0	0	0	0	0	0	0	0	0	0	0	0	0	0	0	0	0	0	0	0	0	0	0	0	0	0	0	0	0
PF00528	BPD_transp_1	Binding-protein-dependent transport system inner membrane component	1	12	0	0	1	11	0	0.978541	1.06542	-0.520019		0	0	0	2	0	0	0	0	0	0	0	0	0	0	0	0	2	2	2	0	0	0	0	0	0	0	0	0	0	0	0	0	0	0	0	0
PF00529	HlyD	HlyD membrane-fusion protein of T1SS	0	48	0	2	5	37	0	3.42489	0.642851	-0.373988		0	0	0	0	1	1	0	0	0	0	0	1	0	0	0	0	0	0	0	0	1	0	0	0	0	1	0	1	0	0	0	0	0	0	1	0
PF00530	SRCR	Scavenger receptor cysteine-rich domain	8	92	3	7	6	83	0.964518	7.25751	0.00988422	-0.0358322		0	0	0	1	2	0	0	0	0	7	0	0	0	0	0	0	4	2	0	0	0	0	0	0	0	0	0	0	2	0	0	0	0	0	0	0
PF00532	Peripla_BP_1	Periplasmic binding proteins and sugar binding domain of LacI family	0	17	0	1	1	15	0	1.30472	0.0770845	-0.107189		0	0	0	0	0	0	0	0	0	0	0	0	0	0	0	0	0	0	0	0	0	0	0	0	0	0	0	0	0	0	0	0	0	0	0	0
PF00533	BRCT	BRCA1 C Terminus (BRCT) domain	18	235	4	19	22	201	1.04484	18.1845	0.0395383	0.0744889		5	7	5	1	9	2	4	6	8	8	0	0	0	10	6	7	4	2	5	3	8	4	2	4	3	6	9	8	7	10	13	10	11	8	4	4
PF00534	Glycos_transf_1	Glycosyl transferases group 1	19	243	4	19	21	208	1.01747	18.6738	0.00616141	0.028059		16	17	17	9	29	17	12	17	18	12	1	0	0	25	19	16	20	14	17	15	13	12	6	14	13	14	13	14	26	27	26	12	18	22	14	14
PF00535	Glycos_transf_2	Glycosyl transferase family 2	19	240	4	19	21	207	1.02193	18.5923	0.00966917	0.0354251		8	10	7	4	19	5	7	5	5	11	1	0	0	17	11	11	4	2	5	4	3	6	3	8	0	6	3	3	7	5	7	6	4	7	4	3
PF00536	SAM_1	SAM domain (Sterile alpha motif)	17	233	4	18	20	201	0.998809	18.0215	2.76367e-05	-0.00182548		6	7	1	1	8	3	9	5	1	11	0	0	0	4	2	2	3	2	4	4	2	2	0	4	2	3	3	2	3	1	2	1	3	1	0	0
PF00538	Linker_histone	linker histone H1 and H5 family	14	182	4	16	21	151	1.14076	14.0258	0.300297	0.233813		2	2	0	2	2	3	0	2	1	4	0	0	0	0	0	0	1	1	0	1	0	2	1	1	1	1	2	2	0	2	1	0	1	0	0	0
PF00542	Ribosomal_L12	Ribosomal protein L7/L12 C-terminal domain	18	236	4	19	20	202	1.04955	18.103	0.0480555	0.0827665		2	2	2	2	3	2	2	1	1	1	0	0	0	1	1	1	2	2	2	1	1	1	0	1	0	2	2	0	2	2	3	2	3	2	1	1
PF00543	P-II	Nitrogen regulatory protein P-II	2	35	0	4	3	28	0	2.5279	0.924006	-0.473111		1	1	0	1	1	1	1	1	1	1	0	0	0	0	0	0	1	1	1	0	0	0	0	0	0	0	0	0	0	0	0	0	0	0	1	1
PF00544	Pectate_lyase_4	Pectate lyase	2	7	1	2	0	7	3.50376	0.570815	3.82066	1.29564		0	0	0	0	0	0	0	0	0	1	0	0	0	0	0	0	0	0	0	0	0	0	0	0	0	0	0	0	0	0	0	0	0	0	0	0
PF00545	Ribonuclease	ribonuclease	0	2	0	0	0	1	0	0.0815451	0.088785	-0.115926		0	0	0	0	0	0	0	0	0	0	0	0	0	0	0	0	0	0	0	0	0	0	0	0	0	0	0	0	0	0	0	0	0	0	0	0
PF00547	Urease_gamma	Urease, gamma subunit	15	142	2	13	14	126	1.13872	11.4163	0.237407	0.203367		0	1	1	0	2	0	1	1	1	1	0	0	0	2	1	0	0	0	0	1	1	1	0	3	0	1	0	1	1	0	0	0	0	0	0	0
PF00548	Peptidase_C3	3C cysteine protease (picornain 3C)	0	2	0	0	0	2	0	0.16309	0.17757	-0.171682		0	0	0	0	0	0	0	0	0	0	0	0	0	0	0	0	1	0	0	0	0	0	0	0	0	0	0	0	0	0	0	0	0	0	0	0
PF00549	Ligase_CoA	CoA-ligase	19	234	4	19	20	203	1.04484	18.1845	0.0395383	0.0744889		2	2	2	3	4	2	2	2	2	2	0	0	0	2	1	1	3	3	3	1	1	1	0	2	2	1	2	1	3	2	2	2	3	2	3	1
PF00550	PP-binding	Phosphopantetheine attachment site	19	240	4	19	20	203	1.04484	18.1845	0.0395383	0.0744889		9	9	7	2	13	6	8	5	9	7	4	8	0	3	3	0	4	4	3	7	5	5	4	12	4	5	4	4	5	10	4	8	3	5	2	5
PF00551	Formyl_trans_N	Formyl transferase	19	227	4	18	19	198	1.01722	17.6953	0.00567474	0.0268946		2	2	2	1	5	2	1	3	2	3	0	0	0	0	1	1	3	3	2	2	1	2	1	4	0	1	2	1	2	1	2	2	1	2	2	1
PF00553	CBM_2	Cellulose binding domain	1	9	0	1	0	9	0	0.733906	0.10412	-0.126714		0	0	0	0	0	0	0	0	0	0	0	0	0	0	0	0	0	0	0	0	0	0	0	0	0	0	0	0	0	0	0	0	0	0	1	1
PF00557	Peptidase_M24	Metallopeptidase family M24	19	244	4	19	21	209	1.01304	18.7554	0.00345082	0.0208359		9	9	10	8	17	10	9	6	7	9	0	2	0	10	7	8	8	8	10	9	8	8	1	16	6	7	8	8	11	12	14	8	15	8	5	4
PF00560	LRR_1	Leucine Rich Repeat	18	246	4	19	22	209	1.00866	18.8369	0.0015271	0.0137533		4	12	1	10	98	47	69	28	27	48	0	0	0	14	8	12	41	29	27	31	36	27	5	43	15	35	42	46	13	16	16	13	13	8	9	12
PF00561	Abhydrolase_1	alpha/beta hydrolase fold	19	244	4	19	22	209	1.00866	18.8369	0.0015271	0.0137533		27	29	23	13	29	9	24	16	17	30	0	1	0	17	13	9	23	23	20	14	18	17	14	23	7	17	17	17	23	23	18	18	19	17	14	13
PF00562	RNA_pol_Rpb2_6	RNA polymerase Rpb2, domain 6	19	237	4	19	21	205	1.03097	18.4292	0.0191182	0.0505963		3	4	4	1	7	3	3	1	3	3	0	0	0	4	4	3	3	3	3	4	2	3	0	3	3	2	1	1	3	3	4	3	3	3	1	4
PF00563	EAL	EAL domain	3	18	2	3	1	17	2.04386	1.46781	1.71958	0.721825		0	0	0	0	0	0	0	0	0	0	0	0	0	0	0	0	0	0	0	0	0	0	0	0	0	0	0	0	0	0	0	0	0	0	0	0
PF00564	PB1	PB1 domain	13	199	3	17	18	168	1.12083	15.1674	0.239309	0.204324		6	4	2	1	5	3	2	3	3	4	0	0	0	4	3	2	2	3	2	2	4	4	2	3	3	5	4	4	4	4	4	4	4	5	1	0
PF00565	SNase	Staphylococcal nuclease homologue	19	213	4	17	19	184	1.02696	16.5536	0.0130147	0.0413536		2	2	3	2	2	1	0	1	1	2	0	0	0	1	1	1	3	2	2	1	1	2	0	2	1	2	1	1	1	4	3	2	3	3	2	1
PF00566	RabGAP-TBC	Rab-GTPase-TBC domain	19	242	4	19	21	208	1.01747	18.6738	0.00616141	0.028059		8	10	8	5	11	3	7	12	16	8	0	0	0	16	9	7	13	11	10	9	10	7	4	15	3	8	7	10	7	12	15	7	12	7	7	4
PF00567	TUDOR	Tudor domain	16	219	2	14	18	192	0.817544	17.1245	0.617267	-0.364451		1	1	2	1	2	1	0	1	1	1	0	0	0	1	1	1	1	1	1	1	1	1	0	2	1	1	1	1	1	1	1	1	1	1	1	1
PF00568	WH1	WH1 domain	0	18	0	0	3	15	0	1.46781	1.59813	-0.685778		0	0	0	0	0	0	0	0	0	0	0	0	0	0	0	0	0	0	0	0	0	0	0	0	0	0	0	0	0	0	0	0	0	0	0	0
PF00569	ZZ	Zinc finger, ZZ type	19	236	4	19	19	203	1.04955	18.103	0.0480555	0.0827665		9	8	7	0	10	3	6	5	4	5	0	2	0	6	4	2	3	3	2	6	3	3	1	6	3	4	6	4	6	6	7	3	4	5	1	2
PF00570	HRDC	HRDC domain	17	191	3	15	20	163	1.00518	14.9227	0.000432529	0.00726656		1	1	0	0	1	1	2	1	2	0	0	0	0	1	2	2	1	0	4	2	0	1	1	4	0	0	1	1	1	0	0	0	0	0	1	0
PF00571	CBS	CBS domain	19	245	4	19	22	210	1.00431	18.9185	0.000380139	0.00680876		18	19	12	8	14	7	10	9	13	14	0	0	0	5	6	5	13	12	15	7	8	8	8	9	6	7	7	6	13	14	20	11	18	16	5	4
PF00572	Ribosomal_L13	Ribosomal protein L13	19	231	4	19	17	200	1.07373	17.6953	0.103998	0.126631		3	3	3	3	2	1	4	1	5	3	0	0	0	1	0	2	3	3	2	0	0	1	1	3	2	0	2	1	3	3	3	1	3	4	1	1
PF00573	Ribosomal_L4	Ribosomal protein L4/L1 family	19	235	4	19	20	202	1.04955	18.103	0.0480555	0.0827665		3	3	3	3	4	2	4	3	2	3	0	0	0	2	2	0	2	3	2	2	2	2	0	2	2	2	2	2	2	3	3	2	4	4	0	0
PF00574	CLP_protease	Clp protease	19	240	4	19	20	208	1.02193	18.5923	0.00966917	0.0354251		8	8	8	7	10	6	7	5	7	10	0	0	0	10	6	7	7	8	6	5	5	7	1	4	5	6	4	6	3	13	13	6	9	9	8	8
PF00575	S1	S1 RNA binding domain	19	247	4	19	22	210	1.00431	18.9185	0.000380139	0.00680876		12	12	12	26	16	9	9	8	10	10	0	0	0	13	7	8	11	10	13	10	9	8	4	14	6	11	8	11	17	13	15	10	14	13	8	6
PF00576	Transthyretin	HIUase/Transthyretin family	17	146	4	11	7	137	0.936769	11.7425	0.0507966	-0.0852957		0	1	0	1	1	1	1	0	0	0	0	0	0	1	1	1	1	0	1	0	1	1	0	0	1	1	0	1	0	0	0	0	0	0	1	0
PF00578	AhpC-TSA	AhpC/TSA family	19	246	4	19	22	210	1.00431	18.9185	0.000380139	0.00680876		7	9	10	11	13	7	8	3	3	11	0	0	0	5	2	1	19	13	10	2	4	2	1	1	7	3	4	3	4	3	3	3	3	3	6	5
PF00579	tRNA-synt_1b	tRNA synthetases class I (W and Y)	19	241	4	19	22	205	1.02643	18.5107	0.0139846	0.0429367		4	4	5	4	8	4	4	4	3	4	0	0	0	5	4	3	5	4	4	4	3	3	1	3	3	4	3	3	3	4	3	3	3	2	4	4
PF00580	UvrD-helicase	UvrD/REP helicase N-terminal domain	17	180	4	18	16	154	1.29845	13.8627	1.3331	0.605102		3	2	2	0	6	0	3	3	4	4	0	0	0	1	1	1	1	0	5	3	3	1	0	4	0	2	3	2	5	5	4	3	3	2	0	0
PF00581	Rhodanese	Rhodanese-like domain	19	243	4	19	21	208	1.01747	18.6738	0.00616141	0.028059		23	18	11	18	21	8	12	11	13	30	0	0	0	20	12	7	22	22	15	15	10	9	5	14	7	10	10	9	18	18	16	15	13	17	11	13
PF00582	Usp	Universal stress protein family	10	122	3	10	7	106	1.08524	9.21459	0.0723657	0.103516		8	6	5	15	0	1	3	0	0	1	0	1	0	0	1	3	8	6	5	1	1	0	0	0	0	2	0	1	1	4	0	0	1	0	4	4
PF00583	Acetyltransf_1	Acetyltransferase (GNAT) family	19	248	4	19	22	210	1.00431	18.9185	0.000380139	0.00680876		33	36	26	24	36	19	24	31	28	27	1	0	0	19	11	7	24	22	30	27	19	21	10	31	9	20	18	21	18	20	18	17	23	19	17	18
PF00584	SecE	SecE/Sec61-gamma subunits of protein translocation complex	15	160	2	10	13	144	0.781093	12.8026	0.664441	-0.381956		1	1	1	0	1	1	1	0	2	0	0	0	0	1	1	0	1	1	0	1	0	1	0	1	1	1	1	1	1	1	1	1	1	1	0	1
PF00585	Thr_dehydrat_C	C-terminal regulatory domain of Threonine dehydratase	17	199	3	15	19	177	0.938507	15.9828	0.0653905	-0.0979044		1	1	1	1	1	1	1	1	1	1	0	0	0	1	1	1	2	1	1	1	1	1	1	1	1	1	1	1	1	1	2	1	1	1	1	1
PF00586	AIRS	AIR synthase related protein, N-terminal domain	19	225	4	18	20	195	1.02668	17.5322	0.0134983	0.0421494		1	1	1	2	3	2	1	1	2	1	0	0	0	3	2	1	2	3	3	1	1	1	1	3	1	0	1	0	3	2	2	2	3	2	2	2
PF00587	tRNA-synt_2b	tRNA synthetase class II core domain (G, H, P, S and T)	19	243	4	19	21	208	1.01747	18.6738	0.00616141	0.028059		9	9	9	9	11	9	10	10	10	11	0	1	0	9	8	8	11	10	12	8	9	9	1	10	7	9	9	9	11	11	8	8	10	11	6	10
PF00588	SpoU_methylase	SpoU rRNA Methylase family	19	235	4	19	21	204	1.03556	18.3476	0.025081	0.0584064		12	12	10	1	14	5	4	7	7	6	0	1	0	7	5	6	9	4	8	8	6	8	7	11	4	5	8	8	12	6	8	4	8	11	4	3
PF00589	Phage_integrase	Phage integrase family	6	52	1	4	6	44	0.981053	4.07725	0.00158329	-0.014008		0	0	2	0	1	0	0	0	0	0	0	1	0	1	1	1	0	0	0	0	0	0	0	3	0	1	0	0	1	0	0	0	2	0	1	0
PF00590	TP_methylase	Tetrapyrrole (Corrin/Porphyrin) Methylases	19	233	4	18	22	201	0.989851	18.1845	0.00202579	-0.0158778		5	5	4	3	6	4	4	3	3	3	0	0	0	4	3	2	4	3	4	5	4	4	2	7	0	4	3	3	6	4	4	4	5	6	2	2
PF00591	Glycos_transf_3	Glycosyl transferase family, a/b domain	19	214	4	18	20	187	1.06636	16.8798	0.0803655	0.109689		1	1	1	1	0	1	1	1	1	1	0	0	0	1	1	1	1	1	1	0	0	1	0	0	1	1	1	1	1	1	2	1	1	1	1	1
PF00593	TonB_dep_Rec	TonB dependent receptor	3	8	2	2	1	9	0	0.815451	1.84617	-0.758878		0	0	0	0	0	0	0	0	0	0	0	0	0	0	0	0	0	0	0	0	0	0	0	0	0	0	0	0	0	0	0	0	0	0	0	0
PF00594	Gla	Vitamin K-dependent carboxylation/gamma-carboxyglutamic (GLA) domain	0	1	0	0	0	1	0	0.0815451	0.088785	-0.115926		0	0	0	0	0	0	0	0	0	0	0	0	0	0	0	0	0	0	0	0	0	0	0	0	0	0	0	0	0	0	0	0	0	0	0	0
PF00595	PDZ	PDZ domain	19	244	4	19	22	208	1.01304	18.7554	0.00345082	0.0208359		3	2	6	2	5	2	4	3	4	2	0	0	0	4	3	4	5	3	3	4	3	6	4	6	3	3	1	6	5	3	3	2	2	4	1	2
PF00596	Aldolase_II	Class II Aldolase and Adducin N-terminal domain	18	195	4	16	15	173	1.04367	15.3305	0.0316162	0.0660713		1	1	1	1	1	1	1	0	0	1	0	0	0	0	0	1	1	1	1	1	1	1	1	0	0	0	1	1	1	1	1	1	1	1	1	1
PF00597	0	0	0	0	0	0	0	0	0	0	FALSE	FALSE		0	0	0	0	0	0	0	0	0	0	0	0	0	0	0	0	0	0	0	0	0	0	0	0	0	0	0	0	0	0	0	0	0	0	0	0
PF00607	Gag_p24	gag gene protein p24 (core nucleocapsid protein)	0	1	0	0	0	1	0	0.0815451	0.088785	-0.115926		0	0	0	0	0	0	0	0	0	0	0	0	0	0	0	0	0	0	0	0	0	0	0	0	0	0	0	0	0	0	0	0	0	0	0	0
PF00608	Adeno_shaft	Adenoviral fibre protein (repeat/shaft region)	0	3	0	0	0	1	0	0.0815451	0.088785	-0.115926		0	0	0	0	0	0	0	0	0	0	0	0	0	0	0	0	0	0	0	0	0	0	0	0	0	0	0	0	0	0	0	0	0	0	0	0
PF00609	DAGK_acc	Diacylglycerol kinase accessory domain	18	205	3	17	18	180	1.0529	16.1459	0.0488467	0.0835027		4	4	2	0	4	1	4	3	3	2	0	0	0	2	2	1	2	2	3	2	4	3	1	2	2	4	3	3	3	3	6	2	4	2	1	1
PF00610	DEP	Domain found in Dishevelled, Egl-10, and Pleckstrin (DEP)	13	152	3	13	16	128	1.10709	11.7425	0.145554	0.153155		2	2	2	0	6	1	4	0	0	16	0	0	0	2	1	1	0	0	0	0	1	2	2	0	0	1	2	2	3	4	3	3	5	3	0	0
PF00611	FCH	Fes/CIP4, and EFC/F-BAR homology domain	3	41	1	4	3	30	1.48644	2.69099	0.686704	0.390099		0	0	0	0	0	0	0	0	0	0	0	0	0	0	0	0	0	0	0	0	0	0	0	0	0	0	0	0	0	0	0	0	0	0	0	0
PF00612	IQ	IQ calmodulin-binding motif	19	235	4	19	21	203	1.04018	18.2661	0.031884	0.0663697		13	17	5	3	30	10	12	5	5	18	0	0	0	7	4	5	9	6	17	8	13	8	3	8	6	11	16	10	4	4	5	1	3	1	1	4
PF00613	PI3Ka	Phosphoinositide 3-kinase family, accessory domain (PIK domain)	16	180	4	16	14	155	1.16101	13.7811	0.386016	0.272133		1	1	1	0	1	1	1	1	1	0	0	0	0	2	1	1	2	2	2	1	1	1	0	1	0	1	1	1	1	1	2	1	1	2	2	1
PF00614	PLDc	Phospholipase D Active site motif	7	118	2	10	9	96	1.16792	8.56223	0.260851	0.215001		0	0	0	0	0	0	1	0	0	0	0	0	0	0	0	0	1	0	0	0	0	0	0	0	0	0	0	0	0	0	0	0	0	0	0	0
PF00615	RGS	Regulator of G protein signaling domain	10	116	3	9	12	99	0.99431	9.0515	0.000316949	-0.00621297		0	0	0	0	0	0	0	0	0	0	0	0	0	0	0	0	0	0	0	0	0	0	0	0	0	0	0	0	0	0	0	0	0	0	0	0
PF00616	RasGAP	GTPase-activator protein for Ras-like GTPase	3	28	1	2	2	23	0.981053	2.03863	0.000791646	-0.00985945		0	0	0	0	0	0	0	0	0	0	0	0	0	0	0	0	0	0	0	0	0	0	0	0	0	0	0	0	0	0	0	0	0	0	0	0
PF00617	RasGEF	RasGEF domain	4	37	2	4	2	31	1.48644	2.69099	0.686704	0.390099		0	0	0	0	0	0	0	0	0	0	0	0	0	0	0	0	0	0	0	0	0	0	0	0	0	0	0	0	0	0	0	0	0	0	0	0
PF00618	RasGEF_N	RasGEF N-terminal motif	2	15	0	1	1	12	0	1.06009	0.00368468	-0.021547		0	0	0	0	0	0	0	0	0	0	0	0	0	0	0	0	0	0	0	0	0	0	0	0	0	0	0	0	0	0	0	0	0	0	0	0
PF00620	RhoGAP	RhoGAP domain	16	193	4	16	18	166	1.06636	15.0043	0.071436	0.102781		2	1	0	0	1	0	4	1	1	2	1	0	0	0	0	0	3	1	1	1	1	1	0	1	0	1	0	1	0	1	3	1	1	2	0	0
PF00621	RhoGEF	RhoGEF domain	10	65	4	9	5	57	1.78014	5.05579	3.31292	1.16281		0	0	0	0	0	0	0	0	0	0	0	0	0	0	0	0	0	0	0	0	0	0	0	0	0	0	0	0	0	0	0	0	0	0	0	0
PF00622	SPRY	SPRY domain	19	243	4	19	22	207	1.01747	18.6738	0.00616141	0.028059		2	3	3	2	5	2	3	2	3	2	0	0	0	4	2	2	4	4	6	3	1	3	0	7	1	3	2	2	2	1	1	1	2	2	2	2
PF00623	RNA_pol_Rpb1_2	RNA polymerase Rpb1, domain 2	19	211	4	19	18	182	1.165	16.309	0.479739	0.311099		3	3	3	0	6	5	3	1	5	3	0	0	0	3	3	1	3	3	3	3	3	3	2	5	1	3	3	3	5	4	3	3	4	3	1	2
PF00625	Guanylate_kin	Guanylate kinase	19	233	4	18	21	202	0.989851	18.1845	0.00202579	-0.0158778		3	3	1	2	5	2	3	3	3	3	0	0	0	1	1	0	4	5	5	3	4	3	2	5	1	3	3	3	1	1	2	1	1	1	0	1
PF00626	Gelsolin	Gelsolin repeat	19	236	4	19	22	203	1.03556	18.3476	0.025081	0.0584064		4	5	3	1	4	4	6	5	4	4	0	0	0	3	2	1	2	3	2	4	3	4	3	6	4	2	4	4	2	0	1	1	0	0	3	2
PF00627	UBA	UBA/TS-N domain	19	247	4	19	22	211	1	19	0	0		15	12	10	8	25	9	11	10	9	13	0	0	0	13	8	6	12	13	13	9	12	11	6	11	6	14	7	10	10	9	10	8	9	6	10	8
PF00628	PHD	PHD-finger	19	240	4	19	21	207	1.02193	18.5923	0.00966917	0.0354251		22	22	19	3	45	8	18	14	12	37	0	2	0	42	23	14	12	5	14	12	18	13	7	21	9	20	23	17	18	23	16	12	20	17	7	8
PF00629	MAM	MAM domain, meprin/A5/mu	5	78	2	8	5	70	1.30807	6.11588	0.626613	0.367948		0	0	0	0	1	3	1	0	0	0	0	0	0	0	0	0	0	0	0	0	0	0	0	0	0	0	0	0	0	0	0	0	0	0	0	0
PF00630	Filamin	Filamin/ABP280 repeat	15	171	4	15	12	149	1.14253	13.1288	0.288208	0.22814		5	6	0	1	39	6	19	3	3	25	0	0	0	15	4	5	0	1	2	5	6	7	2	12	6	9	5	7	13	10	9	1	9	7	1	0
PF00631	G-gamma	GGL domain	1	31	1	2	5	25	0.817544	2.44635	0.088181	-0.115486		0	0	0	0	0	0	0	0	0	0	0	0	0	0	0	0	0	0	0	0	0	0	0	0	0	0	0	0	0	0	0	0	0	0	0	0
PF00632	HECT	HECT-domain (ubiquitin-transferase)	19	242	4	19	22	209	1.00866	18.8369	0.0015271	0.0137533		10	10	8	3	27	7	12	6	6	5	0	0	0	6	4	3	9	6	9	6	10	10	13	12	9	10	10	10	9	9	8	8	13	11	4	4
PF00633	HHH	Helix-hairpin-helix motif	19	179	4	16	17	156	1.13416	14.1073	0.274417	0.221571		2	2	2	0	2	0	1	2	1	1	0	0	0	2	2	1	1	1	1	1	2	2	1	1	0	2	1	2	1	2	3	3	3	2	1	0
PF00634	BRCA2	BRCA2 repeat	2	37	0	3	4	29	0	2.69099	0.0383515	-0.0732774		1	1	0	0	1	0	0	0	1	1	0	0	0	3	1	0	0	0	0	0	1	0	0	0	0	1	2	1	0	0	0	1	0	0	0	0
PF00635	Motile_Sperm	MSP (Major sperm protein) domain	18	220	4	19	21	187	1.12019	16.9614	0.264814	0.216932		2	2	1	1	17	2	5	4	4	6	0	0	0	1	1	0	7	2	7	4	4	4	0	7	2	5	3	5	1	0	0	0	0	0	1	1
PF00636	Ribonuclease_3	Ribonuclease III domain	17	154	3	13	16	135	1.05577	12.3133	0.0414047	0.076363		2	1	2	0	1	0	2	1	1	0	0	0	0	2	1	2	2	0	3	2	2	0	0	3	0	1	1	0	0	1	1	1	1	1	0	1
PF00637	Clathrin	Region in Clathrin and VPS	19	240	4	19	22	207	1.01747	18.6738	0.00616141	0.028059		1	2	3	1	7	3	4	3	3	4	0	0	0	3	3	2	8	5	5	2	5	5	0	2	3	5	4	5	6	7	3	4	4	3	4	1
PF00638	Ran_BP1	RanBP1 domain	19	239	4	19	21	206	1.02643	18.5107	0.0139846	0.0429367		3	3	3	2	5	3	2	3	3	3	0	0	0	1	1	3	3	3	2	3	2	2	1	2	1	2	3	1	3	3	1	1	3	0	2	1
PF00639	Rotamase	PPIC-type PPIASE domain	19	233	4	19	22	199	1.0543	18.0215	0.0574471	0.0912055		3	3	3	2	3	3	3	2	1	6	0	0	0	2	1	1	2	2	3	1	3	3	1	3	4	3	2	3	1	2	3	1	0	2	1	1
PF00641	zf-RanBP	Zn-finger in Ran binding protein and others	18	224	4	19	18	190	1.12019	16.9614	0.264814	0.216932		7	8	1	0	7	2	9	1	2	15	0	0	0	1	2	0	1	2	1	3	6	5	2	5	4	4	5	4	3	5	7	4	4	6	1	0
PF00642	zf-CCCH	Zinc finger C-x8-C-x5-C-x3-H type (and similar)	19	244	4	19	21	209	1.01304	18.7554	0.00345082	0.0208359		19	21	11	7	21	7	5	4	6	9	0	0	0	9	4	2	12	11	9	6	6	6	3	8	5	6	8	4	8	11	12	7	10	10	6	3
PF00643	zf-B_box	B-box zinc finger	10	121	1	11	8	103	1.21527	9.0515	0.453063	0.300263		3	3	3	1	4	2	4	3	2	3	0	0	0	0	0	0	1	1	0	3	3	1	1	2	4	2	3	3	0	0	0	0	0	0	0	0
PF00644	PARP	Poly(ADP-ribose) polymerase catalytic domain	13	184	3	15	18	152	1.08204	13.8627	0.10087	0.124482		0	0	0	0	1	0	1	0	0	0	0	0	0	0	0	0	2	1	1	0	0	0	0	0	0	0	0	0	0	0	0	0	0	0	0	0
PF00645	zf-PARP	Poly(ADP-ribose) polymerase and DNA-Ligase Zn-finger region	19	204	4	18	18	174	1.14967	15.6567	0.378987	0.2691		4	5	1	0	2	0	1	1	2	2	0	0	0	2	1	0	0	0	0	1	2	2	0	1	0	2	2	2	2	0	1	1	3	4	0	0
PF00646	F-box	F-box domain	19	151	4	15	12	140	1.21018	12.3948	0.591448	0.354716		18	24	6	1	9	5	1	2	2	6	0	0	0	9	1	0	7	5	6	4	5	4	3	9	1	4	1	5	0	1	3	1	1	2	4	0
PF00647	EF1G	Elongation factor 1 gamma, conserved domain	7	98	2	10	8	82	1.36257	7.33906	1.0412	0.512095		0	0	0	0	0	0	1	0	0	0	0	0	0	0	0	0	1	1	1	0	0	0	0	0	0	0	0	0	0	0	0	0	0	0	0	0
PF00648	Peptidase_C2	Calpain family cysteine protease	19	218	4	18	19	189	1.06123	16.9614	0.0687606	0.100645		5	6	3	0	8	2	2	4	2	2	0	0	0	1	1	0	2	1	2	3	4	3	1	0	0	3	2	4	3	2	6	1	1	0	0	0
PF00650	CRAL_TRIO	CRAL/TRIO domain	19	246	4	19	22	209	1.00866	18.8369	0.0015271	0.0137533		9	12	10	7	15	8	12	10	9	13	0	0	0	12	10	4	13	11	10	7	11	7	0	16	7	8	8	8	12	12	17	9	12	16	11	9
PF00651	BTB	BTB/POZ domain	19	246	4	19	21	211	1.00431	18.9185	0.000380139	0.00680876		3	4	2	2	7	2	4	6	5	13	0	0	0	1	1	3	18	15	8	5	5	4	1	7	2	4	2	5	2	2	3	2	3	3	3	3
PF00652	Ricin_B_lectin	Ricin-type beta-trefoil lectin domain	7	174	0	12	16	139	0	12.6395	0.0350035	-0.0697703		0	0	0	1	0	0	0	0	0	2	0	0	0	0	0	0	3	1	0	0	0	0	0	0	0	1	0	0	0	0	0	0	0	0	0	0
PF00653	BIR	Inhibitor of Apoptosis domain	2	20	1	2	2	16	1.36257	1.46781	0.20824	0.188324		0	0	0	0	0	0	0	0	0	0	0	0	0	0	0	0	0	0	0	0	0	0	0	0	0	0	0	0	0	0	0	0	0	0	0	0
PF00654	Voltage_CLC	Voltage gated chloride channel	19	238	4	19	21	205	1.03097	18.4292	0.0191182	0.0505963		5	6	4	2	8	2	4	5	7	1	0	1	0	1	3	3	5	5	5	5	4	6	3	13	7	4	4	3	2	9	8	2	8	8	2	2
PF00656	Peptidase_C14	Caspase domain	18	214	3	16	20	185	0.957125	16.7167	0.0332452	-0.0678705		1	1	1	1	7	2	2	1	1	3	0	0	0	0	0	0	7	6	4	2	0	1	0	3	0	1	1	1	2	1	0	1	2	1	0	1
PF00657	Lipase_GDSL	GDSL-like Lipase/Acylhydrolase	19	233	4	19	21	201	1.04955	18.103	0.0480555	0.0827665		2	4	4	2	4	4	1	3	4	5	0	1	0	2	2	2	8	3	4	1	3	1	0	1	1	4	1	2	2	4	4	2	1	5	1	2
PF00658	PABP	Poly-adenylate binding protein, unique domain	18	227	3	17	21	196	0.960708	17.6953	0.0295536	-0.0637341		1	1	1	1	2	1	1	1	1	1	0	0	0	1	1	1	1	1	0	1	1	1	0	1	1	1	1	1	1	1	1	1	1	1	1	0
PF00659	POLO_box	POLO box duplicated region	13	138	2	13	14	118	1.20774	10.7639	0.501754	0.319909		1	1	1	0	1	0	0	1	1	0	0	0	0	3	1	0	0	0	0	1	1	1	0	2	0	0	1	1	0	0	0	1	0	0	0	0
PF00662	Proton_antipo_N	NADH-Ubiquinone oxidoreductase (complex I), chain 5 N-terminus	2	4	0	0	0	5	0	0.407725	0.443925	-0.296507		0	0	0	0	0	0	0	0	0	0	0	0	0	0	0	0	0	0	0	0	0	0	0	0	0	0	0	0	0	0	0	0	0	0	0	0
PF00664	ABC_membrane	ABC transporter transmembrane region	19	243	4	19	22	209	1.00866	18.8369	0.0015271	0.0137533		11	12	7	5	22	4	10	10	11	8	0	1	0	9	7	6	18	13	15	10	9	10	4	12	8	12	12	9	6	8	13	6	15	9	9	11
PF00665	rve	Integrase core domain	10	144	0	9	16	122	0	11.2532	0.48856	-0.314643		0	0	0	1	3	1	5	0	0	1	0	0	0	0	0	0	4	1	7	0	0	1	0	4	0	0	0	0	3	13	7	7	8	14	3	1
PF00667	FAD_binding_1	FAD binding domain	19	237	4	18	19	206	0.981053	18.3476	0.00712481	-0.0302433		3	3	5	1	6	2	3	3	4	1	0	0	0	5	3	3	3	3	7	3	3	3	2	5	3	3	3	3	8	4	4	4	4	5	3	3
PF00668	Condensation	Condensation domain	12	140	3	11	10	124	1.00668	10.927	0.000526878	0.00802692		1	0	1	0	0	0	1	0	0	0	0	0	0	0	0	0	0	1	0	0	0	0	1	0	0	0	0	0	0	0	0	0	0	0	1	0
PF00669	Flagellin_N	Bacterial flagellin N-terminal helical region	0	13	0	0	0	12	0	0.978541	1.06542	-0.520019		0	0	0	0	0	0	0	0	0	0	0	0	0	0	0	0	0	0	0	0	0	0	0	0	0	0	0	0	1	0	0	0	0	0	0	0
PF00670	AdoHcyase_NAD	S-adenosyl-L-homocysteine hydrolase, NAD binding domain	19	225	4	19	20	194	1.08879	17.4506	0.148696	0.155036		2	2	2	3	5	4	2	2	1	1	0	0	0	2	2	2	2	2	1	2	2	1	1	3	0	2	1	1	2	2	4	2	2	2	1	1
PF00672	HAMP	HAMP domain	1	47	1	3	5	36	0.897304	3.34335	0.0381599	-0.0730804		0	0	0	0	0	0	0	0	0	0	0	0	0	0	0	0	0	0	0	0	0	0	0	0	0	0	0	0	0	0	0	0	0	0	0	0
PF00673	Ribosomal_L5_C	ribosomal L5P family C-terminus	19	208	4	18	20	175	1.13198	15.9013	0.299343	0.233368		1	1	1	1	1	1	2	1	3	1	0	0	0	1	1	0	1	1	0	0	0	1	0	0	0	1	0	0	1	1	1	1	1	2	1	0
PF00675	Peptidase_M16	Insulinase (Peptidase family M16)	19	243	4	19	21	209	1.01304	18.7554	0.00345082	0.0208359		7	7	7	5	10	5	6	7	6	9	0	1	0	7	6	5	7	8	8	7	7	6	1	13	4	7	7	7	5	7	9	6	5	9	6	3
PF00676	E1_dh	Dehydrogenase E1 component	19	239	4	19	20	207	1.02643	18.5107	0.0139846	0.0429367		5	5	5	4	9	3	4	4	5	3	0	0	0	5	4	3	5	4	4	5	5	4	0	6	4	4	4	5	4	5	7	4	7	4	4	4
PF00677	Lum_binding	Lumazine binding domain	18	180	3	17	17	158	1.19128	14.2704	0.564038	0.344249		2	1	1	1	0	1	0	1	1	1	0	0	0	0	1	0	0	1	1	0	0	0	2	0	0	1	0	0	0	2	0	0	0	1	2	1
PF00679	EFG_C	Elongation factor G C-terminus	19	248	4	19	22	211	1	19	0	0		9	9	10	7	10	9	10	7	10	8	0	1	0	10	8	7	7	7	6	9	9	9	3	10	7	9	9	10	12	10	11	8	13	12	7	6
PF00680	RdRP_1	Viral RNA-dependent RNA polymerase	1	3	0	0	0	4	0	0.32618	0.35514	-0.258677		0	0	0	0	0	0	0	0	0	0	0	0	0	0	0	0	0	0	0	0	0	0	0	0	0	0	0	0	0	0	0	0	0	0	0	0
PF00681	Plectin	Plectin repeat	0	2	0	0	0	2	0	0.16309	0.17757	-0.171682		0	0	0	0	0	0	0	0	0	0	0	0	0	0	0	0	0	0	0	0	0	0	0	0	0	0	0	0	0	0	0	0	0	0	0	0
PF00682	HMGL-like	HMGL-like	19	236	4	19	21	204	1.03556	18.3476	0.025081	0.0584064		3	3	2	2	2	2	2	4	3	2	0	0	0	3	3	3	3	3	3	3	3	3	0	5	2	3	3	2	2	2	2	2	3	2	2	2
PF00684	DnaJ_CXXCXGXG	DnaJ central domain	19	239	4	18	22	207	0.963916	18.6738	0.0263024	-0.0599001		2	2	2	2	5	2	2	0	1	3	0	0	0	2	2	2	3	2	2	2	2	2	0	2	2	2	2	2	5	3	3	2	3	3	2	1
PF00685	Sulfotransfer_1	Sulfotransferase domain	19	239	4	19	22	205	1.02643	18.5107	0.0139846	0.0429367		4	4	4	2	3	1	4	2	3	5	0	0	0	1	0	1	5	2	4	2	3	4	2	3	1	2	4	3	1	2	1	2	0	2	3	4
PF00686	CBM_20	Starch binding domain	12	154	3	14	9	134	1.20059	11.6609	0.506833	0.321925		14	13	3	5	17	8	13	12	10	11	0	0	0	7	6	3	11	18	13	12	12	13	4	20	10	13	11	12	7	10	7	5	4	5	8	3
PF00687	Ribosomal_L1	Ribosomal protein L1p/L10e family	19	245	4	19	20	209	1.01747	18.6738	0.00616141	0.028059		4	4	3	4	3	4	5	3	3	4	0	1	0	5	4	3	4	4	2	4	3	1	1	9	2	4	2	2	5	4	5	4	5	7	3	4
PF00688	TGFb_propeptide	TGF-beta propeptide	0	13	0	0	1	11	0	0.978541	1.06542	-0.520019		0	0	0	0	0	0	0	0	0	0	0	0	0	0	0	0	0	0	0	0	1	0	0	0	0	0	0	0	0	0	0	0	0	0	0	0
PF00689	Cation_ATPase_C	Cation transporting ATPase, C-terminus	19	240	4	19	22	207	1.01747	18.6738	0.00616141	0.028059		5	5	5	3	5	3	6	4	4	5	0	0	0	6	3	4	10	8	2	3	4	4	1	6	4	4	3	3	7	14	10	6	10	5	5	5
PF00690	Cation_ATPase_N	Cation transporter/ATPase, N-terminus	19	236	4	19	21	202	1.04484	18.1845	0.0395383	0.0744889		5	5	7	1	4	3	5	4	5	4	0	0	0	7	2	2	10	8	4	4	3	4	0	10	3	3	3	4	2	6	3	3	1	1	5	5
PF00691	OmpA	OmpA family	7	90	3	8	6	77	1.18199	6.76824	0.242182	0.205767		0	0	0	0	0	0	0	0	0	0	0	0	0	0	0	0	0	0	0	0	0	0	0	0	0	0	0	0	0	0	0	0	0	0	0	0
PF00692	dUTPase	dUTPase	19	198	4	19	22	170	1.21354	15.6567	0.771166	0.42038		1	1	1	1	2	1	1	1	1	1	0	0	0	1	1	1	1	1	1	1	1	0	0	0	0	1	0	1	0	1	0	1	0	0	0	0
PF00694	Aconitase_C	Aconitase C-terminal domain	18	229	3	18	20	202	0.99431	18.103	0.000633899	-0.00881226		2	2	1	2	2	1	3	2	2	1	0	0	0	1	1	1	2	2	2	2	1	2	0	3	2	1	2	1	1	1	1	1	1	1	2	2
PF00696	AA_kinase	Amino acid kinase family	19	243	4	19	22	208	1.01304	18.7554	0.00345082	0.0208359		8	8	8	6	10	5	6	6	7	5	0	0	0	6	8	4	8	7	4	7	4	5	3	7	5	6	7	3	9	11	5	7	7	6	5	5
PF00697	PRAI	N-(5'phosphoribosyl)anthranilate (PRA) isomerase	16	194	3	16	19	168	1.04925	15.2489	0.039998	0.0749539		1	1	1	1	1	1	1	0	1	1	0	0	0	2	1	1	1	1	0	1	1	1	0	1	1	1	0	1	1	0	1	0	2	0	1	0
PF00698	Acyl_transf_1	Acyl transferase domain	19	228	4	18	20	198	1.01255	17.7768	0.00303006	0.0194959		2	2	2	1	4	1	1	1	2	3	0	0	0	1	2	1	1	1	2	1	1	1	0	1	2	2	2	1	1	2	2	2	1	3	3	2
PF00699	Urease_beta	Urease beta subunit	16	141	3	14	14	126	1.22632	11.4163	0.631548	0.369788		0	1	1	0	2	0	1	1	1	1	0	0	0	2	1	0	0	0	0	1	1	1	0	3	0	1	0	1	1	0	0	0	0	0	0	0
PF00700	Flagellin_C	Bacterial flagellin C-terminal helical region	0	8	0	0	0	6	0	0.48927	0.53271	-0.332109		0	0	0	0	0	0	0	0	0	0	0	0	0	0	0	0	0	0	0	0	0	0	0	0	0	0	0	0	0	0	0	0	0	0	0	0
PF00701	DHDPS	Dihydrodipicolinate synthetase family	18	221	4	18	20	193	1.03632	17.3691	0.0247796	0.0580328		1	2	1	1	1	1	1	1	1	1	0	0	0	1	1	1	1	1	1	1	1	1	0	1	1	1	0	0	1	1	1	1	1	1	1	1
PF00702	Hydrolase	haloacid dehalogenase-like hydrolase	19	245	4	19	22	210	1.00431	18.9185	0.000380139	0.00680876		26	32	29	21	41	22	27	23	25	29	0	0	0	27	21	20	35	31	35	25	28	29	9	39	23	27	24	25	36	47	38	25	45	38	17	18
PF00703	Glyco_hydro_2	Glycosyl hydrolases family 2	12	120	1	10	6	108	1.07572	9.29614	0.0576125	0.0913488		1	1	2	0	1	0	1	1	1	0	0	0	0	1	1	0	0	1	1	1	1	0	0	3	0	1	0	1	1	1	6	1	1	3	1	0
PF00704	Glyco_hydro_18	Glycosyl hydrolases family 18	17	209	2	14	17	185	0.849922	16.4721	0.401637	-0.278812		1	1	1	0	1	1	2	0	0	2	0	0	0	1	0	1	4	2	2	1	0	0	0	0	1	0	0	0	1	1	2	1	0	1	1	1
PF00705	PCNA_N	Proliferating cell nuclear antigen, N-terminal domain	18	219	4	19	20	188	1.12019	16.9614	0.264814	0.216932		1	1	1	2	1	1	1	1	1	1	0	0	0	2	1	1	1	2	1	0	1	1	0	1	1	1	1	1	0	0	0	1	0	0	2	1
PF00707	IF3_C	Translation initiation factor IF-3, C-terminal domain	17	219	4	18	21	186	1.06636	16.8798	0.0803655	0.109689		1	2	2	1	2	1	2	2	1	2	0	1	0	2	1	1	2	2	2	0	0	1	0	1	1	1	1	0	0	0	0	1	0	0	1	1
PF00708	Acylphosphatase	Acylphosphatase	10	133	1	8	9	116	0.784842	10.1931	0.511036	-0.323589		0	0	0	1	0	0	0	0	0	0	0	0	0	0	0	0	1	0	1	0	0	0	0	0	0	0	0	0	0	0	0	0	0	0	0	1
PF00709	Adenylsucc_synt	Adenylosuccinate synthetase	19	215	4	18	20	186	1.07154	16.7983	0.0929381	0.118915		1	1	1	1	1	1	0	1	2	1	0	0	0	1	1	1	1	1	1	1	1	1	0	1	1	1	1	1	1	2	1	1	1	1	1	1
PF00710	Asparaginase	Asparaginase, N-terminal	18	198	3	17	17	172	1.10304	15.412	0.176849	0.171279		1	1	2	1	1	0	1	1	1	1	0	0	0	0	0	1	0	1	0	1	0	1	0	1	0	0	1	1	1	3	3	1	2	1	0	0
PF00711	Defensin_beta	Beta defensin	0	0	0	0	0	0	0	0	FALSE	FALSE		0	0	0	0	0	0	0	0	0	0	0	0	0	0	0	0	0	0	0	0	0	0	0	0	0	0	0	0	0	0	0	0	0	0	0	0
PF00712	DNA_pol3_beta	DNA polymerase III beta subunit, N-terminal domain	1	9	1	1	1	8	0	0.733906	0.10412	-0.126714		0	0	0	0	0	0	0	0	0	0	0	1	0	0	0	0	0	0	0	0	0	0	0	0	0	0	0	0	0	0	0	0	0	0	0	0
PF00717	Peptidase_S24	Peptidase S24-like	19	237	4	18	22	207	0.963916	18.6738	0.0263024	-0.0599001		3	4	3	4	5	2	1	0	2	3	0	0	0	3	2	1	4	3	2	3	0	2	1	3	3	1	2	1	2	3	2	3	2	2	1	2
PF00719	Pyrophosphatase	Inorganic pyrophosphatase	19	238	4	19	22	202	1.04018	18.2661	0.031884	0.0663697		1	1	1	5	2	2	1	2	1	3	0	0	0	1	1	1	3	2	3	0	0	1	0	0	1	1	0	0	1	1	1	1	1	1	2	2
PF00722	Glyco_hydro_16	Glycosyl hydrolases family 16	16	199	3	14	16	174	0.903601	15.4936	0.155811	-0.15924		0	1	1	0	1	0	0	1	1	0	0	0	0	3	1	0	0	0	0	1	0	1	0	3	0	1	0	0	1	1	1	1	1	1	2	4
PF00723	Glyco_hydro_15	Glycosyl hydrolases family 15	1	56	0	2	1	46	0	3.83262	0.950648	-0.482073		0	0	0	0	0	0	0	0	0	0	0	0	0	0	0	0	0	0	0	0	0	0	0	0	0	0	0	0	0	0	0	0	0	0	0	0
PF00724	Oxidored_FMN	NADH:flavin oxidoreductase / NADH oxidase family	16	188	3	15	15	160	1.05113	14.2704	0.0403329	0.0752912		1	0	0	2	0	0	0	0	0	1	0	0	0	0	0	0	1	1	2	0	0	0	0	0	0	0	0	0	0	0	0	0	0	0	1	1
PF00725	3HCDH	3-hydroxyacyl-CoA dehydrogenase, C-terminal domain	18	235	3	18	20	203	0.989851	18.1845	0.00202579	-0.0158778		1	1	1	2	1	1	1	1	1	1	0	0	0	1	1	1	2	2	1	1	1	1	0	3	1	1	1	1	1	1	3	1	1	3	1	1
PF00728	Glyco_hydro_20	Glycosyl hydrolase family 20, catalytic domain	12	173	3	13	16	147	0.978043	13.2918	0.00693145	-0.0298166		0	0	0	0	3	0	2	0	0	0	0	0	0	0	0	0	0	1	1	0	0	0	0	0	0	0	0	0	0	0	0	0	0	0	1	1
PF00730	HhH-GPD	HhH-GPD superfamily base excision DNA repair protein	19	222	4	19	20	193	1.0939	17.3691	0.165529	0.16487		6	5	4	1	8	3	2	5	3	4	0	0	0	7	3	2	2	3	4	5	3	6	3	9	0	6	5	5	5	3	6	5	6	3	3	1
PF00731	AIRC	AIR carboxylase	19	215	4	17	20	189	0.997482	17.0429	0.000116895	-0.00376265		1	2	1	2	3	2	0	1	2	3	0	0	0	1	1	1	2	2	2	1	1	1	1	1	0	1	2	0	1	1	1	1	1	1	1	1
PF00732	GMC_oxred_N	GMC oxidoreductase	16	190	4	14	19	162	0.948532	14.7597	0.0423001	-0.0772492		0	0	0	1	0	0	0	0	0	0	0	0	0	0	0	0	1	1	1	0	0	0	0	0	0	0	0	0	0	0	0	0	0	0	2	0
PF00733	Asn_synthase	Asparagine synthase	18	233	4	19	20	202	1.04955	18.103	0.0480555	0.0827665		4	3	5	2	7	3	3	5	4	3	0	0	0	1	1	0	6	3	5	4	3	4	1	10	3	4	3	3	5	5	6	3	6	8	6	2
PF00734	CBM_1	Fungal cellulose binding domain	8	66	0	5	1	61	0	5.05579	0.000665978	-0.00903474		1	1	1	0	0	0	0	1	0	0	0	0	0	0	0	1	0	0	0	0	0	0	0	0	0	0	0	0	0	0	0	0	0	0	0	0
PF00735	Septin	Septin	11	109	4	11	15	91	1.27259	8.64378	0.693524	0.392579		0	0	0	1	0	0	0	0	0	1	0	0	0	0	0	0	2	1	1	0	0	0	0	0	0	0	1	0	0	0	0	0	0	0	0	0
PF00736	EF1_GNE	EF-1 guanine nucleotide exchange domain	7	86	2	8	7	71	1.25776	6.36052	0.456344	0.301606		0	0	0	0	0	0	1	0	0	0	0	0	0	0	0	0	0	0	0	0	0	0	0	0	0	0	0	0	0	0	0	0	0	0	0	0
PF00737	PsbH	Photosystem II 10 kDa phosphoprotein	4	34	0	2	1	31	0	2.60944	0.154169	-0.158276		0	0	0	0	0	0	0	0	0	0	0	0	0	0	0	0	0	0	0	0	0	0	0	0	0	0	0	0	0	0	0	0	0	0	0	0
PF00742	Homoserine_dh	Homoserine dehydrogenase	19	234	4	19	21	204	1.03556	18.3476	0.025081	0.0584064		2	2	2	2	3	2	2	2	2	2	0	0	0	3	1	2	2	2	2	1	1	2	0	1	2	2	2	2	2	3	2	1	2	2	2	2
PF00743	FMO-like	Flavin-binding monooxygenase-like	19	228	4	18	20	198	1.01255	17.7768	0.00303006	0.0194959		3	2	2	0	3	2	1	2	3	0	0	0	0	0	1	0	8	4	2	2	2	1	1	2	2	2	2	1	1	1	1	1	0	2	3	2
PF00745	GlutR_dimer	Glutamyl-tRNAGlu reductase, dimerisation domain	19	223	4	19	20	195	1.08372	17.5322	0.132839	0.145387		1	1	1	1	1	1	1	1	1	1	0	0	0	1	0	1	1	1	1	1	1	1	0	1	1	1	1	1	1	1	1	1	1	1	1	1
PF00749	tRNA-synt_1c	tRNA synthetases class I (E and Q), catalytic domain	19	235	4	19	20	204	1.04018	18.2661	0.031884	0.0663697		3	4	3	3	3	3	2	2	2	3	0	0	0	3	2	2	4	3	3	3	3	3	0	5	4	3	3	3	3	4	4	3	5	4	4	3
PF00750	tRNA-synt_1d	tRNA synthetases class I (R)	19	227	4	19	19	195	1.08879	17.4506	0.148696	0.155036		2	2	3	1	4	2	2	2	2	2	0	0	0	3	1	2	1	1	1	2	1	2	0	2	2	1	2	1	3	3	4	2	1	3	1	1
PF00752	XPG_N	XPG N-terminal domain	19	220	4	18	21	190	1.04615	17.206	0.0396162	0.0745679		4	3	5	1	4	3	4	2	2	1	0	0	0	4	3	2	1	1	4	3	2	2	1	4	1	2	2	2	1	2	3	6	2	2	1	3
PF00753	Lactamase_B	Metallo-beta-lactamase superfamily	19	239	4	19	21	207	1.02193	18.5923	0.00966917	0.0354251		12	11	8	7	12	5	9	6	8	10	0	0	0	13	6	7	7	6	8	8	12	5	4	18	3	10	9	7	11	16	11	8	18	16	6	6
PF00754	F5_F8_type_C	F5/8 type C domain	14	196	3	16	19	164	1.07219	14.9227	0.0840698	0.112464		0	2	1	0	7	1	5	4	7	4	0	0	0	0	0	2	2	1	1	3	3	1	1	5	2	3	2	3	0	0	0	0	1	0	1	0
PF00755	Carn_acyltransf	Choline/Carnitine o-acyltransferase	10	142	2	9	16	123	0.794017	11.3348	0.520807	-0.327443		0	0	0	0	0	0	0	0	0	5	0	0	0	0	0	0	0	0	0	0	0	0	0	0	0	0	0	0	0	0	0	0	0	0	0	0
PF00756	Esterase	Putative esterase	19	227	4	19	21	195	1.0787	17.6137	0.117944	0.135919		3	3	3	3	3	2	2	1	1	4	0	0	0	1	1	1	4	6	1	2	1	1	1	2	0	2	2	2	0	0	0	0	1	0	1	2
PF00759	Glyco_hydro_9	Glycosyl hydrolase family 9	5	50	0	1	4	48	0	4.24034	2.69151	-0.996177		0	0	0	1	0	0	0	0	0	0	0	0	0	0	0	0	2	1	0	0	0	0	0	0	0	0	0	0	0	0	0	0	0	0	1	3
PF00762	Ferrochelatase	Ferrochelatase	19	226	4	19	20	196	1.0787	17.6137	0.117944	0.135919		1	1	1	1	1	1	1	1	1	1	0	0	0	1	1	1	1	1	1	1	1	1	1	1	1	1	1	1	1	0	2	1	1	0	0	1
PF00763	THF_DHG_CYH	Tetrahydrofolate dehydrogenase/cyclohydrolase, catalytic domain	19	237	4	19	21	205	1.03097	18.4292	0.0191182	0.0505963		3	3	3	2	6	3	2	2	2	3	0	0	0	1	1	0	2	3	2	1	2	3	0	1	2	2	3	2	3	2	3	2	2	2	0	1
PF00764	Arginosuc_synth	Arginosuccinate synthase	19	211	4	19	20	186	1.13107	16.7983	0.311858	0.239169		1	1	1	1	1	1	1	1	1	1	0	0	0	2	1	1	1	1	1	1	1	1	0	4	1	1	1	1	2	1	2	1	1	2	1	0
PF00765	Autoind_synth	Autoinducer synthase	1	3	0	0	0	3	0	0.244635	0.266355	-0.21768		0	0	0	0	0	0	0	0	0	0	0	0	0	0	0	0	0	0	0	0	0	0	0	0	0	0	0	0	0	0	0	0	0	0	0	0
PF00766	ETF_alpha	Electron transfer flavoprotein FAD-binding domain	15	198	4	14	15	175	0.903601	15.4936	0.155811	-0.15924		0	0	0	0	0	0	0	0	0	0	0	0	0	0	0	0	1	1	1	0	0	0	0	0	0	0	0	0	0	0	0	0	0	0	1	0
PF00768	Peptidase_S11	D-alanyl-D-alanine carboxypeptidase	2	14	1	1	0	15	0	1.22318	0.0440905	-0.0789978		0	0	0	0	0	0	0	0	0	0	0	0	0	0	0	0	0	0	0	0	0	0	0	0	0	0	0	0	0	0	0	0	0	0	0	0
PF00771	FHIPEP	FHIPEP family	0	2	0	0	0	2	0	0.16309	0.17757	-0.171682		0	0	0	0	0	0	0	0	0	0	0	0	0	0	0	0	0	0	0	0	0	0	0	0	0	0	0	0	0	0	0	0	0	0	0	0
PF00772	DnaB	DnaB-like helicase N terminal domain	1	6	0	0	0	5	0	0.407725	0.443925	-0.296507		0	0	0	0	0	0	0	0	0	0	0	0	0	0	0	0	0	0	0	0	0	0	0	0	0	0	0	0	0	0	0	0	0	0	0	0
PF00773	RNB	RNB domain	19	229	4	18	21	198	1.00793	17.8584	0.00121478	0.012246		4	4	4	1	11	2	3	2	4	2	0	0	0	9	4	4	4	4	4	4	2	2	4	9	1	4	2	2	7	8	5	4	6	7	4	6
PF00775	Dioxygenase_C	Dioxygenase	4	57	1	7	5	46	1.68318	4.1588	2.09098	0.829236		0	0	0	0	0	0	0	0	0	1	0	0	0	0	0	0	0	0	0	0	0	0	0	0	0	0	0	0	0	0	0	0	0	0	0	0
PF00777	Glyco_transf_29	Glycosyltransferase family 29 (sialyltransferase)	7	116	3	10	6	100	1.1569	8.64378	0.229927	0.199573		0	1	0	0	103	47	49	5	5	77	0	1	0	86	59	50	0	0	0	3	1	1	0	7	1	1	2	1	1	0	0	0	1	0	0	0
PF00778	DIX	DIX domain	9	43	2	5	3	43	1.33295	3.75107	0.448845	0.298532		0	0	0	0	0	0	0	0	0	0	0	0	0	0	0	0	0	0	0	0	0	0	0	0	0	0	0	0	0	0	0	0	0	0	0	0
PF00779	BTK	BTK motif	5	14	0	0	0	16	0	1.30472	1.42056	-0.632065		0	0	0	0	0	0	0	0	0	0	0	0	0	0	0	0	0	0	0	0	0	0	0	0	0	0	0	0	0	0	0	0	0	0	0	0
PF00780	CNH	CNH domain	5	57	3	7	4	46	1.71684	4.07725	2.25656	0.875988		0	0	0	0	2	1	0	0	0	0	0	0	0	0	0	0	1	0	0	0	0	0	0	0	0	0	0	0	0	0	0	0	0	0	0	0
PF00781	DAGK_cat	Diacylglycerol kinase catalytic domain	19	219	4	19	20	189	1.11483	17.0429	0.242893	0.206123		6	6	4	1	5	2	3	4	4	4	0	0	0	3	4	2	4	4	6	4	6	5	2	6	3	6	4	5	4	4	6	3	5	2	3	2
PF00782	DSPc	Dual specificity phosphatase, catalytic domain	19	246	4	19	22	211	1	19	0	0		11	11	10	6	14	6	6	7	8	17	0	1	0	11	6	3	17	10	13	10	7	7	4	7	7	9	5	7	7	7	6	6	10	10	6	5
PF00784	MyTH4	MyTH4 domain	8	94	2	9	6	81	1.2686	7.09442	0.552687	0.339873		1	1	1	1	1	0	1	2	2	2	0	0	0	0	0	0	1	1	1	1	1	1	0	0	0	1	1	1	2	0	0	1	0	0	1	1
PF00785	0	0	0	0	0	0	0	0	0	0	FALSE	FALSE		0	0	0	0	0	0	0	0	0	0	0	0	0	0	0	0	0	0	0	0	0	0	0	0	0	0	0	0	0	0	0	0	0	0	0	0
PF00786	PBD	P21-Rho-binding domain	7	57	3	8	5	45	1.96211	4.07725	4.05947	1.35729		0	0	0	0	0	0	0	0	0	0	0	0	0	0	0	0	0	0	0	0	0	0	0	0	0	0	0	0	0	0	0	0	0	0	0	0
PF00787	PX	PX domain	19	240	4	18	20	207	0.972409	18.5107	0.0152432	-0.0449186		4	4	7	3	5	0	4	4	4	5	0	0	0	14	6	4	5	5	5	3	4	4	3	6	4	4	4	4	10	8	6	6	5	5	3	3
PF00789	UBX	UBX domain	19	245	4	19	22	211	1	19	0	0		7	6	5	5	7	3	3	5	5	4	0	0	0	5	4	3	8	7	8	6	4	4	1	6	3	3	2	3	3	2	4	3	4	5	7	4
PF00790	VHS	VHS domain	11	112	4	12	7	96	1.42872	8.39914	1.66538	0.705803		1	1	1	0	2	1	1	1	1	0	0	0	0	2	0	0	2	3	2	1	1	1	1	2	1	1	1	1	1	1	1	1	1	2	1	1
PF00791	ZU5	ZU5 domain	2	10	1	2	0	8	3.06579	0.652361	2.97823	1.0737		0	0	0	0	0	0	0	0	0	0	0	0	0	0	0	0	0	0	0	0	0	0	0	0	0	0	0	0	0	0	0	0	0	0	0	0
PF00792	PI3K_C2	Phosphoinositide 3-kinase C2	11	107	3	13	10	88	1.62675	7.99142	3.38264	1.1812		1	1	0	0	1	1	1	1	1	0	0	0	0	2	1	0	1	0	1	1	1	1	1	1	0	1	1	1	1	1	2	1	1	1	1	0
PF00793	DAHP_synth_1	DAHP synthetase I family	7	91	2	7	7	79	0.998164	7.01288	2.55673e-05	-0.00175567		0	0	1	0	1	1	1	0	0	0	0	0	0	2	1	1	0	0	0	1	0	0	0	1	0	0	0	0	1	0	0	0	0	0	0	0
PF00794	PI3K_rbd	PI3-kinase family, ras-binding domain	0	11	0	0	0	9	0	0.733906	0.799065	-0.43019		0	0	0	0	0	0	0	0	0	0	0	0	0	0	0	0	0	0	0	0	0	0	0	0	0	0	0	0	0	0	0	0	0	0	0	0
PF00795	CN_hydrolase	Carbon-nitrogen hydrolase	19	234	4	19	21	203	1.04018	18.2661	0.031884	0.0663697		4	8	3	3	9	6	5	4	3	7	0	0	0	5	4	2	4	4	6	3	5	5	2	5	1	5	4	5	6	2	4	2	3	4	2	4
PF00797	Acetyltransf_2	N-acetyltransferase	9	120	3	12	16	93	1.35007	8.88841	1.17564	0.555572		0	0	0	0	0	0	0	0	0	0	0	0	0	0	0	0	0	1	0	0	0	0	0	0	0	0	0	0	0	0	0	0	0	0	0	0
PF00800	PDT	Prephenate dehydratase	17	191	4	17	17	165	1.14546	14.8412	0.339325	0.251642		1	1	1	1	1	0	1	0	0	1	0	0	0	1	1	1	1	1	1	1	1	0	0	1	1	1	1	1	1	0	0	0	0	0	1	0
PF00801	PKD	PKD domain	2	44	0	3	8	35	0	3.50644	0.079181	-0.108791		0	0	0	0	0	0	0	0	0	0	0	0	0	0	0	0	2	0	0	0	0	0	0	0	0	0	0	0	0	0	0	0	0	0	0	0
PF00804	Syntaxin	Syntaxin	17	233	3	18	21	198	1.00793	17.8584	0.00121478	0.012246		2	2	2	2	3	2	2	2	2	3	0	0	0	2	2	3	2	3	2	2	1	0	0	2	0	1	1	1	3	3	5	3	5	2	3	2
PF00805	Pentapeptide	Pentapeptide repeats (8 copies)	19	237	4	19	22	206	1.02193	18.5923	0.00966917	0.0354251		6	6	5	4	8	5	6	3	5	5	0	1	0	5	2	2	4	4	4	4	5	3	2	3	3	4	3	3	4	1	4	2	2	9	0	1
PF00806	PUF	Pumilio-family RNA binding repeat	19	236	4	18	21	202	0.989851	18.1845	0.00202579	-0.0158778		2	2	1	1	2	2	3	2	3	4	0	0	0	5	3	2	3	3	4	2	2	2	1	4	1	2	2	2	5	5	4	3	4	4	5	1
PF00808	CBFD_NFYB_HMF	Histone-like transcription factor (CBF/NF-Y) and archaeal histone	19	234	4	17	22	204	0.92245	18.4292	0.119929	-0.137206		10	11	9	5	10	9	4	4	6	7	0	0	0	7	5	4	6	5	5	4	3	5	1	4	4	4	2	4	4	7	4	5	1	3	2	3
PF00809	Pterin_bind	Pterin binding enzyme	19	227	4	19	19	195	1.08879	17.4506	0.148696	0.155036		2	2	2	1	5	2	1	2	2	2	0	0	0	2	1	1	1	4	6	2	1	0	1	2	0	2	0	1	3	3	3	2	4	2	1	2
PF00810	ER_lumen_recept	ER lumen protein retaining receptor	18	219	3	18	21	187	1.06123	16.9614	0.0687606	0.100645		1	2	3	3	3	1	1	2	1	3	0	0	0	0	0	0	4	3	2	1	0	0	0	2	1	1	1	1	0	0	0	0	0	0	0	1
PF00811	Ependymin	Ependymin	0	7	0	0	0	7	0	0.570815	0.621495	-0.366035		0	0	0	0	0	0	0	0	0	0	0	0	0	0	0	0	0	0	0	0	0	0	0	0	0	0	0	0	0	0	0	0	0	0	0	0
PF00814	TsaD	tRNA N6-adenosine threonylcarbamoyltransferase	18	218	3	16	20	190	0.934336	17.1245	0.0798904	-0.10933		3	2	2	1	3	1	3	1	2	2	0	0	0	2	2	2	1	2	2	3	1	1	1	3	1	1	2	2	2	4	3	1	1	3	1	3
PF00815	Histidinol_dh	Histidinol dehydrogenase	19	220	4	19	19	193	1.09906	17.2876	0.183351	0.174892		1	1	1	1	1	1	1	1	1	1	0	0	0	1	1	1	1	1	1	1	1	1	0	1	1	1	1	1	1	1	1	1	1	1	1	0
PF00816	Histone_HNS	H-NS histone family	0	6	0	0	0	4	0	0.32618	0.35514	-0.258677		0	0	0	0	0	0	0	0	0	0	0	0	0	0	0	0	0	0	0	0	0	0	0	0	0	0	0	0	0	0	0	0	0	0	0	0
PF00817	IMS	impB/mucB/samB family	19	172	4	14	15	153	1.02193	13.6996	0.00712465	0.030243		3	5	4	1	8	0	5	4	3	0	0	0	0	1	2	1	1	0	4	5	4	4	1	10	0	4	4	4	7	3	2	2	0	1	2	2
PF00821	PEPCK_GTP	Phosphoenolpyruvate carboxykinase C-terminal P-loop domain	0	8	0	0	0	6	0	0.48927	0.53271	-0.332109		0	0	0	0	0	0	0	0	0	0	0	0	0	0	0	0	0	0	0	0	0	0	0	0	0	0	0	0	0	0	0	0	0	0	0	0
PF00822	PMP22_Claudin	PMP-22/EMP/MP20/Claudin family	0	3	0	0	0	2	0	0.16309	0.17757	-0.171682		0	0	0	0	0	0	0	0	0	0	0	0	0	0	0	0	0	0	0	0	0	0	0	0	0	0	0	0	0	0	0	0	0	0	0	0
PF00825	Ribonuclease_P	Ribonuclease P	3	21	0	2	2	20	0	1.79399	0.0255677	-0.0590053		1	1	1	0	1	1	1	1	0	0	0	0	0	2	1	1	0	0	0	1	1	1	1	0	0	1	0	0	1	3	2	1	2	1	0	0
PF00826	0	0	0	0	0	0	0	0	0	0	FALSE	FALSE		0	0	0	0	0	0	0	0	0	0	0	0	0	0	0	0	0	0	0	0	0	0	0	0	0	0	0	0	0	0	0	0	0	0	0	0
PF00827	Ribosomal_L15e	Ribosomal L15	18	207	4	19	20	173	1.20725	15.7382	0.730231	0.405819		1	1	1	1	2	1	2	1	1	1	0	0	0	0	1	0	1	1	0	1	0	0	0	1	0	0	0	0	0	0	0	0	1	1	1	1
PF00828	Ribosomal_L27A	Ribosomal proteins 50S-L15, 50S-L18e, 60S-L27A	19	240	4	19	20	206	1.03097	18.4292	0.0191182	0.0505963		3	3	4	2	8	4	6	1	2	2	0	0	0	4	4	1	3	3	1	3	2	1	0	2	2	2	0	1	7	2	2	2	2	2	3	3
PF00829	Ribosomal_L21p	Ribosomal prokaryotic L21 protein	18	209	4	17	20	181	1.03718	16.3906	0.0245029	0.0576882		2	2	2	2	2	2	2	1	2	2	0	0	0	0	0	1	3	2	2	2	1	2	1	1	1	1	1	1	1	2	2	2	2	2	1	1
PF00830	Ribosomal_L28	Ribosomal L28 family	19	209	4	19	17	181	1.17677	16.1459	0.545064	0.33692		2	2	2	1	2	2	1	1	2	2	0	1	0	2	2	0	1	1	1	1	1	2	0	1	2	2	1	2	3	3	2	2	2	2	1	0
PF00831	Ribosomal_L29	Ribosomal L29 protein	19	223	4	19	20	191	1.10427	17.206	0.202176	0.185107		3	3	3	2	3	1	2	2	2	3	0	0	0	1	1	1	2	2	1	2	2	0	0	1	2	1	1	0	2	4	4	1	2	5	1	2
PF00833	Ribosomal_S17e	Ribosomal S17	17	197	4	18	18	164	1.21284	14.8412	0.726207	0.404377		1	1	1	1	0	1	2	1	1	1	0	0	0	0	0	0	0	1	0	1	1	1	0	1	1	1	1	1	0	1	0	0	0	0	0	1
PF00834	Ribul_P_3_epim	Ribulose-phosphate 3 epimerase family	19	240	4	19	22	206	1.02193	18.5923	0.00966917	0.0354251		3	3	3	2	3	2	3	2	3	1	0	0	0	4	4	3	2	3	4	2	1	1	1	3	2	2	2	0	3	3	5	2	3	4	2	2
PF00837	T4_deiodinase	Iodothyronine deiodinase	5	87	2	7	6	74	1.07303	6.52361	0.0376095	0.0725119		0	0	0	0	0	0	0	0	0	2	0	0	0	0	0	0	0	1	0	0	0	0	0	0	0	0	0	0	0	0	0	0	0	0	0	0
PF00838	TCTP	Translationally controlled tumour protein	9	72	3	6	9	61	1.05113	5.70815	0.0161331	0.0462753		0	0	0	0	0	0	1	0	0	0	0	0	0	0	0	0	0	0	0	0	0	0	0	0	0	0	0	0	0	0	0	0	0	0	0	0
PF00839	Cys_rich_FGFR	Cysteine rich repeat	5	89	2	10	4	73	1.59262	6.27897	2.37668	0.909533		1	1	0	4	4	1	3	1	2	3	0	0	0	0	0	0	4	6	6	1	1	1	0	2	1	1	1	1	0	0	0	0	0	0	0	0
PF00840	Glyco_hydro_7	Glycosyl hydrolase family 7	6	78	1	5	6	68	0.828592	6.03433	0.191956	-0.179606		0	0	0	0	0	0	0	0	0	0	0	0	0	0	0	0	0	0	0	0	0	0	0	0	0	0	0	0	0	0	0	0	0	0	0	0
PF00842	Ala_racemase_C	Alanine racemase, C-terminal domain	6	68	1	5	11	54	0.94332	5.30043	0.0184234	-0.0496193		0	0	0	0	0	0	0	0	0	0	0	0	0	0	0	0	0	0	0	0	0	0	0	0	0	0	0	0	0	0	0	0	0	0	0	0
PF00847	AP2	AP2 domain	16	226	3	17	20	193	0.97875	17.3691	0.00848417	-0.0331025		10	8	9	1	21	12	16	5	6	10	1	1	0	2	2	2	14	8	10	6	8	4	1	7	4	8	7	6	4	7	4	5	8	4	9	5
PF00849	PseudoU_synth_2	RNA pseudouridylate synthase	19	241	4	19	22	208	1.01304	18.7554	0.00345082	0.0208359		19	18	17	2	14	5	7	8	8	11	0	0	0	7	8	4	6	6	10	11	13	13	7	17	6	14	11	8	10	21	16	11	11	18	3	5
PF00850	Hist_deacetyl	Histone deacetylase domain	19	241	4	18	22	206	0.968144	18.5923	0.02041	-0.0523713		9	9	10	8	13	5	8	8	7	7	0	2	0	10	5	5	12	11	12	6	8	9	2	8	4	9	6	8	16	8	8	7	10	8	7	4
PF00852	Glyco_transf_10	Glycosyltransferase family 10 (fucosyltransferase) C-term	18	189	4	17	17	164	1.15179	14.7597	0.367449	0.264083		0	3	2	0	4	3	4	3	3	3	0	0	0	8	6	3	0	3	1	2	1	1	1	2	1	1	1	1	2	5	2	2	2	2	1	0
PF00854	PTR2	POT family	15	169	2	10	13	153	0.738744	13.5365	1.00091	-0.498816		0	1	1	0	3	1	0	0	0	1	0	0	0	2	1	1	1	1	1	0	1	0	0	0	0	1	1	0	1	3	1	1	1	2	2	1
PF00855	PWWP	PWWP domain	18	131	4	16	12	114	1.55723	10.2747	3.43915	1.19607		8	7	6	0	5	1	3	1	1	2	0	0	0	2	2	1	1	1	3	1	3	2	1	1	2	3	3	2	2	1	0	1	1	1	0	0
PF00856	SET	SET domain	19	248	4	19	22	211	1	19	0	0		47	48	30	5	37	11	12	24	28	25	0	1	0	35	22	18	29	26	35	28	26	28	14	39	11	26	33	29	29	22	23	16	27	30	11	11
PF00857	Isochorismatase	Isochorismatase family	19	234	4	19	21	203	1.04018	18.2661	0.031884	0.0663697		3	5	3	1	4	2	6	1	1	3	0	0	0	1	1	3	3	3	2	2	3	2	1	0	2	2	2	2	4	4	3	3	3	5	2	1
PF00858	ASC	Amiloride-sensitive sodium channel	2	34	1	2	4	29	0.743222	2.69099	0.192209	-0.179743		0	0	0	0	0	0	0	0	0	0	0	0	0	1	1	1	0	0	0	0	0	0	0	0	0	0	0	0	0	0	0	0	0	0	0	0
PF00860	Xan_ur_permease	Permease family	16	177	3	10	15	162	0.692834	14.4335	1.47572	-0.648888		0	1	0	2	1	1	0	0	0	0	0	0	0	2	1	1	4	5	3	0	1	1	0	0	0	0	1	2	0	0	0	0	0	0	1	1
PF00861	Ribosomal_L18p	Ribosomal L18 of archaea, bacteria, mitoch. and chloroplast	11	225	3	18	17	187	1.08204	16.6352	0.121044	0.137925		2	2	2	1	3	2	4	3	6	3	0	0	0	2	2	2	2	2	0	3	2	1	0	4	1	2	1	1	4	3	4	2	4	7	1	2
PF00862	Sucrose_synth	Sucrose synthase	0	6	0	0	0	6	0	0.48927	0.53271	-0.332109		0	0	0	0	0	0	0	0	0	0	0	0	0	0	0	0	0	0	0	0	0	0	0	0	0	0	0	0	0	0	0	0	0	0	1	1
PF00864	P2X_receptor	ATP P2X receptor	9	121	0	10	10	103	0	9.21459	0.0723657	-0.103516		1	1	2	0	3	1	3	3	4	1	0	0	0	4	1	0	0	0	0	1	0	1	0	0	1	1	1	2	2	3	1	2	4	1	0	0
PF00867	XPG_I	XPG I-region	19	235	4	18	21	202	0.989851	18.1845	0.00202579	-0.0158778		4	3	6	1	5	2	5	3	3	1	0	0	0	6	3	3	1	1	4	3	3	3	1	5	1	2	2	2	4	4	5	6	2	3	2	3
PF00871	Acetate_kinase	Acetokinase family	5	75	1	5	3	69	0.851608	5.87124	0.139957	-0.149768		0	0	0	0	0	0	0	0	0	3	0	0	0	0	0	0	2	1	0	0	0	0	0	0	0	0	0	0	0	0	0	0	0	0	1	1
PF00872	Transposase_mut	Transposase, Mutator family	0	6	0	1	0	5	0	0.407725	0.923084	-0.4728		0	0	0	0	0	0	0	0	0	0	0	0	0	0	0	0	0	0	0	0	0	0	0	0	0	0	0	0	1	0	0	0	0	0	0	0
PF00873	ACR_tran	AcrB/AcrD/AcrF family	2	61	2	5	6	51	1.07572	4.64807	0.0288063	0.0628699		0	0	0	0	0	0	0	0	0	0	0	0	0	0	0	0	0	0	1	0	1	0	0	0	0	0	0	0	0	0	0	0	0	0	0	0
PF00875	DNA_photolyase	DNA photolyase	19	221	4	19	20	188	1.12019	16.9614	0.264814	0.216932		8	8	6	3	8	3	5	6	5	5	0	0	0	4	3	3	3	7	7	5	8	6	6	10	2	7	5	8	4	7	6	5	7	4	4	8
PF00877	NLPC_P60	NlpC/P60 family	3	16	1	3	1	15	2.29934	1.30472	2.36516	0.90633		1	1	0	0	0	0	1	0	0	1	0	0	0	0	0	0	0	0	0	0	0	0	0	0	0	1	0	0	0	0	0	0	0	0	0	0
PF00878	CIMR	Cation-independent mannose-6-phosphate receptor repeat	1	25	0	1	3	20	0	1.87554	0.443365	-0.296276		0	0	0	0	0	0	0	0	0	0	0	0	0	0	0	0	0	0	0	0	0	0	0	0	0	0	0	0	0	0	0	0	0	0	0	0
PF00881	Nitroreductase	Nitroreductase family	17	196	4	14	19	171	0.903601	15.4936	0.155811	-0.15924		1	1	0	1	0	0	0	0	0	3	0	0	0	0	0	0	1	1	0	0	0	0	0	0	0	1	0	0	0	0	0	0	0	0	1	0
PF00882	Zn_dep_PLPC	Zinc dependent phospholipase C	1	20	0	0	0	16	0	1.30472	1.42056	-0.632065		0	0	0	0	0	0	0	0	0	0	0	0	0	0	0	0	0	0	0	0	0	0	0	0	0	0	0	0	0	0	0	0	0	0	0	0
PF00883	Peptidase_M17	Cytosol aminopeptidase family, catalytic domain	19	233	4	19	21	202	1.04484	18.1845	0.0395383	0.0744889		2	2	2	1	3	2	1	2	3	3	0	0	0	2	1	1	2	2	1	2	2	2	2	5	0	2	4	2	2	3	3	2	3	3	2	2
PF00884	Sulfatase	Sulfatase	14	210	3	15	16	180	0.938507	15.9828	0.0653905	-0.0979044		0	0	0	0	0	0	0	2	1	0	0	0	0	0	0	0	2	1	0	2	1	0	0	4	0	1	1	0	1	4	1	2	2	3	0	0
PF00885	DMRL_synthase	6,7-dimethyl-8-ribityllumazine synthase	18	212	4	17	19	186	1.01694	16.7167	0.00519068	0.0256887		1	1	1	1	1	1	1	1	1	1	0	0	0	1	1	0	1	1	1	1	1	1	1	1	0	1	1	1	1	1	1	1	1	1	0	1
PF00886	Ribosomal_S16	Ribosomal protein S16	18	169	4	14	15	151	1.03424	13.5365	0.0171626	0.0478033		2	2	1	2	2	2	2	1	2	2	0	0	0	0	0	0	1	2	2	0	1	1	1	2	1	1	1	2	1	1	2	1	2	0	0	1
PF00887	ACBP	Acyl CoA binding protein	19	241	4	19	21	206	1.02643	18.5107	0.0139846	0.0429367		7	7	4	3	4	2	4	4	3	3	0	0	0	2	4	3	2	1	3	5	5	2	2	3	3	4	5	2	5	2	2	2	2	3	2	2
PF00888	Cullin	Cullin family	19	243	4	19	21	209	1.01304	18.7554	0.00345082	0.0208359		4	4	4	5	6	4	5	4	4	3	0	1	0	6	4	5	4	3	4	4	4	3	2	4	1	4	3	3	4	5	4	4	4	4	4	3
PF00889	EF_TS	Elongation factor TS	18	230	3	17	20	200	0.947608	17.9399	0.0532772	-0.0875357		2	2	2	2	3	2	1	3	3	2	0	2	0	1	1	1	2	1	2	2	2	2	1	4	0	3	1	2	2	3	7	2	3	3	4	1
PF00890	FAD_binding_2	FAD binding domain	19	246	4	19	22	209	1.00866	18.8369	0.0015271	0.0137533		25	28	23	3	19	12	12	12	12	9	0	1	0	7	7	5	17	13	11	11	14	15	0	23	10	13	15	14	12	12	16	11	17	17	9	5
PF00891	Methyltransf_2	O-methyltransferase domain	17	169	3	12	16	153	0.870757	13.7811	0.249169	-0.20925		2	2	1	2	0	0	0	0	0	0	0	0	0	0	0	0	2	0	4	0	0	0	0	0	0	0	0	0	0	0	0	0	0	0	1	0
PF00892	EamA	EamA-like transporter family	19	247	4	19	22	210	1.00431	18.9185	0.000380139	0.00680876		17	17	15	21	31	18	16	17	18	25	1	0	0	17	16	12	34	20	16	23	17	21	7	31	11	17	19	15	14	19	15	18	26	19	14	6
PF00893	Multi_Drug_Res	Small Multidrug Resistance protein	9	77	2	7	7	67	1.16003	6.03433	0.166973	0.165696		0	0	0	0	0	0	0	0	0	1	0	0	0	0	0	0	0	0	0	0	0	0	0	0	0	0	0	0	0	0	0	0	0	0	0	0
PF00896	0	0	0	0	0	0	0	0	0	0	FALSE	FALSE		0	0	0	0	0	0	0	0	0	0	0	0	0	0	0	0	0	0	0	0	0	0	0	0	0	0	0	0	0	0	0	0	0	0	0	0
PF00899	ThiF	ThiF family	19	240	4	19	21	209	1.01304	18.7554	0.00345082	0.0208359		11	10	9	7	16	4	6	10	9	7	0	0	0	7	7	5	8	6	9	9	7	6	5	11	3	6	8	7	8	9	11	7	7	11	5	6
PF00900	Ribosomal_S4e	Ribosomal family S4e	18	215	4	19	20	182	1.15347	16.4721	0.419189	0.286222		1	1	1	1	1	1	2	1	1	1	0	0	0	3	1	1	1	1	0	0	1	0	0	1	0	1	0	0	1	1	2	1	1	1	1	1
PF00902	TatC	Sec-independent protein translocase protein (TatC)	7	79	1	7	5	72	1.11483	6.27897	0.0894868	0.116435		1	1	1	1	3	1	1	1	1	1	0	0	0	0	0	0	1	1	1	1	1	1	1	2	1	1	1	1	1	1	1	1	1	2	1	0
PF00903	Glyoxalase	Glyoxalase/Bleomycin resistance protein/Dioxygenase superfamily	19	241	4	19	22	206	1.02193	18.5923	0.00966917	0.0354251		5	3	4	5	5	3	3	3	3	7	0	0	0	0	2	1	4	6	5	3	2	3	1	1	0	1	1	2	2	1	2	2	1	0	2	4
PF00905	Transpeptidase	Penicillin binding protein transpeptidase domain	4	30	0	3	2	28	0	2.44635	0.135332	-0.146931		1	1	0	0	1	1	0	1	1	1	0	0	0	0	0	0	0	0	0	1	1	1	1	0	0	1	1	1	0	0	0	0	0	0	0	0
PF00908	dTDP_sugar_isom	dTDP-4-dehydrorhamnose 3,5-epimerase	2	55	0	4	4	47	0	4.1588	0.0065595	-0.0289797		1	0	0	0	1	0	1	0	0	1	0	0	0	0	1	0	0	0	0	0	1	0	0	1	0	0	0	0	0	0	0	0	0	0	0	0
PF00909	Ammonium_transp	Ammonium Transporter Family	19	246	4	19	22	209	1.00866	18.8369	0.0015271	0.0137533		5	6	4	3	10	10	5	3	3	8	0	1	0	8	5	4	6	6	5	4	3	4	3	4	5	4	5	4	4	4	3	3	3	3	1	1
PF00910	RNA_helicase	RNA helicase	3	34	2	3	4	30	1.08204	2.77253	0.0201739	0.0520507		0	0	0	1	0	0	0	0	0	0	0	0	0	0	0	0	0	0	1	0	0	0	0	0	0	0	0	0	0	0	0	0	0	0	0	0
PF00912	Transgly	Transglycosylase	3	22	0	2	1	21	0	1.79399	0.0255677	-0.0590053		1	1	0	0	1	0	0	1	1	0	0	1	0	0	0	0	0	0	0	1	1	1	1	0	0	1	1	1	0	0	0	0	0	0	0	0
PF00916	Sulfate_transp	Sulfate permease family	19	239	4	19	22	204	1.03097	18.4292	0.0191182	0.0505963		3	4	2	2	4	1	3	4	3	6	0	0	0	0	0	1	3	2	1	2	4	4	1	9	3	4	4	4	3	1	1	1	1	1	2	1
PF00917	MATH	MATH domain	13	133	3	11	10	119	1.0457	10.5193	0.0237498	0.0567414		2	3	2	0	6	1	4	3	3	2	0	1	0	1	1	1	2	3	2	3	3	3	0	8	1	3	1	2	2	5	2	2	3	1	1	1
PF00919	UPF0004	Uncharacterized protein family UPF0004	19	206	4	18	19	178	1.12049	16.0644	0.25206	0.210681		4	4	4	2	3	2	3	4	4	2	0	0	0	5	4	3	2	2	3	4	4	4	3	6	2	4	3	5	2	4	4	3	3	4	3	4
PF00920	ILVD_EDD	Dehydratase family	19	225	4	18	18	200	1.01255	17.7768	0.00303006	0.0194959		1	1	1	1	1	1	1	1	1	1	0	0	0	1	1	1	1	1	1	0	1	1	0	0	1	1	1	1	1	2	1	1	1	1	1	1
PF00923	TAL_FSA	Transaldolase/Fructose-6-phosphate aldolase	18	225	3	17	20	194	0.974176	17.4506	0.0125884	-0.0406406		2	2	2	2	3	2	2	2	1	5	0	0	0	1	1	2	4	4	2	2	2	2	1	2	2	2	1	2	2	2	2	2	1	3	2	1
PF00924	MS_channel	Mechanosensitive ion channel	19	224	4	19	19	195	1.08879	17.4506	0.148696	0.155036		6	7	3	1	15	6	8	7	6	8	0	0	0	1	2	0	3	3	3	6	4	7	3	12	6	8	6	6	4	5	4	4	5	3	8	5
PF00925	GTP_cyclohydro2	GTP cyclohydrolase II	19	228	4	18	19	201	1.00335	17.9399	0.00021765	0.0051423		2	2	2	2	5	2	2	2	2	3	0	0	0	1	0	2	2	2	2	1	2	1	1	2	2	2	2	2	1	1	3	1	2	2	1	1
PF00926	DHBP_synthase	3,4-dihydroxy-2-butanone 4-phosphate synthase	18	213	4	19	20	186	1.13107	16.7983	0.311858	0.239169		1	1	1	1	4	1	1	1	1	1	0	0	0	1	0	2	1	1	1	0	1	0	1	0	1	1	1	1	1	0	0	0	0	1	1	1
PF00927	Transglut_C	Transglutaminase family, C-terminal ig like domain	0	16	0	2	2	10	0	0.978541	1.14639	-0.546213		0	0	0	0	2	0	1	0	0	0	0	0	0	0	0	0	0	0	0	0	0	0	0	0	0	0	0	1	0	0	0	0	0	0	0	0
PF00928	Adap_comp_sub	Adaptor complexes medium subunit family	19	243	4	19	22	208	1.01304	18.7554	0.00345082	0.0208359		5	5	6	4	5	5	5	6	3	6	0	0	0	7	4	4	4	4	3	4	5	5	1	5	4	5	4	4	8	7	3	4	8	4	3	4
PF00929	RNase_T	Exonuclease	19	240	4	19	21	209	1.01304	18.7554	0.00345082	0.0208359		7	7	7	3	8	7	7	5	5	11	0	0	0	10	6	2	7	4	7	7	5	5	4	8	2	6	7	6	9	13	12	7	13	8	1	2
PF00930	DPPIV_N	Dipeptidyl peptidase IV (DPP IV) N-terminal region	15	167	2	13	16	141	1.01542	12.8026	0.00329238	0.020341		1	1	1	0	2	0	3	1	1	0	0	0	0	0	0	0	0	0	0	1	1	1	1	2	0	1	2	1	4	4	2	2	2	3	0	0
PF00931	NB-ARC	NB-ARC domain	12	111	2	7	15	95	0.780383	8.96996	0.468559	-0.30658		0	0	0	0	1	1	0	0	0	0	0	0	0	0	0	0	0	0	0	0	0	0	0	0	0	0	0	0	0	0	0	0	0	0	0	0
PF00932	LTD	Lamin Tail Domain	7	123	1	6	17	102	0.61831	9.70386	1.53271	-0.666138		0	1	1	0	0	0	0	0	0	0	0	1	0	5	1	1	0	0	0	0	0	0	0	1	0	0	0	0	1	0	0	0	0	0	1	0
PF00933	Glyco_hydro_3	Glycosyl hydrolase family 3 N terminal domain	16	174	4	15	14	149	1.12851	13.2918	0.237232	0.203278		1	1	0	0	1	1	1	1	0	1	0	1	0	0	0	0	1	1	0	1	1	1	0	2	0	0	0	1	0	1	2	1	1	1	0	0
PF00935	Ribosomal_L44	Ribosomal protein L44	17	183	4	17	15	155	1.22632	13.8627	0.76688	0.418865		1	1	1	1	1	1	3	0	1	0	0	0	0	0	0	0	1	1	0	1	1	0	0	2	0	1	0	0	1	1	1	1	1	0	0	0
PF00936	BMC	BMC domain	0	2	0	0	0	1	0	0.0815451	0.088785	-0.115926		0	0	0	0	0	0	0	0	0	0	0	0	0	0	0	0	0	0	0	0	0	0	0	0	0	0	0	0	0	0	0	0	0	0	0	0
PF00939	Na_sulph_symp	Sodium:sulfate symporter transmembrane region	12	178	3	13	11	156	0.954617	13.618	0.0303435	-0.0646373		5	6	6	5	5	5	4	6	5	3	0	1	0	6	5	4	5	6	6	6	5	6	2	10	5	4	5	6	6	10	8	5	8	7	0	1
PF00940	RNA_pol	DNA-dependent RNA polymerase	18	201	4	17	16	176	1.0858	15.6567	0.124593	0.140198		1	1	1	0	2	1	1	1	1	2	0	0	0	2	1	0	1	1	1	1	1	1	1	2	1	1	1	1	1	1	1	1	1	1	1	1
PF00942	CBM_3	Cellulose binding domain	0	4	0	0	0	4	0	0.32618	0.35514	-0.258677		0	0	0	0	0	0	0	0	0	0	0	0	0	0	0	0	0	0	0	0	0	0	0	0	0	0	0	0	0	0	0	0	0	0	0	0
PF00944	Peptidase_S3	Alphavirus core protein	0	1	0	0	0	1	0	0.0815451	0.088785	-0.115926		0	0	0	0	0	0	0	0	0	0	0	0	0	0	0	0	0	0	0	0	0	0	0	0	0	0	0	0	0	0	0	0	0	0	0	0
PF00949	Peptidase_S7	Peptidase S7, Flavivirus NS3 serine protease	0	3	0	0	1	2	0	0.244635	0.266355	-0.21768		0	0	0	0	0	0	0	0	0	0	0	0	0	0	0	0	0	0	0	0	0	0	0	0	0	0	0	0	0	0	0	0	0	0	0	0
PF00953	Glycos_transf_4	Glycosyl transferase family 4	17	155	4	16	11	140	1.29941	12.3133	1.19169	0.560685		2	2	1	1	5	2	1	2	1	1	0	0	0	0	0	1	1	1	1	2	2	2	2	1	2	2	2	2	1	0	0	0	0	0	0	1
PF00955	HCO3_cotransp	HCO3- transporter family	19	222	4	18	21	192	1.03632	17.3691	0.0247796	0.0580328		4	6	2	1	8	4	2	2	2	5	0	0	0	2	2	1	0	0	1	2	3	2	1	2	3	4	2	3	4	1	1	1	1	2	1	1
PF00956	NAP	Nucleosome assembly protein (NAP)	19	227	4	19	19	197	1.0787	17.6137	0.117944	0.135919		1	1	1	3	4	2	2	1	1	3	0	0	0	0	0	1	5	4	3	1	1	1	0	2	1	1	1	1	2	1	1	1	1	1	1	1
PF00957	Synaptobrevin	Synaptobrevin	19	244	4	19	22	207	1.01747	18.6738	0.00616141	0.028059		6	5	3	6	7	5	5	2	2	4	0	1	0	2	1	1	8	6	3	4	5	6	0	2	6	4	3	4	3	3	4	2	3	4	4	2
PF00958	GMP_synt_C	GMP synthase C terminal domain	16	211	3	17	20	180	1.04237	16.309	0.0316551	0.0661147		1	1	1	1	1	1	1	0	1	1	0	0	0	1	1	0	1	1	1	1	1	1	0	1	0	1	1	1	1	1	1	1	1	2	1	1
PF00959	Phage_lysozyme	Phage lysozyme	0	9	0	1	0	5	0	0.407725	0.923084	-0.4728		0	0	0	0	0	0	0	0	0	0	0	0	0	0	0	0	0	0	0	0	0	0	0	0	0	0	0	0	0	0	0	0	0	0	0	0
PF00961	LAGLIDADG_1	LAGLIDADG endonuclease	0	5	0	0	0	5	0	0.407725	0.443925	-0.296507		0	0	0	0	0	0	0	0	0	0	0	0	0	0	0	0	0	1	0	0	0	0	0	0	0	0	0	0	0	0	0	0	0	0	0	0
PF00962	A_deaminase	Adenosine/AMP deaminase	19	235	4	19	21	204	1.03556	18.3476	0.025081	0.0584064		2	2	2	3	1	3	1	2	3	4	0	0	0	2	1	0	3	3	2	2	2	1	1	7	2	2	2	1	2	2	3	1	1	3	1	0
PF00970	FAD_binding_6	Oxidoreductase FAD-binding domain	19	241	4	19	22	206	1.02193	18.5923	0.00966917	0.0354251		3	3	3	4	5	4	2	3	3	6	0	0	0	6	2	3	4	5	3	2	2	2	0	3	3	3	2	3	3	4	8	3	4	5	2	3
PF00975	Thioesterase	Thioesterase domain	15	202	4	18	16	172	1.17413	15.3305	0.502226	0.320097		3	3	3	0	7	1	4	2	2	2	0	0	0	0	0	0	0	1	0	2	1	2	0	2	1	0	2	1	3	1	1	1	1	1	3	3
PF00977	His_biosynth	Histidine biosynthesis protein	19	229	4	19	22	200	1.04955	18.103	0.0480555	0.0827665		3	3	3	1	4	2	3	3	2	2	0	0	0	5	4	3	4	2	2	2	3	3	1	3	3	3	3	3	2	5	4	3	5	3	2	3
PF00982	Glyco_transf_20	Glycosyltransferase family 20	18	234	3	17	20	202	0.939071	18.103	0.072713	-0.10379		2	2	2	1	4	1	2	2	2	2	0	0	0	4	2	2	3	3	2	2	2	2	1	3	2	2	2	2	3	2	2	2	2	2	2	3
PF00984	UDPG_MGDP_dh	UDP-glucose/GDP-mannose dehydrogenase family, central domain	19	232	4	19	21	198	1.06393	17.8584	0.0789013	0.108579		1	2	3	1	1	1	2	1	1	1	0	0	0	1	1	1	2	1	1	1	1	2	1	1	1	2	1	2	4	1	3	1	1	1	2	1
PF00986	DNA_gyraseB_C	DNA gyrase B subunit, carboxyl terminus	16	158	3	15	18	139	1.17164	12.8026	0.407496	0.281296		1	1	1	1	3	1	1	1	1	1	0	0	0	1	1	1	1	1	1	1	0	1	0	1	1	0	1	0	1	1	1	1	1	1	1	1
PF00988	CPSase_sm_chain	Carbamoyl-phosphate synthase small chain, CPSase domain	19	201	4	18	18	175	1.14371	15.7382	0.351253	0.256957		1	1	1	1	1	1	1	1	1	1	0	0	0	1	1	1	1	1	1	1	1	1	0	1	1	1	1	1	1	1	1	1	1	1	1	1
PF00989	PAS	PAS fold	18	228	3	17	20	198	0.956301	17.7768	0.0367242	-0.07159		4	3	1	0	22	12	4	2	0	11	0	0	0	1	1	1	7	7	11	0	1	2	1	0	2	2	0	1	1	1	1	1	1	1	2	1
PF00990	GGDEF	Diguanylate cyclase, GGDEF domain	3	19	2	2	2	16	0	1.46781	0.20824	-0.188324		0	0	0	0	0	0	0	0	0	0	0	0	0	0	0	0	0	0	0	0	0	0	0	0	0	0	0	0	0	0	0	0	0	0	0	0
PF00991	0	0	0	0	0	0	0	0	0	0	FALSE	FALSE		0	0	0	0	0	0	0	0	0	0	0	0	0	0	0	0	0	0	0	0	0	0	0	0	0	0	0	0	0	0	0	0	0	0	0	0
PF00994	MoCF_biosynth	Probable molybdopterin binding domain	19	214	4	18	19	185	1.08204	16.6352	0.121044	0.137925		2	2	1	4	5	0	0	1	1	1	0	0	0	1	2	0	4	3	4	0	1	1	1	1	0	1	0	1	2	4	1	2	1	2	2	2
PF00995	Sec1	Sec1 family	19	242	4	19	22	208	1.01304	18.7554	0.00345082	0.0208359		4	4	4	3	7	4	4	3	4	5	0	1	0	5	3	4	5	4	4	4	4	4	3	4	4	4	4	4	4	7	8	4	7	6	5	3
PF00996	GDI	GDP dissociation inhibitor	19	241	4	19	21	208	1.01747	18.6738	0.00616141	0.028059		2	2	2	1	2	1	1	2	1	2	0	0	0	3	1	1	3	2	1	2	2	1	2	2	1	3	1	3	2	1	1	1	1	1	2	2
PF00999	Na_H_Exchanger	Sodium/hydrogen exchanger family	19	243	4	19	22	208	1.01304	18.7554	0.00345082	0.0208359		8	12	10	3	21	9	11	6	8	8	0	0	0	12	7	4	9	6	9	9	11	8	2	8	11	11	10	10	7	13	10	8	9	10	9	6
PF01000	RNA_pol_A_bac	RNA polymerase Rpb3/RpoA insert domain	19	233	4	19	21	202	1.04484	18.1845	0.0395383	0.0744889		2	2	3	2	4	2	2	1	1	2	0	0	0	4	1	1	1	2	2	2	2	1	1	2	2	2	1	1	1	3	3	2	2	2	1	0
PF01007	IRK	Inward rectifier potassium channel transmembrane domain	16	182	4	17	17	155	1.21206	14.0258	0.681265	0.388116		5	3	0	1	2	0	0	2	3	1	0	0	0	0	0	0	3	1	4	1	1	1	1	0	0	1	1	1	0	0	0	0	0	0	2	1
PF01008	IF-2B	Initiation factor 2 subunit family	19	237	4	18	21	205	0.976712	18.4292	0.0108116	-0.0375425		3	3	3	5	5	2	2	3	3	4	0	0	0	8	3	3	4	4	4	3	3	3	1	4	2	3	1	3	3	6	5	3	4	5	3	3
PF01010	Proton_antipo_C	NADH-dehyrogenase subunit F, TMs, (complex I) C-terminus	1	0	0	0	0	1	0	0.0815451	0.088785	-0.115926		0	0	0	0	0	0	0	0	0	0	0	0	0	0	0	0	0	0	0	0	0	0	0	0	0	0	0	0	0	0	0	0	0	0	0	0
PF01011	PQQ	PQQ enzyme repeat	10	191	1	11	12	166	0.757836	14.515	0.922024	-0.472442		2	3	0	0	4	0	0	1	3	1	0	0	0	2	2	2	0	2	2	3	3	4	0	7	3	4	3	4	1	3	2	2	4	2	1	1
PF01012	ETF	Electron transfer flavoprotein domain	16	205	4	16	16	179	1.00621	15.9013	0.000662735	0.00901249		0	0	0	0	0	0	1	0	0	0	0	0	0	0	0	0	2	2	2	0	0	0	0	0	0	0	0	0	0	0	0	0	0	0	2	0
PF01014	Uricase	Uricase	9	80	4	10	5	69	1.65718	6.03433	2.80788	1.02779		0	1	0	1	1	1	1	0	0	0	0	0	0	0	0	0	1	0	1	0	1	1	0	0	0	1	1	1	0	0	0	0	0	0	1	1
PF01015	Ribosomal_S3Ae	Ribosomal S3Ae family	19	219	4	18	19	188	1.06636	16.8798	0.0803655	0.109689		1	1	1	1	2	1	2	1	1	1	0	0	0	1	1	1	1	1	0	0	0	0	0	2	0	0	0	0	1	1	2	0	2	1	1	1
PF01016	Ribosomal_L27	Ribosomal L27 protein	19	167	4	17	14	149	1.27898	13.2918	1.11698	0.53675		2	2	3	2	2	2	2	1	1	2	0	0	0	0	1	1	1	1	2	2	0	2	0	1	2	0	1	0	2	2	2	2	2	2	0	2
PF01018	GTP1_OBG	GTP1/OBG	19	201	4	17	20	175	1.0691	15.9013	0.0820724	0.110974		3	3	3	2	3	3	3	2	3	3	0	0	0	3	3	3	1	2	3	1	2	1	2	3	2	2	2	2	3	4	4	3	5	5	1	1
PF01019	G_glu_transpept	Gamma-glutamyltranspeptidase	18	178	4	15	16	155	1.07572	13.9442	0.0864188	0.114198		1	2	0	2	2	1	3	4	1	1	0	1	0	0	0	0	1	2	2	1	2	0	0	3	1	2	1	1	0	0	0	0	0	0	1	1
PF01020	Ribosomal_L40e	Ribosomal L40e family	11	173	4	12	14	144	0.931379	12.8841	0.0656442	-0.0981127		1	1	1	1	1	0	2	0	3	1	0	0	0	0	0	0	0	0	0	1	1	0	0	0	1	1	1	0	1	1	1	0	0	0	0	0
PF01025	GrpE	GrpE	19	237	4	19	21	204	1.03556	18.3476	0.025081	0.0584064		2	2	4	2	2	0	2	2	2	2	0	0	0	2	2	0	2	3	3	2	2	1	1	4	2	2	0	1	7	2	2	1	1	2	2	0
PF01026	TatD_DNase	TatD related DNase	19	224	4	17	19	196	0.969645	17.5322	0.0174752	-0.0482589		3	3	2	1	2	2	3	4	3	2	0	0	0	2	3	3	4	2	2	2	2	2	2	8	1	2	2	2	1	1	2	2	1	1	0	0
PF01027	Bax1-I	Inhibitor of apoptosis-promoting Bax1	16	201	4	17	18	171	1.10304	15.412	0.176849	0.171279		0	0	0	3	0	0	1	0	0	2	0	0	0	0	0	0	4	2	2	0	0	0	0	0	0	0	0	0	0	0	0	0	0	0	1	1
PF01028	Topoisom_I	Eukaryotic DNA topoisomerase I, catalytic core	17	219	2	16	19	193	0.925521	17.2876	0.103763	-0.12647		1	1	1	1	1	1	1	1	1	1	0	0	0	3	1	1	1	1	1	1	1	1	0	1	1	1	1	1	1	2	1	1	1	3	1	1
PF01029	NusB	NusB family	11	87	2	7	14	76	0.953801	7.33906	0.0169461	-0.0474855		0	0	0	0	0	0	0	0	0	0	0	0	0	0	0	0	0	1	1	0	0	0	0	0	0	0	0	0	0	0	0	0	0	0	1	1
PF01030	Recep_L_domain	Receptor L domain	2	52	1	3	1	48	0.750806	3.99571	0.268778	-0.218853		0	0	0	0	1	0	0	0	1	1	0	6	0	4	0	0	0	0	0	0	0	0	0	5	0	0	0	0	0	0	0	1	0	0	0	0
PF01031	Dynamin_M	Dynamin central region	19	222	4	19	19	192	1.10427	17.206	0.202176	0.185107		2	2	2	3	1	2	1	1	2	1	0	0	0	0	0	1	6	4	5	2	1	0	0	2	0	0	1	1	2	0	1	1	3	1	2	2
PF01033	Somatomedin_B	Somatomedin B domain	4	50	1	3	1	47	0.766447	3.91416	0.231254	-0.200249		0	0	0	0	0	0	0	0	0	0	0	0	0	0	0	0	0	0	0	0	0	0	0	1	0	0	0	0	0	0	0	0	0	0	0	0
PF01034	Syndecan	Syndecan domain	0	24	0	1	0	21	0	1.71245	0.321426	-0.243552		0	0	0	0	0	0	0	0	0	0	0	0	0	0	0	0	0	0	0	0	0	0	0	0	0	0	0	0	0	0	0	0	0	0	0	0
PF01035	DNA_binding_1	6-O-methylguanine DNA methyltransferase, DNA binding domain	12	91	4	10	5	81	1.42595	7.01288	1.37263	0.617335		0	0	0	1	0	0	0	0	0	0	0	0	0	0	0	0	0	1	1	0	0	0	0	0	0	0	0	0	0	0	0	0	0	0	0	0
PF01037	AsnC_trans_reg	Lrp/AsnC ligand binding domain	1	7	0	0	0	6	0	0.48927	0.53271	-0.332109		0	0	0	0	0	0	0	0	0	0	0	0	0	0	0	0	0	0	0	0	0	0	0	0	0	0	0	0	0	0	0	0	0	0	0	0
PF01039	Carboxyl_trans	Carboxyl transferase domain	19	237	4	19	20	205	1.03556	18.3476	0.025081	0.0584064		2	2	2	2	3	1	2	2	2	2	0	0	0	2	2	2	6	4	3	2	2	2	1	2	1	2	1	2	3	2	2	2	2	2	3	2
PF01040	UbiA	UbiA prenyltransferase family	19	243	4	19	22	210	1.00431	18.9185	0.000380139	0.00680876		7	7	6	4	7	3	5	6	4	4	0	1	0	5	3	1	9	5	5	7	4	4	1	6	4	4	3	3	4	9	7	3	4	6	4	2
PF01041	DegT_DnrJ_EryC1	DegT/DnrJ/EryC1/StrS aminotransferase family	19	243	4	19	22	208	1.01304	18.7554	0.00345082	0.0208359		11	8	5	2	8	5	9	4	3	7	0	0	0	3	3	4	4	3	4	2	5	2	4	7	2	5	5	2	5	5	5	5	5	5	1	3
PF01042	Ribonuc_L-PSP	Endoribonuclease L-PSP	19	240	4	19	21	205	1.03097	18.4292	0.0191182	0.0505963		4	6	3	1	14	5	5	3	3	3	0	0	0	3	2	1	3	2	2	2	4	5	0	6	2	5	2	5	3	7	5	3	4	3	0	1
PF01043	SecA_PP_bind	SecA preprotein cross-linking domain	18	200	3	16	18	178	1.00107	15.9828	1.99433e-05	0.00155023		2	2	2	1	5	3	2	2	2	1	0	0	0	2	0	1	1	1	2	2	2	2	1	4	1	2	2	2	3	3	2	2	2	2	1	2
PF01047	MarR	MarR family	2	14	1	1	0	13	0	1.06009	0.00368468	-0.021547		0	0	0	0	0	0	0	0	0	0	0	0	0	0	0	0	0	0	1	0	0	0	0	0	0	0	0	0	0	0	0	0	0	0	1	0
PF01048	PNP_UDP_1	Phosphorylase superfamily	19	230	4	19	19	200	1.06393	17.8584	0.0789013	0.108579		1	1	1	3	4	2	2	1	1	3	0	0	0	1	1	1	3	3	3	1	1	1	0	1	1	1	1	1	1	1	1	1	1	1	0	1
PF01049	Cadherin_C	Cadherin cytoplasmic region	0	1	0	0	0	1	0	0.0815451	0.088785	-0.115926		0	0	0	0	0	0	0	0	0	0	0	0	0	0	0	0	0	0	0	0	0	0	0	0	0	0	0	0	0	0	0	0	0	0	0	0
PF01050	MannoseP_isomer	Mannose-6-phosphate isomerase	1	9	0	0	2	7	0	0.733906	0.799065	-0.43019		0	1	0	0	0	0	0	0	0	0	0	0	0	0	0	0	0	0	0	0	0	0	0	0	0	0	0	0	0	0	0	0	0	0	0	0
PF01051	Rep_3	Initiator Replication protein	0	2	0	0	0	1	0	0.0815451	0.088785	-0.115926		0	0	0	0	0	0	0	0	0	0	0	1	0	0	0	0	0	0	0	0	0	0	0	0	0	0	0	0	0	0	0	0	0	0	0	0
PF01052	FliMN_C	Type III flagellar switch regulator (C-ring) FliN C-term	0	5	0	0	0	5	0	0.407725	0.443925	-0.296507		0	0	0	0	0	0	0	0	0	0	0	0	0	0	0	0	0	0	0	0	0	0	0	0	0	0	0	0	0	0	0	0	0	0	0	0
PF01053	Cys_Met_Meta_PP	Cys/Met metabolism PLP-dependent enzyme	19	246	4	19	21	210	1.00866	18.8369	0.0015271	0.0137533		11	8	7	6	8	5	9	7	4	5	0	0	0	3	4	2	6	7	5	3	5	2	3	5	4	5	4	4	4	3	4	4	5	5	4	2
PF01055	Glyco_hydro_31	Glycosyl hydrolases family 31	19	238	4	18	21	206	0.972409	18.5107	0.0152432	-0.0449186		4	4	4	2	8	2	5	3	2	1	0	0	0	4	2	2	3	3	1	4	4	4	3	3	3	4	4	4	6	3	4	3	7	6	2	2
PF01056	Myc_N	Myc amino-terminal region	0	4	0	0	0	4	0	0.32618	0.35514	-0.258677		0	0	0	0	0	0	0	0	0	0	0	0	0	0	0	0	0	0	0	0	0	0	0	0	0	0	0	0	0	0	0	0	0	0	0	0
PF01058	Oxidored_q6	NADH ubiquinone oxidoreductase, 20 Kd subunit	12	137	3	9	17	117	0.823645	10.927	0.36796	-0.264307		0	0	0	1	1	1	0	0	0	0	0	0	0	0	0	0	1	1	0	0	0	0	0	0	0	0	0	0	0	0	0	0	0	0	1	1
PF01061	ABC2_membrane	ABC-2 type transporter	19	241	4	19	22	208	1.01304	18.7554	0.00345082	0.0208359		14	12	9	14	24	9	12	6	11	8	0	0	0	9	8	5	18	15	11	9	10	8	6	13	5	10	9	11	9	12	9	7	11	11	14	10
PF01062	Bestrophin	Bestrophin, RFP-TM, chloride channel	19	243	4	19	22	208	1.01304	18.7554	0.00345082	0.0208359		11	7	6	1	7	4	10	4	4	12	0	0	0	2	3	3	12	8	6	4	4	5	4	9	4	4	5	3	8	5	3	3	6	4	6	3
PF01063	Aminotran_4	Amino-transferase class IV	19	242	4	19	22	208	1.01304	18.7554	0.00345082	0.0208359		4	4	3	3	8	3	4	4	3	3	0	0	0	2	2	3	3	3	3	3	3	3	2	2	1	4	2	3	3	2	2	2	3	2	2	2
PF01066	CDP-OH_P_transf	CDP-alcohol phosphatidyltransferase	19	234	4	19	21	204	1.03556	18.3476	0.025081	0.0584064		4	4	5	4	3	3	2	2	3	5	0	0	0	3	3	2	6	4	7	3	3	2	1	3	1	3	4	4	2	6	6	2	3	6	3	3
PF01067	Calpain_III	Calpain large subunit, domain III	11	158	4	11	10	139	0.905334	12.1502	0.117835	-0.135848		0	0	0	0	3	1	3	0	0	2	0	0	0	0	0	0	1	1	1	0	0	0	0	0	0	0	0	0	0	0	0	0	0	0	0	0
PF01068	DNA_ligase_A_M	ATP dependent DNA ligase domain	19	218	4	17	20	191	0.988027	17.206	0.00266789	-0.0182691		3	3	2	4	7	2	2	4	4	2	0	0	0	3	2	1	3	1	4	5	4	1	0	7	2	5	3	3	3	5	4	2	3	0	4	3
PF01070	FMN_dh	FMN-dependent dehydrogenase	19	243	4	19	21	209	1.01304	18.7554	0.00345082	0.0208359		3	3	4	1	6	5	2	2	3	1	0	0	0	3	1	1	1	2	2	3	4	3	1	4	2	3	3	3	3	2	3	2	2	2	1	2
PF01071	GARS_A	Phosphoribosylglycinamide synthetase, ATP-grasp (A) domain	19	214	4	17	18	188	1.01201	16.7983	0.00261958	0.0180996		1	1	1	2	1	1	0	1	0	1	0	0	0	1	0	0	2	2	2	1	0	1	0	1	0	1	0	1	1	1	1	1	1	1	1	1
PF01073	3Beta_HSD	3-beta hydroxysteroid dehydrogenase/isomerase family	19	246	4	19	22	211	1	19	0	0		15	17	22	18	15	14	13	10	10	25	0	1	0	12	11	11	24	17	14	11	15	14	5	9	11	14	10	13	18	23	26	16	17	20	11	8
PF01074	Glyco_hydro_38N	Glycosyl hydrolases family 38 N-terminal domain	14	146	2	11	15	125	0.963534	11.4163	0.0164228	-0.0467096		0	2	0	0	1	0	1	1	1	0	0	0	0	0	0	0	1	2	0	0	0	0	0	0	0	1	1	2	0	0	0	0	0	0	1	0
PF01077	NIR_SIR	Nitrite and sulphite reductase 4Fe-4S domain	19	231	4	19	20	204	1.04018	18.2661	0.031884	0.0663697		2	2	2	2	3	2	1	2	2	2	0	0	0	3	2	2	2	1	2	2	2	2	0	2	2	1	2	2	3	2	2	2	2	2	2	2
PF01078	Mg_chelatase	Magnesium chelatase, subunit ChlI	19	237	4	19	21	204	1.03556	18.3476	0.025081	0.0584064		10	12	13	5	13	6	9	9	8	10	0	0	0	19	7	6	8	9	10	7	7	8	1	5	7	7	7	7	9	11	12	9	12	8	2	4
PF01079	Hint	Hint module	8	141	2	10	15	117	0.929027	10.7639	0.0586667	-0.0922578		0	0	0	0	1	1	0	0	0	0	0	0	0	0	0	0	0	1	0	0	0	0	0	0	0	0	0	0	0	0	0	0	0	0	0	0
PF01080	Presenilin	Presenilin	15	159	1	10	16	141	0.781093	12.8026	0.664441	-0.381956		1	1	1	0	1	1	0	1	1	3	0	0	0	2	1	1	2	1	1	0	2	2	1	1	0	2	1	2	1	1	1	1	1	1	1	0
PF01081	Aldolase	KDPG and KHG aldolase	18	188	4	16	18	166	1.06636	15.0043	0.071436	0.102781		1	1	1	0	1	0	1	1	1	0	0	0	0	1	1	0	0	0	0	1	1	0	0	0	0	1	0	0	2	1	1	1	1	1	0	0
PF01082	Cu2_monooxygen	Copper type II ascorbate-dependent monooxygenase, N-terminal domain	10	171	1	10	14	150	0.747754	13.3734	0.921772	-0.472357		1	3	1	1	5	0	1	3	2	1	0	0	0	5	2	2	5	2	0	3	2	3	0	3	1	2	2	3	2	1	2	1	3	1	1	1
PF01083	Cutinase	Cutinase	0	14	0	0	2	11	0	1.06009	1.15421	-0.54872		0	0	0	0	0	0	0	0	0	0	0	0	0	0	0	0	0	0	0	0	1	0	0	0	0	0	0	0	0	0	0	0	0	0	0	0
PF01084	Ribosomal_S18	Ribosomal protein S18	17	189	4	15	20	161	1.01628	14.7597	0.00423242	0.0231328		1	1	1	1	1	1	0	0	0	1	0	0	0	0	0	0	1	1	0	1	0	0	0	1	0	0	0	1	0	1	1	1	1	1	1	0
PF01086	Clathrin_lg_ch	Clathrin light chain	17	216	4	17	20	184	1.02193	16.6352	0.00865136	0.033439		1	1	1	1	2	1	1	0	0	2	0	0	0	0	0	0	1	0	1	0	1	1	0	0	1	1	1	1	1	1	2	1	1	1	0	0
PF01088	Peptidase_C12	Ubiquitin carboxyl-terminal hydrolase, family 1	19	234	4	18	21	204	0.981053	18.3476	0.00712481	-0.0302433		2	2	2	2	3	2	2	2	1	2	0	0	0	1	1	1	2	2	2	2	2	2	1	4	1	2	1	2	2	4	3	2	3	3	1	1
PF01089	0	0	0	0	0	0	0	0	0	0	FALSE	FALSE		0	0	0	0	0	0	0	0	0	0	0	0	0	0	0	0	0	0	0	0	0	0	0	0	0	0	0	0	0	0	0	0	0	0	0	0
PF01090	Ribosomal_S19e	Ribosomal protein S19e	17	220	4	19	21	184	1.13659	16.7167	0.337011	0.250604		1	1	1	1	2	1	2	1	1	1	0	0	0	2	1	1	1	1	0	1	1	1	0	0	1	1	0	1	3	2	2	1	0	2	1	1
PF01092	Ribosomal_S6e	Ribosomal protein S6e	18	223	4	19	19	191	1.10952	17.1245	0.222018	0.195515		1	1	1	1	0	1	2	1	2	1	0	0	0	1	1	1	1	1	0	1	1	1	0	3	1	1	1	1	1	2	2	1	2	1	1	1
PF01094	ANF_receptor	Receptor family ligand binding region	10	179	1	8	17	153	0.57709	13.8627	2.68878	-0.995433		0	0	0	0	0	0	0	0	0	0	0	0	0	0	0	0	3	0	0	0	0	0	0	0	0	0	0	0	0	0	0	0	0	0	0	0
PF01096	TFIIS_C	Transcription factor S-II (TFIIS)	19	226	4	19	20	194	1.08879	17.4506	0.148696	0.155036		3	4	5	3	3	2	2	2	2	3	0	0	0	3	3	1	3	3	3	3	1	1	0	0	0	2	1	2	3	2	2	2	2	3	2	1
PF01103	Omp85	Omp85 superfamily domain	17	178	4	14	17	156	0.992394	14.1073	0.000882652	-0.0104173		3	3	3	2	6	1	2	2	2	2	0	0	0	4	3	3	4	2	2	2	1	1	0	4	2	2	2	1	3	5	4	2	4	5	1	2
PF01104	Bunya_NS-S	Bunyavirus non-structural protein NS-s	0	1	0	0	0	1	0	0.0815451	0.088785	-0.115926		0	0	0	0	0	0	0	0	0	0	0	0	0	0	0	0	0	0	0	0	0	0	0	0	0	0	0	0	0	0	0	0	0	0	0	0
PF01105	EMP24_GP25L	emp24/gp25L/p24 family/GOLD	19	235	4	19	22	203	1.03556	18.3476	0.025081	0.0584064		2	2	3	3	3	3	3	2	2	3	0	0	0	2	2	0	3	3	2	2	1	1	0	1	2	1	0	1	2	4	2	2	2	3	2	1
PF01106	NifU	NifU-like domain	19	238	4	19	21	208	1.01747	18.6738	0.00616141	0.028059		3	3	3	2	7	2	3	3	3	3	0	0	0	3	2	2	3	3	3	3	3	3	3	3	3	3	2	2	4	1	1	2	3	3	3	2
PF01108	Tissue_fac	Tissue factor	0	6	0	1	0	5	0	0.407725	0.923084	-0.4728		0	0	0	0	0	0	0	0	0	0	0	0	0	0	0	0	0	0	0	0	0	0	0	0	0	0	0	0	0	0	0	0	0	0	0	1
PF01111	CKS	Cyclin-dependent kinase regulatory subunit	18	168	4	16	11	149	1.22632	13.0472	0.721769	0.402783		1	1	1	1	0	0	0	0	1	1	0	0	0	1	0	0	1	1	1	1	0	0	0	1	1	0	1	0	1	1	0	0	1	1	0	0
PF01112	Asparaginase_2	Asparaginase	9	65	2	5	4	55	1.03925	4.81116	0.00801464	0.0321409		0	0	0	0	1	0	1	0	0	0	0	0	0	0	0	0	1	0	0	0	0	0	0	0	0	0	0	0	0	0	0	0	0	0	1	0
PF01113	DapB_N	Dihydrodipicolinate reductase, N-terminus	17	198	2	16	20	173	1.01663	15.7382	0.0047097	0.0244366		1	1	1	1	1	1	2	0	1	2	0	0	0	1	0	1	1	1	1	0	1	1	0	0	1	0	1	1	1	0	1	0	0	1	1	1
PF01115	F_actin_cap_B	F-actin capping protein, beta subunit	13	170	3	13	15	147	0.984081	13.2103	0.00362122	-0.0213562		0	0	0	0	0	0	1	0	0	0	0	0	0	0	0	0	0	0	0	0	0	0	0	0	0	0	0	0	0	0	0	0	0	0	0	0
PF01116	F_bP_aldolase	Fructose-bisphosphate aldolase class-II	18	215	3	17	18	188	1.01201	16.7983	0.00261958	0.0180996		1	1	1	0	1	1	1	1	4	1	0	0	0	1	0	1	0	0	0	0	1	1	0	0	1	1	1	1	1	2	1	1	2	1	0	0
PF01117	Aerolysin	Aerolysin toxin	0	4	0	0	0	4	0	0.32618	0.35514	-0.258677		0	0	0	0	0	0	0	0	0	0	0	0	0	0	0	0	0	0	1	0	0	0	0	0	0	0	0	0	0	0	0	0	0	0	0	0
PF01118	Semialdhyde_dh	Semialdehyde dehydrogenase, NAD binding domain	19	232	4	19	19	204	1.04484	18.1845	0.0395383	0.0744889		3	3	2	2	4	2	4	2	3	2	0	0	0	2	2	2	4	3	3	2	2	1	1	2	1	2	3	2	4	2	2	2	3	2	2	2
PF01119	DNA_mis_repair	DNA mismatch repair protein, C-terminal domain	18	159	4	16	14	139	1.28242	12.4764	1.07446	0.522967		3	3	2	0	3	0	1	1	2	1	0	2	0	3	2	2	0	0	3	2	2	0	0	6	0	1	2	2	2	2	2	2	2	2	1	1
PF01120	Alpha_L_fucos	Alpha-L-fucosidase	6	57	1	4	7	50	0.860572	4.64807	0.0978116	-0.122357		0	0	0	0	0	0	0	0	0	0	0	0	0	0	0	0	0	0	0	0	0	0	0	0	0	0	0	0	0	0	0	0	0	0	0	0
PF01121	CoaE	Dephospho-CoA kinase	19	199	4	18	17	173	1.16177	15.4936	0.438107	0.294104		2	2	1	1	3	0	0	1	2	3	0	0	0	0	1	1	2	1	1	1	0	1	0	1	0	1	1	0	2	1	1	1	1	3	1	0
PF01124	MAPEG	MAPEG family	19	225	4	19	22	191	1.0939	17.3691	0.165529	0.16487		2	2	1	2	7	2	3	3	3	3	0	0	0	0	0	0	2	3	1	1	1	1	0	1	0	1	1	1	1	1	0	0	0	0	2	2
PF01125	G10	G10 protein	17	180	4	15	16	161	1.03925	14.4335	0.0240439	0.0571127		1	1	1	1	1	1	1	0	0	0	0	0	0	0	1	0	1	1	1	0	0	1	0	0	1	1	0	1	1	0	0	1	1	1	0	1
PF01126	Heme_oxygenase	Heme oxygenase	19	225	4	19	22	195	1.07373	17.6953	0.103998	0.126631		2	2	1	2	6	3	3	2	1	3	0	0	0	1	1	1	1	1	3	2	2	2	1	2	0	2	1	1	0	0	1	0	1	3	1	0
PF01127	Sdh_cyt	Succinate dehydrogenase/Fumarate reductase transmembrane subunit	15	155	3	14	13	138	1.13698	12.3133	0.249679	0.209503		1	1	1	1	1	1	0	1	1	1	0	0	0	1	0	0	1	1	1	0	1	1	0	0	1	1	1	1	0	0	0	0	1	1	1	1
PF01128	IspD	2-C-methyl-D-erythritol 4-phosphate cytidylyltransferase	18	207	3	15	21	181	0.910631	16.4721	0.142368	-0.151233		1	2	1	1	1	1	1	1	1	1	0	1	0	1	1	1	1	1	1	1	1	1	1	1	1	1	1	1	2	1	1	1	1	1	1	1
PF01129	ART	NAD:arginine ADP-ribosyltransferase	6	98	2	6	8	85	0.791171	7.58369	0.358156	-0.260007		0	0	0	0	1	0	0	0	0	0	0	0	0	0	0	0	0	0	0	0	0	0	0	0	0	0	0	0	0	0	0	0	0	0	0	0
PF01130	CD36	CD36 family	8	87	2	7	7	73	1.07303	6.52361	0.0376095	0.0725119		1	1	2	0	0	1	0	0	0	0	0	1	0	0	1	1	0	1	0	0	0	1	0	0	1	0	2	0	0	2	0	1	0	0	2	0
PF01131	Topoisom_bac	DNA topoisomerase	19	193	4	15	17	171	0.978443	15.3305	0.00770578	-0.0314939		3	3	3	0	4	1	1	2	2	0	0	0	0	6	3	3	1	4	3	3	4	1	3	5	0	3	3	2	5	4	4	3	4	5	2	2
PF01132	EFP	Elongation factor P (EF-P) OB domain	17	212	3	17	21	181	1.03205	16.4721	0.018294	0.0494356		2	2	0	2	3	2	1	2	1	2	0	0	0	1	1	0	2	2	2	2	2	1	0	1	1	2	2	2	2	1	1	1	1	1	1	2
PF01133	ER	Enhancer of rudimentary	11	103	3	10	6	92	1.25134	7.99142	0.545183	0.336966		1	1	0	1	0	1	1	0	0	1	0	0	0	0	0	0	0	0	0	0	0	1	0	0	1	0	0	0	0	0	0	0	0	0	0	1
PF01134	GIDA	Glucose inhibited division protein A	19	228	4	17	20	201	0.94332	18.0215	0.0626396	-0.0956244		6	8	8	3	6	2	3	3	4	2	0	0	0	3	2	3	3	4	2	4	2	4	1	9	3	3	3	4	4	3	4	3	4	4	2	2
PF01135	PCMT	Protein-L-isoaspartate(D-aspartate) O-methyltransferase (PCMT)	19	226	4	18	20	195	1.02668	17.5322	0.0134983	0.0421494		6	8	11	2	1	1	1	0	1	2	0	1	0	1	2	1	5	5	4	1	0	0	1	0	0	1	1	1	1	2	6	1	3	2	2	1
PF01136	Peptidase_U32	Peptidase family U32	13	133	3	12	8	120	1.14967	10.4378	0.252658	0.210977		1	1	1	0	1	0	2	0	1	1	0	0	0	1	1	1	0	2	2	1	1	1	0	1	1	1	1	1	1	2	2	1	1	3	1	1
PF01137	RTC	RNA 3'-terminal phosphate cyclase	18	204	4	15	20	176	0.938507	15.9828	0.0653905	-0.0979044		2	2	1	1	3	1	0	1	2	1	1	0	0	1	1	0	4	1	2	1	0	1	0	0	0	3	2	0	2	1	2	1	1	1	1	0
PF01138	RNase_PH	3' exoribonuclease family, domain 1	19	234	4	19	21	203	1.04018	18.2661	0.031884	0.0663697		8	8	8	7	9	9	8	7	6	9	0	0	0	7	3	4	5	4	7	7	6	7	4	9	1	6	7	8	4	5	9	5	7	8	3	5
PF01139	RtcB	tRNA-splicing ligase RtcB	14	176	3	12	11	155	0.886493	13.5365	0.188755	-0.177862		1	1	1	0	2	1	1	0	1	1	0	0	0	1	1	0	2	1	1	1	1	1	1	2	1	1	1	1	1	1	3	1	1	1	1	2
PF01142	TruD	tRNA pseudouridine synthase D (TruD)	18	176	4	16	17	155	1.14076	14.0258	0.300297	0.233813		1	1	1	0	4	1	1	0	1	2	0	0	0	1	1	1	0	0	1	1	1	1	1	1	1	1	1	1	1	1	1	1	1	1	1	1
PF01144	CoA_trans	Coenzyme A transferase	10	133	1	7	9	117	0.681287	10.2747	1.13106	-0.541288		0	0	0	0	0	0	0	0	0	0	0	0	0	0	0	0	0	0	0	0	0	0	0	0	0	0	0	0	0	0	0	0	0	0	0	0
PF01145	Band_7	SPFH domain / Band 7 family	19	245	4	19	22	209	1.00866	18.8369	0.0015271	0.0137533		5	8	3	5	7	4	7	3	4	5	0	0	0	1	2	1	8	6	4	3	4	5	0	3	6	5	4	5	1	2	4	2	2	2	2	3
PF01146	Caveolin	Caveolin	0	3	0	0	0	2	0	0.16309	0.17757	-0.171682		0	0	0	0	0	0	0	0	0	0	0	0	0	0	0	0	0	0	0	0	0	0	0	0	0	0	0	0	0	0	0	0	0	0	0	0
PF01148	CTP_transf_1	Cytidylyltransferase family	19	235	4	19	21	202	1.04484	18.1845	0.0395383	0.0744889		2	2	2	2	5	2	1	4	3	2	0	0	0	3	3	4	4	5	3	2	2	2	0	2	2	2	1	2	3	2	5	3	4	6	2	2
PF01149	Fapy_DNA_glyco	Formamidopyrimidine-DNA glycosylase N-terminal domain	19	150	4	17	13	132	1.43775	11.824	2.44417	0.928257		2	2	1	0	2	0	1	1	1	1	0	0	0	2	0	0	1	0	2	2	0	1	0	1	0	0	1	0	1	1	1	1	1	1	1	0
PF01150	GDA1_CD39	GDA1/CD39 (nucleoside phosphatase) family	19	239	4	19	21	205	1.03097	18.4292	0.0191182	0.0505963		4	4	4	2	4	2	2	2	2	2	0	0	0	6	4	3	3	4	5	3	3	2	3	5	2	2	3	3	7	4	2	3	4	1	1	2
PF01151	ELO	GNS1/SUR4 family	19	224	4	19	20	195	1.08372	17.5322	0.132839	0.145387		3	2	2	0	4	4	3	2	1	4	0	0	0	0	0	1	0	1	0	2	1	2	1	1	2	3	0	1	1	1	1	1	1	3	0	0
PF01152	Bac_globin	Bacterial-like globin	9	146	2	12	15	118	1.10645	10.8455	0.132833	0.145383		0	0	0	2	0	1	0	0	0	1	0	0	0	0	0	0	12	6	4	0	0	0	0	0	0	0	0	0	0	0	0	0	0	0	2	0
PF01154	HMG_CoA_synt_N	Hydroxymethylglutaryl-coenzyme A synthase N terminal	14	158	3	12	11	139	0.981053	12.2318	0.00474987	-0.0245435		0	0	0	0	0	0	0	0	0	0	0	0	0	0	0	0	1	1	1	0	0	0	0	0	0	0	0	0	0	0	0	0	0	0	0	0
PF01155	HypA	Hydrogenase/urease nickel incorporation, metallochaperone, hypA	0	3	0	0	0	3	0	0.244635	0.266355	-0.21768		0	0	0	0	0	0	0	0	0	0	0	0	0	0	0	0	0	0	0	0	0	0	0	0	0	0	0	0	0	0	0	0	0	0	0	0
PF01156	IU_nuc_hydro	Inosine-uridine preferring nucleoside hydrolase	17	205	4	19	18	174	1.21354	15.6567	0.771166	0.42038		2	2	2	1	2	2	3	2	1	3	0	0	0	0	1	0	3	0	2	2	2	1	0	1	1	2	2	2	3	2	2	2	2	2	2	1
PF01157	Ribosomal_L21e	Ribosomal protein L21e	19	203	4	19	20	175	1.19487	15.9013	0.652323	0.377492		1	1	1	1	2	1	2	1	2	1	0	0	0	1	1	1	1	1	0	1	1	0	0	0	0	1	0	0	1	1	2	1	2	1	0	1
PF01158	Ribosomal_L36e	Ribosomal protein L36e	16	192	4	17	19	161	1.15819	14.6781	0.396862	0.276779		1	0	1	1	2	2	2	0	0	1	0	0	0	0	0	0	1	1	0	0	0	1	0	0	0	0	0	0	0	0	0	0	0	0	0	0
PF01159	Ribosomal_L6e	Ribosomal protein L6e	18	206	4	19	16	177	1.20725	15.7382	0.730231	0.405819		1	1	1	1	2	1	2	1	1	1	0	0	0	1	1	0	1	1	0	1	0	0	0	1	0	1	0	0	1	1	0	0	0	0	1	1
PF01161	PBP	Phosphatidylethanolamine-binding protein	10	114	4	12	9	98	1.37531	8.72532	1.32625	0.602977		2	0	0	0	0	0	0	0	0	0	0	0	0	0	0	0	1	1	0	0	0	0	0	0	0	0	0	0	0	0	0	0	0	0	0	0
PF01162	0	0	0	0	0	0	0	0	0	0	FALSE	FALSE		0	0	0	0	0	0	0	0	0	0	0	0	0	0	0	0	0	0	0	0	0	0	0	0	0	0	0	0	0	0	0	0	0	0	0	0
PF01163	RIO1	RIO1 family	19	231	4	19	20	198	1.06881	17.7768	0.0909883	0.117518		3	3	7	2	3	2	3	1	3	3	0	0	0	5	3	3	1	3	4	3	3	3	2	4	2	2	3	3	4	5	6	3	5	6	2	3
PF01165	Ribosomal_S21	Ribosomal protein S21	17	153	4	16	13	137	1.30807	12.2318	1.25323	0.580148		2	2	1	2	2	2	2	2	1	1	0	0	0	0	2	2	1	2	2	1	1	1	0	2	2	1	2	0	2	1	2	1	0	1	1	1
PF01166	TSC22	TSC-22/dip/bun family	0	19	0	1	2	16	0	1.46781	0.16158	-0.162597		0	0	0	0	0	0	0	0	0	0	0	0	0	0	0	0	0	0	0	0	0	0	0	0	0	0	0	0	0	0	0	0	0	0	0	0
PF01167	Tub	Tub family	18	225	3	15	20	196	0.851608	17.6137	0.419872	-0.286509		1	1	1	2	9	2	3	0	1	5	0	0	0	1	1	1	2	2	2	1	1	1	1	1	1	1	1	1	0	0	0	0	0	0	1	1
PF01168	Ala_racemase_N	Alanine racemase, N-terminal domain	19	225	4	19	22	193	1.08372	17.5322	0.132839	0.145387		2	2	1	1	1	1	1	1	3	2	0	0	0	1	1	1	3	2	2	1	1	2	0	2	1	0	2	2	1	2	1	1	1	1	1	1
PF01169	UPF0016	Uncharacterized protein family UPF0016	19	237	4	19	22	202	1.04018	18.2661	0.031884	0.0663697		5	4	4	2	10	6	6	5	4	5	0	0	0	4	4	5	3	3	2	3	3	3	2	5	3	3	2	2	5	5	3	3	3	4	2	3
PF01170	UPF0020	Putative RNA methylase family UPF0020	19	214	4	16	20	186	0.952478	16.7983	0.0410413	-0.0760009		3	3	4	2	4	0	2	2	2	2	0	0	0	5	3	2	2	3	3	2	1	2	1	6	2	1	2	3	2	3	3	3	6	2	1	2
PF01171	ATP_bind_3	PP-loop family	19	204	4	19	19	176	1.19487	15.9013	0.652323	0.377492		3	3	2	0	4	1	1	3	3	1	0	0	0	1	1	0	1	1	2	4	3	3	2	4	3	3	3	3	2	2	2	2	2	4	1	1
PF01172	SBDS	Shwachman-Bodian-Diamond syndrome (SBDS) protein	18	186	4	18	17	159	1.25419	14.3519	1.00137	0.498969		1	1	1	1	1	1	1	1	1	1	0	0	0	1	1	0	1	1	1	1	0	1	0	2	0	0	1	1	0	1	1	1	1	1	1	1
PF01174	SNO	SNO glutamine amidotransferase family	17	208	3	18	20	178	1.11483	16.1459	0.230109	0.199666		2	2	2	2	4	1	1	1	1	2	0	2	0	2	2	1	2	2	2	2	1	1	0	2	1	1	1	1	2	4	4	1	4	2	1	1
PF01175	Urocanase	Urocanase Rossmann-like domain	2	22	0	1	0	19	0	1.54936	0.211142	-0.189853		0	0	0	0	0	0	0	0	0	0	0	0	0	0	0	0	0	0	0	0	0	0	0	0	0	0	0	0	0	0	0	0	0	0	0	0
PF01176	eIF-1a	Translation initiation factor 1A / IF-1	18	238	4	19	22	200	1.04955	18.103	0.0480555	0.0827665		2	2	2	3	3	1	2	1	2	2	0	0	0	1	1	2	2	2	3	1	2	2	0	1	1	2	1	2	2	1	1	1	1	1	1	1
PF01177	Asp_Glu_race	Asp/Glu/Hydantoin racemase	4	102	1	3	9	88	0.379273	7.90987	3.30946	-1.16189		0	0	0	0	0	0	0	0	0	0	0	0	0	0	0	0	0	0	0	0	0	0	0	0	0	0	0	0	0	0	0	0	0	0	0	0
PF01179	Cu_amine_oxid	Copper amine oxidase, enzyme domain	10	125	1	7	7	114	0.709439	9.86695	0.902603	-0.465866		1	1	0	1	1	0	0	1	2	0	0	0	0	1	0	0	2	1	1	0	2	1	0	1	0	0	1	1	0	0	0	0	0	0	0	0
PF01180	DHO_dh	Dihydroorotate dehydrogenase	19	211	4	18	19	183	1.09276	16.4721	0.153193	0.157701		1	2	1	2	4	1	2	1	1	4	0	0	0	2	1	1	2	2	2	0	2	2	0	0	1	2	1	2	0	2	2	0	2	0	1	0
PF01182	Glucosamine_iso	Glucosamine-6-phosphate isomerases/6-phosphogluconolactonase	19	220	4	19	22	187	1.11483	17.0429	0.242893	0.206123		2	2	2	2	2	1	3	2	1	4	0	0	0	3	2	1	2	1	1	1	1	2	0	1	1	1	1	1	2	2	2	2	1	2	0	1
PF01183	Glyco_hydro_25	Glycosyl hydrolases family 25	1	23	1	3	1	16	2.16409	1.38627	2.01843	0.80855		0	0	0	0	0	0	0	0	0	0	0	0	0	0	0	0	0	0	0	0	0	0	0	0	0	0	0	0	0	0	0	0	0	0	0	0
PF01184	Gpr1_Fun34_YaaH	GPR1/FUN34/yaaH family	5	53	0	1	5	49	0	4.40343	2.85946	-1.04173		0	0	1	4	0	0	0	0	0	0	0	0	0	0	0	2	2	1	0	0	0	0	0	0	0	0	0	0	0	2	0	0	0	1	0	0
PF01186	Lysyl_oxidase	Lysyl oxidase	0	7	0	0	2	5	0	0.570815	0.621495	-0.366035		0	0	0	0	0	0	0	0	0	0	0	0	0	0	0	0	0	0	0	0	0	0	0	0	0	0	0	0	0	0	0	0	0	0	0	0
PF01187	MIF	Macrophage migration inhibitory factor (MIF)	14	146	2	8	14	133	0.667383	11.9871	1.43735	-0.637198		1	1	1	0	2	1	0	1	1	1	0	0	0	0	2	0	1	1	1	1	1	1	1	4	1	1	1	1	1	0	0	0	0	0	1	0
PF01188	0	0	1	143	1	9	11	114	0.882947	10.1931	0.151158	-0.156498		0	0	0	0	3	0	1	1	1	0	0	0	0	2	1	1	0	0	1	1	1	1	1	2	1	1	1	1	1	2	2	1	1	1	0	0
PF01189	Methyltr_RsmB-F	16S rRNA methyltransferase RsmB/F	19	235	4	19	22	200	1.04955	18.103	0.0480555	0.0827665		7	7	8	5	8	3	6	1	6	5	0	0	0	7	4	3	4	4	8	6	6	5	2	14	3	4	6	4	6	9	8	4	7	9	2	4
PF01191	RNA_pol_Rpb5_C	RNA polymerase Rpb5, C-terminal domain	17	191	3	15	21	162	1.00518	14.9227	0.000432529	0.00726656		1	1	1	1	1	1	1	1	0	1	0	0	0	1	0	0	1	1	1	1	0	0	0	1	1	0	1	0	0	0	0	0	0	0	1	1
PF01192	RNA_pol_Rpb6	RNA polymerase Rpb6	18	199	4	17	18	169	1.11483	15.2489	0.217325	0.193084		1	1	1	1	1	0	1	1	0	1	0	0	0	0	0	0	1	1	0	0	0	0	0	0	0	0	0	0	0	0	0	0	0	0	0	1
PF01193	RNA_pol_L	RNA polymerase Rpb3/Rpb11 dimerisation domain	19	230	4	19	20	200	1.05909	17.9399	0.067725	0.0998086		4	4	5	3	7	4	4	1	3	3	0	0	0	4	1	1	2	4	4	3	3	1	1	3	2	3	2	2	2	4	4	3	3	3	1	0
PF01194	RNA_pol_N	RNA polymerases N / 8 kDa subunit	18	120	4	15	11	107	1.55888	9.62232	3.23986	1.14347		1	1	1	1	1	1	1	1	1	0	0	0	0	0	0	0	1	1	0	0	0	0	0	0	0	0	0	0	0	0	1	0	0	1	0	1
PF01195	Pept_tRNA_hydro	Peptidyl-tRNA hydrolase	9	83	1	4	6	79	0.57709	6.93133	1.34439	-0.608604		1	1	1	1	2	1	0	0	0	1	0	0	0	1	1	0	1	0	1	0	0	1	0	1	0	0	0	0	0	1	1	1	1	1	0	1
PF01196	Ribosomal_L17	Ribosomal protein L17	19	222	4	19	20	191	1.10427	17.206	0.202176	0.185107		2	2	2	2	1	1	2	2	1	2	0	0	0	0	2	0	2	2	2	2	1	2	0	1	2	2	1	2	0	0	0	0	0	0	1	0
PF01197	Ribosomal_L31	Ribosomal protein L31	8	83	1	7	7	74	1.05978	6.60515	0.0255192	0.0589459		2	2	2	1	1	1	2	1	2	2	0	0	0	0	1	0	1	1	1	1	1	1	1	1	1	2	1	2	1	3	4	2	3	3	1	1
PF01198	Ribosomal_L31e	Ribosomal protein L31e	19	213	4	19	19	183	1.15347	16.4721	0.419189	0.286222		1	1	1	1	2	1	2	1	2	1	0	0	0	1	1	1	1	1	0	1	2	0	0	1	0	0	0	0	1	1	1	1	1	1	1	1
PF01199	Ribosomal_L34e	Ribosomal protein L34e	17	188	4	17	14	163	1.17782	14.4335	0.493056	0.316442		1	1	1	1	2	1	2	0	0	1	0	0	0	1	1	1	1	1	0	1	1	1	0	0	1	1	0	1	1	1	1	1	2	1	1	1
PF01200	Ribosomal_S28e	Ribosomal protein S28e	18	158	4	12	13	138	0.974556	12.3133	0.00862327	-0.0333827		1	1	1	1	1	1	1	0	0	1	0	0	0	0	0	0	1	1	0	0	0	0	0	0	0	0	0	0	0	0	0	1	0	0	1	0
PF01201	Ribosomal_S8e	Ribosomal protein S8e	19	233	4	18	19	200	1.00793	17.8584	0.00121478	0.012246		2	2	2	2	2	1	3	2	1	2	0	0	0	2	2	1	2	1	1	1	2	1	0	4	1	2	0	1	2	3	2	2	2	2	1	1
PF01202	SKI	Shikimate kinase	18	206	3	17	22	179	1.03718	16.3906	0.0245029	0.0576882		3	3	2	2	2	2	3	1	1	4	0	0	0	2	0	1	1	1	2	2	2	2	1	2	2	3	1	1	1	1	1	1	2	2	2	1
PF01205	UPF0029	Uncharacterized protein family UPF0029	19	192	4	14	18	170	0.913214	15.3305	0.124949	-0.140425		3	2	2	1	2	0	0	1	0	1	0	0	0	2	2	1	1	0	3	1	2	1	1	4	1	1	1	2	1	2	1	0	1	1	0	1
PF01206	TusA	Sulfurtransferase TusA	0	5	0	0	0	4	0	0.32618	0.35514	-0.258677		0	0	0	0	0	0	0	0	0	0	0	0	0	0	0	0	0	0	0	0	0	0	0	0	0	0	0	0	0	0	0	0	0	0	0	0
PF01207	Dus	Dihydrouridine synthase (Dus)	19	235	4	19	21	203	1.04018	18.2661	0.031884	0.0663697		8	8	8	5	12	6	8	4	8	5	0	0	0	4	5	4	4	3	5	7	6	7	3	11	2	5	7	6	8	7	10	5	6	7	3	3
PF01208	URO-D	Uroporphyrinogen decarboxylase (URO-D)	19	235	4	19	20	204	1.04018	18.2661	0.031884	0.0663697		4	4	4	3	3	4	4	2	2	3	0	0	0	3	2	1	3	3	2	3	4	2	0	5	4	2	3	2	5	3	3	4	2	5	3	3
PF01209	Ubie_methyltran	ubiE/COQ5 methyltransferase family	19	246	4	19	22	210	1.00431	18.9185	0.000380139	0.00680876		23	27	28	9	18	11	12	9	5	14	0	4	0	12	13	3	9	11	11	11	13	9	3	11	8	15	15	7	11	10	15	10	9	9	3	2
PF01210	NAD_Gly3P_dh_N	NAD-dependent glycerol-3-phosphate dehydrogenase N-terminus	19	236	4	19	21	202	1.04484	18.1845	0.0395383	0.0744889		1	1	2	5	1	1	2	1	1	1	0	0	0	2	1	1	4	3	6	1	1	2	2	1	1	1	2	1	0	2	2	1	1	3	1	1
PF01212	Beta_elim_lyase	Beta-eliminating lyase	19	238	4	18	21	205	0.976712	18.4292	0.0108116	-0.0375425		3	4	9	6	5	3	8	1	0	3	0	0	0	5	4	2	5	5	5	3	2	2	1	2	1	3	2	1	10	3	7	3	4	5	2	4
PF01213	CAP_N	Adenylate cyclase associated (CAP) N terminal	17	201	4	17	17	173	1.09723	15.4936	0.158321	0.160706		1	1	0	0	2	0	0	1	1	2	0	0	0	0	0	0	0	1	0	1	2	1	0	2	2	1	1	1	0	0	0	0	0	0	0	0
PF01214	CK_II_beta	Casein kinase II regulatory subunit	19	218	4	18	20	187	1.06636	16.8798	0.0803655	0.109689		1	1	1	1	1	1	1	1	1	1	0	0	0	0	0	0	1	1	1	1	1	0	0	1	1	1	1	1	0	0	0	1	0	0	1	0
PF01215	COX5B	Cytochrome c oxidase subunit Vb	16	182	3	15	11	164	1.05113	14.2704	0.0403329	0.0752912		1	1	1	0	2	1	1	1	1	1	0	0	0	1	1	1	1	0	1	1	1	1	0	1	1	1	1	1	1	1	1	1	1	0	0	1
PF01216	Calsequestrin	Calsequestrin	2	33	0	1	2	28	0	2.44635	0.928387	-0.474589		0	0	1	0	0	0	0	0	0	0	0	0	0	0	0	0	0	0	0	0	0	0	0	0	0	0	0	0	1	0	0	0	0	0	0	0
PF01217	Clat_adaptor_s	Clathrin adaptor complex small chain	19	240	4	19	22	205	1.02643	18.5107	0.0139846	0.0429367		7	7	6	7	10	9	6	3	4	6	0	0	0	5	2	3	6	6	4	3	3	2	1	4	5	4	2	2	5	8	5	3	7	5	1	1
PF01218	Coprogen_oxidas	Coproporphyrinogen III oxidase	19	237	4	19	22	203	1.03556	18.3476	0.025081	0.0584064		2	2	2	3	5	1	1	2	2	2	0	0	0	3	2	1	1	4	1	2	2	2	0	2	1	1	2	2	2	3	4	2	2	3	1	2
PF01219	DAGK_prokar	Prokaryotic diacylglycerol kinase	0	1	0	0	0	0	0	0	FALSE	FALSE		0	0	0	0	0	0	0	0	0	0	0	0	0	0	0	0	0	0	0	0	0	0	0	0	0	0	0	0	0	0	0	0	0	0	0	0
PF01220	DHquinase_II	Dehydroquinase class II	2	37	0	0	2	35	0	3.01717	3.28505	-1.15544		0	0	0	0	0	0	0	0	0	0	0	0	0	0	0	0	0	0	0	0	0	0	0	0	0	0	0	0	0	0	0	0	0	0	0	0
PF01221	Dynein_light	Dynein light chain type 1	19	210	4	17	19	178	1.05824	16.0644	0.0589152	0.092471		3	3	1	3	3	2	3	2	1	3	0	0	0	0	1	0	3	3	2	2	3	2	0	1	3	2	3	3	0	0	0	0	0	1	0	0
PF01222	ERG4_ERG24	Ergosterol biosynthesis ERG4/ERG24 family	19	225	4	19	22	192	1.08879	17.4506	0.148696	0.155036		4	3	1	1	2	2	2	1	1	2	0	0	0	3	2	1	1	1	0	2	2	2	0	2	1	2	2	2	1	1	1	1	1	1	0	0
PF01223	Endonuclease_NS	DNA/RNA non-specific endonuclease	13	125	2	9	13	110	0.897304	10.03	0.11448	-0.133653		0	1	1	0	3	1	1	0	0	1	0	0	0	1	1	0	1	1	1	0	0	1	0	0	0	0	1	0	0	2	1	0	0	1	0	1
PF01225	Mur_ligase	Mur ligase family, catalytic domain	2	39	0	4	3	33	0	2.93562	0.41648	-0.285085		2	1	0	0	5	1	2	3	3	2	0	0	0	0	0	0	0	0	0	2	1	1	1	5	1	1	1	1	0	0	0	0	0	0	0	0
PF01226	Form_Nir_trans	Formate/nitrite transporter	19	201	4	18	21	174	1.13198	15.9013	0.299343	0.233368		1	1	1	2	3	2	2	1	3	2	0	0	0	0	0	1	2	3	3	0	0	0	0	0	0	0	0	0	1	0	1	1	0	0	1	0
PF01227	GTP_cyclohydroI	GTP cyclohydrolase I	18	177	4	14	18	156	0.986691	14.1888	0.00271848	-0.0184451		1	1	1	1	1	0	2	0	1	0	0	0	0	1	1	1	1	1	1	1	1	0	1	3	1	0	1	1	1	1	1	1	3	1	0	0
PF01230	HIT	HIT domain	18	240	3	18	22	207	0.963916	18.6738	0.0263024	-0.0599001		5	5	2	3	3	4	4	3	3	5	0	0	0	3	2	2	2	4	4	2	1	3	1	2	1	3	2	3	1	2	1	1	1	1	2	0
PF01231	IDO	Indoleamine 2,3-dioxygenase	12	99	3	10	6	87	1.31862	7.58369	0.831073	0.441336		0	0	0	0	0	0	0	0	0	0	0	0	0	0	0	0	0	2	0	0	0	0	0	0	0	0	0	0	0	0	0	0	0	0	0	0
PF01232	Mannitol_dh	Mannitol dehydrogenase Rossmann domain	7	94	0	7	4	87	0	7.4206	0.0257928	-0.0592806		2	2	0	0	4	1	1	2	2	2	0	0	0	0	0	0	0	0	0	2	2	2	2	3	2	2	2	1	0	0	0	0	0	0	0	0
PF01233	NMT	Myristoyl-CoA:protein N-myristoyltransferase, N-terminal domain	18	214	3	17	21	185	1.01201	16.7983	0.00261958	0.0180996		1	1	1	1	1	1	0	1	1	1	0	0	0	2	1	1	1	1	1	1	1	1	1	1	0	1	1	1	1	1	1	1	1	1	1	1
PF01234	NNMT_PNMT_TEMT	NNMT/PNMT/TEMT family	1	8	1	1	0	8	0	0.652361	0.199733	-0.183801		0	0	0	0	0	0	0	0	0	0	0	0	0	0	0	0	0	0	0	0	0	0	0	0	0	0	0	0	0	0	0	0	0	0	0	0
PF01237	Oxysterol_BP	Oxysterol-binding protein	6	73	1	7	4	66	1.22632	5.70815	0.315774	0.240968		3	4	3	3	6	4	4	2	4	4	0	0	0	1	1	2	4	4	4	3	4	3	1	3	2	4	4	4	3	4	4	3	2	4	4	3
PF01238	PMI_typeI	Phosphomannose isomerase type I	17	212	3	17	19	184	1.02696	16.5536	0.0130147	0.0413536		1	1	1	1	1	1	2	1	1	1	0	0	0	2	1	1	1	1	1	1	1	1	0	1	0	1	1	1	1	1	1	1	1	1	0	0
PF01239	PPTA	Protein prenyltransferase alpha subunit repeat	19	227	4	19	20	197	1.07373	17.6953	0.103998	0.126631		2	3	3	2	6	0	2	3	2	2	0	0	0	2	2	2	2	2	1	2	1	1	1	2	0	2	1	0	1	3	2	1	1	2	2	1
PF01241	PSI_PSAK	Photosystem I psaG / psaK	4	59	0	4	5	53	0	4.72961	0.121849	-0.138443		2	2	2	2	3	2	2	1	2	2	0	0	0	0	1	0	2	1	0	2	1	2	0	1	2	1	1	1	1	1	2	1	2	2	1	1
PF01242	PTPS	6-pyruvoyl tetrahydropterin synthase	15	139	3	13	17	118	1.1809	11.0086	0.389189	0.273496		0	0	0	0	0	0	0	0	0	0	0	0	0	0	0	0	0	0	0	0	0	0	0	0	0	0	0	0	0	0	0	0	0	0	0	0
PF01243	Putative_PNPOx	Pyridoxamine 5'-phosphate oxidase	18	229	4	19	21	196	1.07373	17.6953	0.103998	0.126631		4	5	3	4	4	4	3	3	4	3	0	0	0	1	1	1	6	3	5	3	4	3	2	4	3	4	4	4	1	2	3	2	5	4	2	3
PF01244	Peptidase_M19	Membrane dipeptidase (Peptidase family M19)	3	34	1	3	5	26	1.18676	2.5279	0.0952505	0.120557		0	0	0	0	0	0	0	0	0	1	0	0	0	0	0	0	0	0	0	0	0	0	0	0	0	0	0	0	0	0	0	0	0	0	0	0
PF01245	Ribosomal_L19	Ribosomal protein L19	19	189	4	17	18	169	1.11483	15.2489	0.217325	0.193084		2	2	2	1	3	1	1	1	1	1	0	0	0	1	1	1	2	2	2	1	1	1	1	1	1	1	1	1	0	1	1	1	1	1	0	0
PF01246	Ribosomal_L24e	Ribosomal protein L24e	19	220	4	19	20	187	1.1256	16.8798	0.287797	0.227946		2	2	3	2	1	1	3	2	3	2	0	0	0	1	1	1	2	2	1	2	1	0	0	1	0	2	0	0	1	1	1	1	1	2	0	2
PF01247	Ribosomal_L35Ae	Ribosomal protein L35Ae	18	195	4	17	18	165	1.1392	14.9227	0.312469	0.23945		1	1	1	1	1	1	1	1	1	1	0	0	0	0	0	0	1	1	0	0	0	0	0	0	0	1	0	0	0	0	0	1	0	2	1	1
PF01248	Ribosomal_L7Ae	Ribosomal protein L7Ae/L30e/S12e/Gadd45 family	19	247	4	19	22	210	1.00431	18.9185	0.000380139	0.00680876		6	6	6	5	8	4	9	5	6	5	0	0	0	7	5	4	6	6	2	5	4	3	1	5	5	6	3	1	5	8	6	4	7	8	3	5
PF01249	Ribosomal_S21e	Ribosomal protein S21e	18	198	4	18	17	169	1.18676	15.1674	0.571503	0.347114		1	1	1	1	2	1	2	1	1	1	0	0	0	1	0	0	0	1	0	0	1	1	0	2	1	1	1	1	1	0	0	1	0	1	0	0
PF01250	Ribosomal_S6	Ribosomal protein S6	15	150	4	13	17	131	1.07717	12.0687	0.0776941	0.107657		2	2	2	2	4	2	2	2	3	2	0	0	0	2	1	1	2	2	2	2	2	1	0	3	2	1	2	1	0	2	0	1	0	2	1	1
PF01251	Ribosomal_S7e	Ribosomal protein S7e	18	210	4	17	14	185	1.04761	16.2275	0.0397649	0.0747184		1	1	1	1	1	0	2	0	0	1	0	0	0	2	1	1	0	1	0	1	1	0	0	0	0	1	0	0	1	1	1	1	1	1	1	1
PF01253	SUI1	Translation initiation factor SUI1	19	241	4	19	22	208	1.01304	18.7554	0.00345082	0.0208359		5	5	3	3	4	3	4	4	5	4	0	0	0	1	1	2	4	2	3	5	3	3	2	4	1	3	2	3	5	6	2	2	6	6	2	2
PF01255	Prenyltransf	Putative undecaprenyl diphosphate synthase	19	202	4	18	18	177	1.13198	15.9013	0.299343	0.233368		2	2	2	0	1	0	1	1	2	2	0	0	0	1	2	1	0	2	0	2	3	3	1	2	2	2	2	1	3	3	1	2	4	1	0	1
PF01256	Carb_kinase	Carbohydrate kinase	16	177	3	15	18	151	1.08845	13.7811	0.116533	0.135		1	1	1	2	3	0	3	1	1	1	0	0	0	1	0	1	2	2	1	1	1	1	1	2	0	1	0	1	1	1	0	1	1	0	1	1
PF01257	2Fe-2S_thioredx	Thioredoxin-like [2Fe-2S] ferredoxin	17	194	3	15	19	168	0.983676	15.2489	0.00439535	-0.0235853		2	1	1	2	1	1	2	1	1	2	0	0	0	1	1	1	2	1	1	0	0	1	0	1	2	1	3	2	1	1	1	1	1	1	1	1
PF01258	zf-dskA_traR	Prokaryotic dksA/traR C4-type zinc finger	0	8	0	2	0	6	0	0.48927	4.96858	-1.58818		0	0	0	0	0	0	0	1	0	0	0	0	0	0	0	0	0	0	0	0	0	0	0	0	0	0	0	0	0	0	0	0	0	0	0	0
PF01259	SAICAR_synt	SAICAR synthetase	19	206	4	18	18	182	1.10368	16.309	0.189506	0.178272		1	1	1	1	1	1	0	1	1	1	0	0	0	1	1	1	1	1	1	1	1	0	0	1	0	1	0	0	0	2	2	1	3	1	1	0
PF01261	AP_endonuc_2	Xylose isomerase-like TIM barrel	15	208	4	18	18	180	1.11483	16.1459	0.230109	0.199666		2	2	0	0	1	2	3	1	0	2	0	0	0	1	1	1	1	1	0	0	0	1	1	0	1	2	0	3	1	1	1	1	2	1	0	0
PF01262	AlaDh_PNT_C	Alanine dehydrogenase/PNT, C-terminal domain	19	210	4	16	18	182	0.981053	16.309	0.00633316	-0.0284596		3	1	2	0	2	0	1	0	0	2	0	0	0	1	0	2	2	4	1	0	2	1	0	0	1	1	1	1	0	0	0	0	0	0	0	0
PF01263	Aldose_epim	Aldose 1-epimerase	19	239	4	19	22	207	1.01747	18.6738	0.00616141	0.028059		5	4	5	3	5	5	5	5	4	6	0	0	0	5	3	2	4	3	3	3	2	3	0	5	2	3	4	2	4	6	6	3	6	7	3	1
PF01264	Chorismate_synt	Chorismate synthase	18	197	4	19	19	169	1.23936	15.3305	0.948598	0.481385		1	1	1	1	1	1	1	1	1	1	0	0	0	0	0	0	1	1	1	0	0	0	0	0	1	1	0	0	0	0	0	1	1	1	1	1
PF01265	Cyto_heme_lyase	Cytochrome c/c1 heme lyase	19	224	4	19	19	193	1.09906	17.2876	0.183351	0.174892		2	2	2	2	3	2	2	1	2	2	0	0	0	2	1	1	2	2	2	1	2	1	1	1	1	2	1	2	5	3	1	2	2	2	0	0
PF01266	DAO	FAD dependent oxidoreductase	19	247	4	19	21	211	1.00431	18.9185	0.000380139	0.00680876		13	16	13	16	41	19	20	27	28	21	0	3	0	20	15	15	35	38	31	23	24	27	5	43	14	26	25	22	28	33	36	27	40	39	17	15
PF01267	F-actin_cap_A	F-actin capping protein alpha subunit	13	161	4	13	15	139	1.0352	12.5579	0.0168266	0.0473092		0	0	0	0	0	0	2	0	0	1	0	0	0	0	0	0	0	0	0	0	0	0	0	0	0	0	0	0	0	0	0	0	0	0	0	0
PF01268	FTHFS	Formate--tetrahydrofolate ligase	18	225	4	19	19	191	1.10952	17.1245	0.222018	0.195515		1	1	1	1	3	2	2	1	1	1	0	2	0	2	1	1	1	1	1	1	1	1	1	1	1	1	1	1	2	1	1	1	1	1	3	1
PF01269	Fibrillarin	Fibrillarin	19	221	4	19	20	188	1.12019	16.9614	0.264814	0.216932		1	1	1	1	1	1	2	1	1	1	0	0	0	1	1	1	1	1	0	1	1	1	0	1	1	1	1	1	1	3	1	1	1	1	0	1
PF01270	Glyco_hydro_8	Glycosyl hydrolases family 8	4	66	0	4	7	58	0	5.30043	0.345601	-0.254446		0	0	0	0	0	0	0	0	0	0	0	0	0	0	0	0	0	0	0	0	0	0	0	0	0	0	0	0	0	0	0	0	0	0	0	0
PF01272	GreA_GreB	Transcription elongation factor, GreA/GreB, C-term	0	4	0	0	0	4	0	0.32618	0.35514	-0.258677		0	0	0	0	0	0	0	0	0	0	0	0	0	0	0	0	1	0	0	0	0	0	0	0	0	0	0	0	0	0	0	0	0	0	0	0
PF01274	Malate_synthase	Malate synthase	12	146	4	16	10	126	1.44272	11.0901	2.3448	0.900659		0	0	0	1	0	0	1	0	0	0	0	0	0	0	0	0	1	1	0	0	0	0	0	0	0	0	0	0	0	0	0	0	0	0	0	0
PF01280	Ribosomal_L19e	Ribosomal protein L19e	19	210	4	18	17	182	1.10923	16.2275	0.209263	0.188864		1	1	1	1	2	1	2	1	2	0	0	0	0	0	0	0	1	1	1	1	0	0	0	1	0	0	0	0	0	1	0	0	0	0	1	1
PF01281	Ribosomal_L9_N	Ribosomal protein L9, N-terminal domain	19	212	4	19	20	187	1.1256	16.8798	0.287797	0.227946		2	2	2	2	1	2	2	2	1	2	0	0	0	2	2	1	2	2	1	2	2	2	1	2	2	2	2	2	1	2	2	1	1	2	2	2
PF01282	Ribosomal_S24e	Ribosomal protein S24e	18	204	4	17	19	172	1.09149	15.5751	0.140908	0.150347		1	1	1	1	1	0	2	1	3	1	0	0	0	3	0	0	0	1	0	0	1	0	0	1	0	0	0	0	1	1	1	1	0	1	1	0
PF01283	Ribosomal_S26e	Ribosomal protein S26e	17	174	4	16	19	145	1.19641	13.3734	0.557285	0.341649		1	1	1	1	2	1	2	1	3	2	0	0	0	0	0	0	1	1	0	1	1	0	0	1	0	1	0	0	1	1	0	1	0	2	0	0
PF01284	MARVEL	Membrane-associating domain	3	46	1	5	2	41	1.42595	3.50644	0.686317	0.389958		1	1	0	0	1	0	1	1	2	0	0	0	0	0	0	0	0	0	1	1	1	0	0	0	1	1	0	0	0	0	0	0	0	0	1	1
PF01287	eIF-5a	Eukaryotic elongation factor 5A hypusine, DNA-binding OB fold	19	212	4	18	17	182	1.10923	16.2275	0.209263	0.188864		2	2	1	1	2	2	1	0	2	2	0	0	0	1	1	1	2	0	0	2	0	2	0	1	2	1	2	1	1	1	2	1	2	2	1	0
PF01288	HPPK	7,8-dihydro-6-hydroxymethylpterin-pyrophosphokinase (HPPK)	16	122	3	14	11	106	1.46739	9.54077	2.2479	0.873557		1	1	1	0	2	0	1	1	1	0	0	0	0	0	0	0	0	0	1	1	0	0	1	1	0	1	0	1	1	2	1	1	1	1	1	1
PF01290	Thymosin	Thymosin beta-4 family	0	7	0	1	1	5	0	0.48927	0.573194	-0.347761		0	0	0	0	0	0	1	0	0	0	0	0	0	0	0	0	0	0	0	0	0	0	0	0	0	0	0	0	0	0	0	0	0	0	0	0
PF01292	Ni_hydr_CYTB	Prokaryotic cytochrome b561	12	123	2	12	6	110	1.2686	9.45923	0.736916	0.408212		0	1	0	0	2	1	1	1	1	1	0	0	0	0	0	0	0	0	0	1	1	1	0	0	0	0	1	0	0	0	0	0	0	0	0	0
PF01293	PEPCK_ATP	Phosphoenolpyruvate carboxykinase	15	181	3	14	15	157	0.998164	14.0258	5.11345e-05	-0.00248496		0	0	0	1	0	0	0	0	0	1	0	0	0	0	0	0	4	3	0	0	0	0	0	0	0	0	0	0	0	0	0	0	0	0	1	1
PF01294	Ribosomal_L13e	Ribosomal protein L13e	18	221	4	17	20	190	0.992732	17.1245	0.000978433	-0.0109748		1	1	1	1	2	1	2	0	1	1	0	0	0	1	1	0	1	1	0	1	1	0	0	1	1	1	1	0	1	1	3	1	1	1	1	1
PF01297	ZnuA	Zinc-uptake complex component A periplasmic	0	5	0	0	0	4	0	0.32618	0.35514	-0.258677		0	0	0	0	0	0	0	0	0	0	0	0	0	0	0	0	0	0	0	0	0	0	0	0	0	0	0	0	0	0	0	0	0	0	0	0
PF01300	Sua5_yciO_yrdC	Telomere recombination	18	208	4	17	20	182	1.03205	16.4721	0.018294	0.0494356		2	2	2	1	5	0	3	2	2	2	0	0	0	2	2	1	1	1	2	2	1	1	1	1	1	0	1	0	4	2	2	2	2	2	1	2
PF01301	Glyco_hydro_35	Glycosyl hydrolases family 35	10	95	3	10	7	84	1.3476	7.4206	0.967696	0.487776		0	0	0	0	0	0	2	2	1	0	0	0	0	0	0	0	0	0	0	1	0	0	0	1	0	0	0	0	0	0	0	0	0	0	0	0
PF01302	CAP_GLY	CAP-Gly domain	19	234	4	18	22	202	0.985432	18.2661	0.00419285	-0.0230216		3	4	1	1	2	1	3	3	4	1	0	0	0	3	2	1	3	1	2	3	3	3	1	2	3	4	4	4	2	1	1	1	0	0	1	1
PF01305	0	0	0	0	0	0	0	0	0	0	FALSE	FALSE		0	0	0	0	0	0	0	0	0	0	0	0	0	0	0	0	0	0	0	0	0	0	0	0	0	0	0	0	0	0	0	0	0	0	0	0
PF01306	LacY_symp	LacY proton/sugar symporter	12	103	2	8	9	94	0.952478	8.39914	0.0205207	-0.0525209		1	0	1	0	0	0	0	0	0	1	0	0	0	1	0	0	0	0	0	0	0	1	0	0	0	1	0	1	1	1	1	1	1	2	0	0
PF01312	Bac_export_2	FlhB HrpN YscU SpaS Family	0	3	0	0	0	3	0	0.244635	0.266355	-0.21768		0	0	0	0	0	0	0	0	0	0	0	0	0	0	0	0	0	0	0	0	0	0	0	0	0	0	0	0	0	0	0	0	0	0	0	0
PF01321	Creatinase_N	Creatinase/Prolidase N-terminal domain	18	195	3	15	17	172	0.973266	15.412	0.0119148	-0.0394914		1	1	2	1	2	1	1	0	0	2	0	0	0	1	1	1	1	1	1	1	1	0	0	3	0	1	1	0	1	1	1	1	2	0	1	0
PF01323	DSBA	DSBA-like thioredoxin domain	18	212	4	17	21	181	1.03205	16.4721	0.018294	0.0494356		2	2	2	1	3	1	3	0	0	5	0	0	0	0	0	0	1	1	0	0	1	1	0	1	1	1	0	1	1	1	2	1	1	1	0	0
PF01326	PPDK_N	Pyruvate phosphate dikinase, AMP/ATP-binding domain	18	212	3	17	19	183	1.03205	16.4721	0.018294	0.0494356		8	9	8	2	14	7	6	7	7	4	0	0	0	9	6	7	4	5	6	7	7	8	3	10	9	8	9	8	11	7	7	6	6	4	4	3
PF01327	Pep_deformylase	Polypeptide deformylase	18	215	3	17	19	186	1.01694	16.7167	0.00519068	0.0256887		2	2	2	2	2	2	2	2	2	2	0	0	0	4	2	2	0	1	1	1	1	1	1	1	0	2	1	2	1	2	2	2	2	2	0	1
PF01328	Peroxidase_2	Peroxidase, family 2	3	17	0	0	4	16	0	1.6309	1.7757	-0.738313		0	0	0	0	0	0	0	0	0	0	0	0	0	0	0	0	0	0	0	0	0	0	0	0	0	0	0	0	0	0	0	0	0	0	0	0
PF01329	Pterin_4a	Pterin 4 alpha carbinolamine dehydratase	18	205	4	17	20	176	1.06364	15.9828	0.0699853	0.101627		2	2	2	2	3	2	1	2	1	2	0	0	0	0	0	1	2	2	2	1	0	0	0	1	2	2	2	0	1	0	0	0	0	0	1	1
PF01331	mRNA_cap_enzyme	mRNA capping enzyme, catalytic domain	16	183	4	16	18	157	1.1212	14.2704	0.226562	0.197852		1	1	1	0	3	2	1	1	1	1	0	0	0	0	0	0	1	1	1	1	0	1	1	1	1	1	0	1	0	1	0	0	2	0	1	2
PF01333	Apocytochr_F_C	Apocytochrome F, C-terminal	4	60	0	2	3	55	0	4.72961	1.71015	-0.719046		0	0	0	0	1	0	0	0	0	0	0	0	0	0	0	1	0	0	0	0	0	0	0	0	0	0	0	0	0	0	0	0	0	0	0	1
PF01336	tRNA_anti-codon	OB-fold nucleic acid binding domain	19	239	4	19	21	207	1.02193	18.5923	0.00966917	0.0354251		9	9	8	4	11	8	5	10	9	8	0	0	0	10	5	6	8	6	7	8	10	9	3	9	6	9	7	10	12	9	6	8	8	7	7	5
PF01337	Barstar	Barstar (barnase inhibitor)	0	5	0	1	0	4	0	0.32618	1.48911	-0.652955		0	0	0	0	0	0	0	0	0	0	0	0	0	0	0	0	1	0	0	0	0	0	0	0	0	0	0	0	0	0	0	0	0	0	0	0
PF01339	CheB_methylest	CheB methylesterase	0	5	0	0	0	4	0	0.32618	0.35514	-0.258677		0	0	0	0	0	0	0	0	0	0	0	0	0	0	0	0	0	0	0	0	0	0	0	0	0	0	0	0	0	0	0	0	0	0	0	0
PF01341	Glyco_hydro_6	Glycosyl hydrolases family 6	5	63	1	5	2	55	1.07572	4.64807	0.0288063	0.0628699		0	0	0	0	0	0	0	0	0	0	0	0	0	0	0	0	0	0	0	0	0	0	0	0	0	0	0	0	0	0	0	0	0	0	0	0
PF01342	SAND	SAND domain	3	37	0	4	2	33	0	2.85408	0.496421	-0.317786		4	5	2	0	8	2	3	3	5	1	0	1	0	9	4	1	3	1	5	5	3	3	2	10	1	3	3	3	5	4	2	2	2	2	1	0
PF01343	Peptidase_S49	Peptidase family S49	19	227	4	19	21	197	1.06881	17.7768	0.0909883	0.117518		1	1	1	2	2	1	1	1	1	2	0	0	0	3	1	1	2	2	2	1	1	1	1	2	0	1	1	1	0	1	0	1	2	3	2	1
PF01344	Kelch_1	Kelch motif	19	246	4	19	21	211	1.00431	18.9185	0.000380139	0.00680876		12	15	11	3	68	52	16	4	9	14	0	0	0	6	3	4	8	4	5	6	8	5	1	15	4	9	8	7	6	6	12	6	10	7	3	2
PF01345	DUF11	Domain of unknown function DUF11	2	22	1	2	2	20	1.11483	1.79399	0.0255677	0.0590053		1	0	0	0	1	1	1	0	0	0	0	0	0	0	1	1	2	1	0	0	0	0	0	0	0	0	0	0	0	0	0	0	0	0	0	0
PF01346	FKBP_N	Domain amino terminal to FKBP-type peptidyl-prolyl isomerase	17	199	4	18	17	171	1.17413	15.3305	0.502226	0.320097		2	1	3	0	3	1	3	0	1	1	0	0	0	1	0	0	0	0	0	2	0	0	1	1	2	0	0	0	0	1	1	0	1	1	0	0
PF01347	Vitellogenin_N	Lipoprotein amino terminal region	1	4	1	1	0	2	0	0.16309	4.54156	-1.48042		0	0	0	0	0	0	0	0	0	0	0	0	0	0	0	0	0	0	0	0	0	0	0	0	0	0	0	0	0	0	0	0	0	0	0	0
PF01348	Intron_maturas2	Type II intron maturase	0	8	0	0	0	8	0	0.652361	0.71028	-0.398645		0	0	0	0	0	0	0	0	0	0	0	0	0	0	0	0	0	0	0	0	0	0	0	0	0	0	0	0	0	0	0	0	0	0	0	0
PF01351	RNase_HII	Ribonuclease HII	19	201	4	17	19	175	1.07461	15.8197	0.0951921	0.120516		1	1	1	2	2	0	0	1	1	2	0	0	0	1	1	1	1	0	2	1	1	0	0	2	1	1	1	1	1	1	1	1	1	1	0	0
PF01352	KRAB	KRAB box	0	0	0	0	0	0	0	0	FALSE	FALSE		0	0	0	0	0	0	0	0	0	0	0	0	0	0	0	0	0	0	0	0	0	0	0	0	0	0	0	0	0	0	0	0	0	0	0	0
PF01357	Expansin_C	Expansin C-terminal domain	0	6	0	0	0	6	0	0.48927	0.53271	-0.332109		0	0	0	0	0	0	0	0	0	0	0	0	0	0	0	0	0	1	0	0	0	0	0	0	0	0	0	0	0	0	0	0	0	0	0	0
PF01360	0	0	0	0	0	0	0	0	0	0	FALSE	FALSE		0	0	0	0	0	0	0	0	0	0	0	0	0	0	0	0	0	0	0	0	0	0	0	0	0	0	0	0	0	0	0	0	0	0	0	0
PF01361	Tautomerase	Tautomerase enzyme	0	15	0	0	0	14	0	1.14163	1.24299	-0.576925		0	0	0	0	0	0	0	0	0	0	0	0	0	0	0	0	0	0	0	0	0	0	0	0	0	0	0	0	1	0	0	0	0	0	0	0
PF01363	FYVE	FYVE zinc finger	18	210	4	16	20	181	0.976172	16.3906	0.0100667	-0.0361743		3	3	0	1	3	0	2	2	2	0	0	0	0	0	0	0	0	1	1	0	2	0	1	3	1	2	2	3	0	0	0	0	0	0	0	0
PF01364	Peptidase_C25	Peptidase family C25	2	8	0	0	1	9	0	0.815451	0.88785	-0.460848		0	0	0	0	0	0	0	0	0	0	0	0	0	0	0	0	0	0	0	0	0	0	0	0	0	0	0	0	0	0	0	0	0	0	0	0
PF01365	RYDR_ITPR	RIH domain	5	53	2	7	4	42	1.86613	3.75107	3.02833	1.08713		0	0	0	0	0	0	1	0	0	0	0	0	0	0	0	0	0	0	0	0	0	0	0	0	0	0	0	0	0	0	0	0	0	0	0	0
PF01367	5_3_exonuc	5'-3' exonuclease, C-terminal SAM fold	16	212	3	17	20	182	1.03205	16.4721	0.018294	0.0494356		1	1	1	0	3	1	2	1	2	2	0	0	0	2	2	2	2	0	1	1	2	2	0	1	1	2	1	2	2	3	1	2	1	1	1	1
PF01368	DHH	DHH family	18	196	3	18	18	167	1.19317	15.0858	0.608128	0.361018		3	3	2	0	3	1	1	3	2	3	0	0	0	0	1	0	0	0	0	2	2	2	1	2	2	2	2	3	1	0	0	1	0	0	0	0
PF01369	Sec7	Sec7 domain	19	232	4	19	21	198	1.06393	17.8584	0.0789013	0.108579		3	3	3	1	3	2	3	3	4	2	0	1	0	5	3	3	3	3	3	3	3	3	1	8	3	3	3	3	8	3	7	3	3	4	2	3
PF01370	Epimerase	NAD dependent epimerase/dehydratase family	19	249	4	19	22	211	1	19	0	0		29	38	37	28	39	25	28	22	18	40	0	2	0	24	21	21	36	27	34	22	25	23	7	24	18	23	23	22	29	39	41	26	31	34	18	12
PF01373	Glyco_hydro_14	Glycosyl hydrolase family 14	6	98	1	8	4	84	1.11483	7.17597	0.102271	0.125448		2	2	2	3	3	2	4	1	1	2	0	0	0	4	3	1	3	2	4	1	1	1	0	5	1	2	2	2	3	1	3	1	1	1	2	3
PF01379	Porphobil_deam	Porphobilinogen deaminase, dipyromethane cofactor binding domain	19	222	4	19	20	192	1.09906	17.2876	0.183351	0.174892		1	1	1	1	1	1	1	1	1	1	0	0	0	1	0	1	2	2	1	1	1	1	0	2	0	1	0	1	2	2	1	1	0	1	1	1
PF01380	SIS	SIS domain	19	233	4	18	21	201	0.99431	18.103	0.000633899	-0.00881226		1	1	1	1	5	3	2	3	3	3	0	0	0	3	2	1	1	1	1	2	1	1	0	2	1	1	1	1	5	1	1	1	1	1	1	1
PF01381	HTH_3	Helix-turn-helix	18	211	4	14	20	183	0.845735	16.5536	0.426471	-0.289269		1	1	1	1	0	0	1	0	0	0	0	1	0	2	1	1	1	1	1	1	1	1	0	2	1	1	1	1	1	2	2	1	1	1	1	1
PF01384	PHO4	Phosphate transporter family	16	141	4	15	15	118	1.38306	10.8455	1.71728	0.721147		1	1	3	4	1	1	3	1	1	1	0	1	0	2	0	0	3	7	0	1	0	0	0	2	0	0	0	0	3	2	0	1	4	1	1	1
PF01385	OrfB_IS605	Probable transposase	0	3	0	0	0	3	0	0.244635	0.266355	-0.21768		0	0	0	0	0	0	0	0	0	0	0	0	0	0	0	0	0	0	0	0	0	0	0	0	0	0	0	0	0	0	0	0	0	0	0	0
PF01388	ARID	ARID/BRIGHT DNA binding domain	10	81	2	9	5	74	1.39707	6.44206	1.0959	0.529932		9	7	7	0	11	0	5	7	8	1	0	0	0	2	1	1	1	0	1	5	3	3	1	15	1	5	5	3	1	3	3	3	4	5	1	3
PF01391	Collagen	Collagen triple helix repeat (20 copies)	10	106	4	12	12	85	1.51709	7.90987	2.28046	0.882685		0	1	0	0	3	1	3	2	1	0	0	0	0	0	0	0	0	3	0	0	0	1	0	0	0	0	1	0	0	0	0	0	0	0	0	0
PF01392	Fz	Fz domain	10	41	2	4	5	38	1.14076	3.50644	0.0750742	0.105636		2	2	1	0	2	1	0	0	0	0	0	0	0	0	0	0	0	0	0	1	0	0	0	0	0	0	0	0	0	0	0	0	0	0	0	0
PF01393	Chromo_shadow	Chromo shadow domain	0	1	0	0	0	1	0	0.0815451	0.088785	-0.115926		0	0	0	0	0	0	0	0	0	0	0	0	0	0	0	0	0	0	0	0	0	0	0	0	0	0	0	0	0	0	0	0	0	0	0	0
PF01394	Clathrin_propel	Clathrin propeller repeat	11	211	3	18	16	177	1.14371	15.7382	0.351253	0.256957		1	1	1	1	1	1	1	1	1	1	0	0	0	1	1	1	1	1	1	1	1	1	0	1	1	1	1	1	1	1	2	1	1	1	1	1
PF01396	zf-C4_Topoisom	Topoisomerase DNA binding C4 zinc finger	6	49	2	7	4	43	1.82643	3.83262	2.81759	1.03041		0	1	1	0	2	0	1	1	1	1	0	0	0	1	1	1	0	1	1	1	1	1	0	3	0	1	0	1	2	2	2	1	2	2	1	0
PF01398	JAB	JAB1/Mov34/MPN/PAD-1 ubiquitin protease	19	242	4	19	21	208	1.01747	18.6738	0.00616141	0.028059		9	9	8	8	10	5	6	5	6	7	0	0	0	7	7	6	9	7	10	6	6	5	1	5	5	5	5	6	6	5	3	5	6	3	5	6
PF01399	PCI	PCI domain	19	241	4	19	20	208	1.02193	18.5923	0.00966917	0.0354251		14	15	16	15	18	13	15	14	11	14	0	0	0	21	12	10	14	14	14	11	9	10	2	18	12	11	9	9	17	13	13	9	15	10	13	12
PF01400	Astacin	Astacin (Peptidase family M12A)	4	91	0	5	6	79	0	6.93133	0.583045	-0.351522		0	0	0	0	0	0	0	0	0	0	0	0	0	0	0	0	0	0	0	0	0	0	0	0	0	0	0	0	0	0	0	0	0	0	0	0
PF01401	Peptidase_M2	Angiotensin-converting enzyme	2	3	0	0	1	3	0	0.32618	0.35514	-0.258677		0	0	0	0	0	0	0	0	0	0	0	0	0	0	0	0	0	0	0	0	0	0	0	0	0	0	0	0	0	0	0	0	0	0	0	0
PF01402	RHH_1	Ribbon-helix-helix protein, copG family	0	7	0	0	1	5	0	0.48927	0.53271	-0.332109		0	0	0	0	0	0	0	0	0	0	0	0	0	0	0	0	0	0	0	0	0	0	0	0	0	0	0	0	0	0	0	0	0	0	0	0
PF01406	tRNA-synt_1e	tRNA synthetases class I (C) catalytic domain	19	232	4	19	20	201	1.0543	18.0215	0.0574471	0.0912055		6	6	7	3	6	4	7	5	4	4	0	0	0	9	5	4	3	4	4	4	4	6	4	5	6	4	4	4	11	10	10	4	9	10	2	3
PF01408	GFO_IDH_MocA	Oxidoreductase family, NAD-binding Rossmann fold	18	226	4	18	22	193	1.02668	17.5322	0.0134983	0.0421494		1	1	0	2	2	1	1	1	1	1	0	0	0	1	1	1	3	4	2	2	1	1	0	4	0	0	1	1	0	2	1	0	0	3	0	0
PF01409	tRNA-synt_2d	tRNA synthetases class II core domain (F)	19	242	4	19	22	207	1.01747	18.6738	0.00616141	0.028059		2	2	3	5	3	2	3	4	3	4	0	0	0	3	2	2	6	3	4	2	1	1	0	4	1	2	2	1	7	3	5	3	3	5	2	4
PF01411	tRNA-synt_2c	tRNA synthetases class II (A)	19	236	4	19	19	204	1.04484	18.1845	0.0395383	0.0744889		3	3	2	3	3	1	3	3	2	4	0	0	0	4	2	2	2	2	2	2	3	3	1	4	3	3	2	2	3	2	2	2	2	3	0	1
PF01412	ArfGap	Putative GTPase activating protein for Arf	19	247	4	19	22	209	1.00866	18.8369	0.0015271	0.0137533		7	7	7	3	9	1	4	4	7	4	0	1	0	10	3	4	3	5	5	5	6	6	3	7	3	6	6	4	10	5	5	4	6	5	4	2
PF01414	DSL	Delta serrate ligand	1	5	1	1	0	5	0	0.407725	0.923084	-0.4728		0	0	0	0	0	0	0	0	0	0	0	0	0	0	0	0	0	0	0	0	0	0	0	0	0	0	0	0	0	0	0	0	0	0	0	0
PF01416	PseudoU_synth_1	tRNA pseudouridine synthase	19	220	4	19	21	188	1.11483	17.0429	0.242893	0.206123		5	5	5	4	4	3	5	5	5	3	0	0	0	6	4	4	3	1	6	6	5	3	3	7	1	6	5	3	6	5	8	5	9	11	3	2
PF01417	ENTH	ENTH domain	19	230	4	18	19	199	1.01255	17.7768	0.00303006	0.0194959		2	1	1	0	1	0	2	2	1	2	0	0	0	2	1	1	3	3	2	2	1	1	0	2	1	1	1	1	1	2	2	1	2	2	3	1
PF01418	HTH_6	Helix-turn-helix domain, rpiR family	0	4	0	0	0	4	0	0.32618	0.35514	-0.258677		0	0	0	0	0	0	0	0	0	0	0	0	0	0	0	0	0	0	0	0	0	0	0	0	0	0	0	0	0	0	0	0	0	0	0	0
PF01419	Jacalin	Jacalin-like lectin domain	4	73	1	3	8	61	0.533181	5.62661	1.3301	-0.60417		0	0	0	0	0	0	0	0	0	0	0	0	0	0	0	0	0	0	0	0	0	0	0	0	0	0	0	0	0	0	0	0	0	0	0	0
PF01421	Reprolysin	Reprolysin (M12B) family zinc metalloprotease	6	90	1	7	6	79	1.00991	6.93133	0.000735749	0.00950119		2	5	0	0	5	2	1	3	2	3	0	0	0	4	1	0	0	0	0	3	2	4	2	7	1	3	3	4	2	6	9	4	8	9	0	0
PF01422	zf-NF-X1	NF-X1 type zinc finger	0	8	0	0	0	8	0	0.652361	0.71028	-0.398645		0	0	0	0	0	0	0	0	0	0	0	0	0	0	0	0	0	0	0	0	0	0	0	0	0	0	0	0	0	0	0	0	0	0	0	0
PF01423	LSM	LSM domain	19	246	4	19	22	209	1.00866	18.8369	0.0015271	0.0137533		18	18	19	14	16	11	10	11	14	18	0	0	0	7	6	7	14	12	14	9	6	9	2	9	8	6	8	8	9	9	7	11	12	11	7	8
PF01424	R3H	R3H domain	19	194	4	17	15	169	1.13301	15.0043	0.286861	0.227503		5	4	2	0	3	0	2	1	1	1	0	1	0	2	2	2	0	1	2	1	3	2	1	1	0	3	3	2	2	4	4	2	3	2	1	1
PF01425	Amidase	Amidase	19	222	4	16	20	193	0.921176	17.3691	0.116775	-0.135157		4	4	4	8	2	3	1	3	4	3	1	0	0	4	3	2	5	4	5	3	3	3	3	10	0	4	3	3	3	3	3	3	3	3	0	1
PF01426	BAH	BAH domain	9	127	2	12	11	109	1.22632	9.78541	0.541327	0.335468		2	3	3	2	5	2	1	2	2	2	0	0	0	3	1	1	3	4	5	3	2	1	1	4	0	2	2	2	3	6	0	2	3	2	2	1
PF01427	Peptidase_M15	D-ala-D-ala dipeptidase	0	4	0	0	0	1	0	0.0815451	0.088785	-0.115926		0	0	0	0	0	0	0	0	0	0	0	0	0	0	0	0	0	0	0	0	0	0	0	0	0	0	0	0	0	0	0	0	0	0	0	0
PF01428	zf-AN1	AN1-like Zinc finger	11	116	3	11	7	102	1.23757	8.88841	0.541771	0.335641		2	1	0	1	1	0	1	0	1	3	0	0	0	0	0	0	2	1	2	1	0	0	0	1	0	0	0	0	0	0	0	0	0	0	1	0
PF01429	MBD	Methyl-CpG binding domain	13	149	2	11	15	129	0.936769	11.7425	0.0507966	-0.0852957		4	3	2	0	8	3	3	3	3	2	0	0	0	2	2	0	1	1	0	3	5	4	1	2	1	3	4	5	2	0	0	1	0	0	0	0
PF01430	HSP33	Hsp33 protein	16	170	3	16	18	149	1.17491	13.618	0.450136	0.299062		1	1	1	1	1	1	1	0	0	1	0	0	0	0	0	1	0	1	0	1	0	0	0	0	1	0	0	0	0	1	1	1	1	1	1	0
PF01432	Peptidase_M3	Peptidase family M3	19	240	4	19	21	207	1.02193	18.5923	0.00966917	0.0354251		4	4	4	2	5	4	4	4	5	5	0	0	0	7	4	4	4	4	4	4	4	4	1	6	2	4	4	4	3	2	3	3	2	3	1	1
PF01433	Peptidase_M1	Peptidase family M1 domain	19	231	4	19	20	200	1.05909	17.9399	0.067725	0.0998086		4	3	5	2	5	3	4	5	5	3	0	0	0	2	1	1	4	4	4	4	4	5	2	5	0	3	5	4	5	5	5	3	4	2	5	2
PF01434	Peptidase_M41	Peptidase family M41	19	243	4	19	21	210	1.00866	18.8369	0.0015271	0.0137533		10	10	9	9	12	9	9	9	9	9	0	0	0	14	10	9	9	9	10	10	10	10	3	15	9	10	11	10	12	15	15	10	12	9	7	9
PF01435	Peptidase_M48	Peptidase family M48	17	236	4	19	22	200	1.04955	18.103	0.0480555	0.0827665		2	2	0	2	2	1	2	2	2	3	0	0	0	0	0	0	3	3	3	2	2	1	2	2	1	3	2	2	0	1	2	1	1	1	2	3
PF01436	NHL	NHL repeat	14	190	4	17	13	161	1.19812	14.1888	0.601655	0.358578		2	1	2	1	6	0	8	3	2	22	0	0	0	5	3	1	3	2	1	2	2	2	0	2	2	2	2	2	4	2	3	2	6	2	1	0
PF01437	PSI	Plexin repeat	2	40	1	2	2	37	0.62888	3.18026	0.47485	-0.309127		0	0	0	0	0	0	0	0	0	0	0	0	0	0	0	0	0	1	0	0	0	0	0	0	0	0	0	0	0	0	0	0	0	0	0	0
PF01439	Metallothio_2	Metallothionein	0	1	0	0	0	0	0	0	FALSE	FALSE		0	0	0	0	0	0	0	0	0	0	0	0	0	0	0	0	0	0	0	0	0	0	0	0	0	0	0	0	0	0	0	0	0	0	0	0
PF01442	Apolipoprotein	Apolipoprotein A1/A4/E domain	0	111	0	9	6	88	0	7.66524	0.251113	-0.210213		0	0	0	0	0	0	1	0	0	1	0	0	0	1	1	0	3	0	1	0	0	0	0	0	0	0	0	0	0	0	0	0	0	0	0	0
PF01443	Viral_helicase1	Viral (Superfamily 1) RNA helicase	16	202	3	15	19	175	0.948182	15.8197	0.0459557	-0.0807878		3	4	1	0	7	1	2	6	8	4	0	0	0	7	6	3	3	1	3	6	8	5	1	8	2	9	8	8	7	8	5	6	6	7	2	2
PF01446	Rep_1	Replication protein	0	1	0	0	0	1	0	0.0815451	0.088785	-0.115926		0	0	0	0	0	0	0	0	0	0	0	0	0	0	0	1	0	0	0	0	0	0	0	0	0	0	0	0	0	0	0	0	0	0	0	0
PF01447	Peptidase_M4	Thermolysin metallopeptidase, catalytic domain	0	10	0	0	2	8	0	0.815451	0.88785	-0.460848		0	0	0	0	0	0	0	0	0	0	0	0	0	0	0	0	3	0	0	0	0	0	0	0	0	0	0	0	0	0	0	0	0	0	0	0
PF01448	ELM2	ELM2 domain	3	20	1	4	2	17	2.58172	1.54936	4.1562	1.38214		0	0	0	0	0	0	0	0	0	0	0	0	0	0	0	0	0	0	0	0	0	0	0	0	0	0	0	0	0	0	0	0	0	0	0	0
PF01450	IlvC	Acetohydroxy acid isomeroreductase, catalytic domain	18	221	4	19	20	190	1.10952	17.1245	0.222018	0.195515		1	1	1	1	2	1	1	1	1	1	0	1	0	1	1	1	1	1	0	1	1	1	0	1	1	1	1	1	1	0	2	1	2	1	1	0
PF01451	LMWPc	Low molecular weight phosphotyrosine protein phosphatase	11	130	3	11	7	115	1.10569	9.9485	0.120123	0.137332		0	0	0	0	0	0	0	0	0	1	0	0	0	0	0	0	2	1	1	0	0	0	0	0	0	0	0	0	0	0	0	0	0	0	0	0
PF01453	B_lectin	D-mannose binding lectin	5	95	1	6	13	78	0.80856	7.4206	0.294489	-0.231097		0	0	0	0	0	0	0	0	0	0	0	0	0	0	0	0	0	1	1	0	0	0	0	0	0	0	0	0	0	0	0	0	0	0	0	0
PF01454	MAGE	MAGE family	17	148	4	13	14	133	1.0845	11.9871	0.0925162	0.118614		1	1	1	2	1	0	0	0	1	1	0	0	0	3	1	1	1	0	3	1	1	1	0	1	1	0	1	1	0	1	0	1	1	1	1	0
PF01456	Mucin	Mucin-like glycoprotein	1	36	0	4	2	30	0	2.60944	0.798931	-0.430143		0	0	0	0	0	0	0	0	0	0	0	0	0	0	0	0	0	0	0	0	0	0	0	0	0	0	0	0	0	0	0	0	0	0	0	0
PF01457	Peptidase_M8	Leishmanolysin	13	169	2	12	19	143	0.908382	13.2103	0.119995	-0.137249		0	0	0	1	5	0	1	0	0	1	0	1	0	0	0	0	3	0	0	0	0	0	0	0	0	0	0	0	0	0	0	0	0	0	0	0
PF01458	SUFBD	SUF system FeS cluster assembly, SufBD	16	209	2	16	17	187	0.961816	16.6352	0.026238	-0.0598221		2	2	2	1	3	2	2	2	2	2	0	0	0	2	1	2	2	2	1	2	2	2	1	3	2	2	2	1	3	2	2	2	2	2	2	2
PF01459	Porin_3	Eukaryotic porin	19	234	4	19	22	201	1.04484	18.1845	0.0395383	0.0744889		3	4	2	3	6	4	3	2	5	1	0	0	0	1	1	0	2	1	2	2	3	3	1	2	2	4	1	2	2	3	1	1	2	2	2	2
PF01462	LRRNT	Leucine rich repeat N-terminal domain	0	2	0	0	0	2	0	0.16309	0.17757	-0.171682		0	0	0	0	0	0	0	0	0	0	0	0	0	0	0	0	0	0	0	0	0	0	0	0	0	0	0	0	0	0	0	0	0	0	0	0
PF01465	GRIP	GRIP domain	18	216	4	15	19	191	0.87594	17.1245	0.285273	-0.226751		2	3	0	0	0	0	0	1	1	2	0	0	0	1	1	1	2	2	2	0	2	2	2	1	2	2	2	2	0	1	1	1	1	1	0	0
PF01466	Skp1	Skp1 family, dimerisation domain	18	220	4	17	21	186	1.00712	16.8798	0.000925256	0.0106687		1	1	1	1	1	1	4	1	0	2	0	0	0	0	0	0	2	4	1	0	0	0	0	0	1	2	0	1	0	1	1	1	0	1	1	0
PF01467	CTP_transf_like	Cytidylyltransferase-like	19	236	4	19	21	204	1.03556	18.3476	0.025081	0.0584064		3	2	2	1	5	2	1	2	2	3	0	0	0	3	2	1	4	3	5	4	2	2	3	2	0	1	2	2	3	7	4	2	5	3	2	0
PF01470	Peptidase_C15	Pyroglutamyl peptidase	8	110	1	8	12	94	0.925521	8.64378	0.0518814	-0.0862808		0	0	0	0	1	1	0	0	0	0	0	0	0	0	0	0	1	0	0	1	0	0	0	1	0	0	0	0	0	0	0	0	0	0	1	0
PF01472	PUA	PUA domain	19	238	4	18	22	206	0.968144	18.5923	0.02041	-0.0523713		4	4	4	3	7	4	4	4	5	3	0	0	0	3	3	4	4	4	4	3	1	3	1	4	4	3	4	1	5	4	5	4	4	5	3	4
PF01474	DAHP_synth_2	Class-II DAHP synthetase family	17	215	3	17	20	188	1.00228	16.9614	9.51373e-05	0.00339303		1	1	1	1	1	1	1	1	1	1	0	0	0	1	1	1	1	1	1	1	1	1	0	2	1	1	1	1	1	1	1	1	2	1	0	2
PF01475	FUR	Ferric uptake regulator family	1	7	1	1	0	6	0	0.48927	0.573194	-0.347761		0	0	0	0	0	0	0	0	0	0	0	0	0	0	0	0	0	0	0	0	0	0	0	0	0	0	0	0	0	0	0	0	0	0	0	0
PF01476	LysM	LysM domain	14	143	2	9	11	129	0.788346	11.4163	0.553858	-0.340326		5	4	6	1	11	4	5	3	3	10	0	1	0	2	2	2	1	5	4	2	3	2	0	1	1	3	2	2	1	5	7	5	5	4	3	4
PF01477	PLAT	PLAT/LH2 domain	7	87	2	9	8	74	1.34596	6.6867	0.863773	0.452613		3	2	1	1	9	2	7	3	2	4	0	0	0	2	1	0	7	6	9	2	4	2	0	6	1	1	1	2	0	1	5	1	2	2	0	1
PF01479	S4	S4 domain	19	245	4	19	22	208	1.01304	18.7554	0.00345082	0.0208359		10	9	7	5	8	5	10	6	6	7	0	1	0	5	3	3	7	5	7	3	5	4	1	3	2	7	3	5	4	7	5	5	6	8	4	4
PF01480	PWI	PWI domain	19	212	4	16	18	187	0.957125	16.7167	0.0332452	-0.0678705		4	3	1	2	4	1	3	2	2	3	0	0	0	4	1	1	2	2	0	2	0	1	1	4	2	0	1	0	0	1	2	1	3	2	2	1
PF01483	P_proprotein	Proprotein convertase P-domain	7	47	1	2	4	47	0.480908	4.1588	1.21603	-0.568411		0	0	0	0	0	0	0	0	0	0	0	0	0	0	0	0	0	0	0	0	0	0	0	0	0	1	0	0	0	0	0	0	0	0	0	0
PF01485	IBR	IBR domain, a half RING-finger domain	19	229	4	19	20	197	1.07373	17.6953	0.103998	0.126631		3	3	3	2	4	0	3	2	2	4	0	0	0	2	1	0	4	4	5	2	3	2	0	1	2	3	2	2	2	3	3	0	1	0	1	2
PF01486	K-box	K-box region	0	9	0	0	0	9	0	0.733906	0.799065	-0.43019		0	0	0	0	0	0	0	0	0	0	0	0	0	0	0	0	0	0	0	0	0	0	0	0	0	0	0	0	0	0	0	0	0	0	0	0
PF01487	DHquinase_I	Type I 3-dehydroquinase	15	163	2	13	10	146	1.02193	12.721	0.00661575	0.0291077		1	1	1	0	0	0	0	1	1	1	0	1	0	0	1	0	1	1	1	1	1	1	1	1	0	1	0	1	1	1	4	1	1	1	2	1
PF01488	Shikimate_DH	Shikimate / quinate 5-dehydrogenase	18	233	3	18	18	204	0.99431	18.103	0.000633899	-0.00881226		2	2	2	2	2	1	1	2	2	2	0	0	0	1	1	1	3	2	3	3	3	3	1	2	2	2	1	2	2	2	5	2	2	2	2	2
PF01490	Aa_trans	Transmembrane amino acid transporter protein	19	245	4	19	22	209	1.00866	18.8369	0.0015271	0.0137533		8	9	8	11	21	6	14	7	9	13	0	1	0	5	5	4	11	7	4	6	7	6	4	10	7	8	8	5	8	10	9	5	5	10	10	3
PF01491	Frataxin_Cyay	Frataxin-like domain	17	158	3	12	16	142	0.931379	12.8841	0.0656442	-0.0981127		1	1	1	1	1	1	0	0	0	1	0	0	0	0	1	1	1	1	1	1	1	1	0	0	0	0	0	0	0	1	1	0	1	1	0	0
PF01493	GXGXG	GXGXG motif	19	228	4	19	20	201	1.0543	18.0215	0.0574471	0.0912055		2	2	1	1	2	2	1	2	1	2	0	0	0	1	1	1	1	2	2	2	2	2	0	4	2	2	2	2	1	1	1	1	1	1	2	2
PF01494	FAD_binding_3	FAD binding domain	19	246	4	19	22	210	1.00431	18.9185	0.000380139	0.00680876		18	20	15	7	26	10	12	16	15	11	0	0	0	13	8	9	18	13	15	11	15	17	5	22	6	16	15	14	14	12	18	11	20	14	6	8
PF01495	0	0	0	0	0	0	0	0	0	0	FALSE	FALSE		0	0	0	0	0	0	0	0	0	0	0	0	0	0	0	0	0	0	0	0	0	0	0	0	0	0	0	0	0	0	0	0	0	0	0	0
PF01496	V_ATPase_I	V-type ATPase 116kDa subunit family	19	229	4	17	22	198	0.947608	17.9399	0.0532772	-0.0875357		1	1	1	2	2	3	2	0	0	1	0	0	0	1	1	2	4	3	1	0	0	1	0	0	0	1	0	1	1	1	1	1	1	1	1	1
PF01497	Peripla_BP_2	Periplasmic binding protein	15	154	3	12	17	134	0.974556	12.3133	0.00862327	-0.0333827		2	2	1	0	4	0	1	1	0	1	0	0	0	2	1	1	4	1	2	0	2	1	2	1	0	2	2	1	1	0	0	1	0	0	3	1
PF01498	HTH_Tnp_Tc3_2	Transposase	1	14	0	1	1	13	0	1.14163	0.0190182	-0.0504566		0	0	0	0	0	0	0	0	0	0	0	0	0	0	0	0	0	0	0	0	0	0	0	0	0	0	0	0	0	0	0	0	1	0	0	0
PF01501	Glyco_transf_8	Glycosyl transferase family 8	19	240	4	19	22	205	1.02643	18.5107	0.0139846	0.0429367		1	2	2	1	11	3	3	2	2	16	0	0	0	4	2	3	1	1	4	1	1	4	0	3	1	1	0	1	2	4	2	2	4	3	3	2
PF01502	PRA-CH	Phosphoribosyl-AMP cyclohydrolase	17	183	3	15	21	159	1.02193	14.6781	0.00763355	0.0313409		1	1	1	1	1	0	1	1	1	2	0	0	0	1	1	1	1	1	1	1	1	1	0	2	1	0	0	0	2	1	1	1	1	1	0	0
PF01503	PRA-PH	Phosphoribosyl-ATP pyrophosphohydrolase	17	192	3	16	21	167	1.04367	15.3305	0.0316162	0.0660713		1	1	1	1	1	0	1	1	1	3	0	0	0	1	1	1	1	1	1	1	1	1	0	2	1	0	0	0	2	1	1	1	1	1	0	0
PF01504	PIP5K	Phosphatidylinositol-4-phosphate 5-Kinase	19	241	4	18	22	209	0.955571	18.8369	0.0402264	-0.0751841		4	3	3	2	7	1	5	2	2	2	0	0	0	1	1	2	2	4	3	3	3	4	2	6	3	3	3	3	2	4	3	3	4	3	2	2
PF01505	Vault	Major Vault Protein repeat domain	0	17	0	0	0	16	0	1.30472	1.42056	-0.632065		0	0	0	0	0	0	0	0	0	0	0	0	0	0	0	0	0	0	0	0	0	0	0	0	0	0	0	0	0	0	0	0	0	0	0	0
PF01507	PAPS_reduct	Phosphoadenosine phosphosulfate reductase family	19	236	4	19	22	203	1.03556	18.3476	0.025081	0.0584064		2	2	2	1	1	1	1	1	1	2	0	0	0	1	1	1	3	2	2	1	2	2	0	1	0	2	2	2	3	1	1	1	1	1	1	1
PF01508	Paramecium_SA	Paramecium surface antigen domain	1	6	0	0	3	4	0	0.570815	0.621495	-0.366035		0	0	0	0	0	0	0	0	0	0	0	0	0	0	0	0	0	0	0	0	0	0	0	0	0	0	0	0	0	0	0	0	0	0	0	0
PF01509	TruB_N	TruB family pseudouridylate synthase (N terminal domain)	19	225	4	19	21	194	1.08372	17.5322	0.132839	0.145387		2	2	2	2	2	2	2	2	2	2	0	0	0	1	1	1	3	2	2	2	1	2	0	3	1	2	2	2	2	2	2	1	3	3	1	1
PF01510	Amidase_2	N-acetylmuramoyl-L-alanine amidase	3	23	0	3	2	20	0	1.79399	0.873414	-0.455917		1	0	0	0	1	1	1	0	1	1	0	0	0	0	0	0	0	0	0	0	0	0	0	1	0	0	0	0	0	0	0	0	0	0	0	0
PF01512	Complex1_51K	Respiratory-chain NADH dehydrogenase 51 Kd subunit	16	181	3	14	17	158	0.981053	14.2704	0.00554152	-0.0265677		1	1	1	1	1	0	0	1	1	1	0	0	0	1	0	0	1	1	1	0	1	0	0	0	1	0	0	0	1	1	1	1	1	1	1	1
PF01513	NAD_kinase	ATP-NAD kinase	17	217	3	18	19	189	1.06123	16.9614	0.0687606	0.100645		3	3	4	1	5	2	1	1	2	2	0	0	0	4	2	2	3	2	4	3	1	3	1	4	3	3	2	3	5	3	3	3	5	3	2	2
PF01519	DUF16	Protein of unknown function DUF16	0	1	0	0	0	1	0	0.0815451	0.088785	-0.115926		0	0	0	0	0	0	0	0	0	0	0	0	0	0	0	0	0	0	0	0	0	0	0	0	0	0	0	0	0	0	0	0	0	0	0	0
PF01520	Amidase_3	N-acetylmuramoyl-L-alanine amidase	0	4	0	0	0	4	0	0.32618	0.35514	-0.258677		0	0	0	0	0	0	0	0	0	0	0	0	0	0	0	0	0	0	0	0	0	0	0	0	0	0	0	0	0	0	0	0	0	0	0	0
PF01521	Fe-S_biosyn	Iron-sulphur cluster biosynthesis	19	225	4	18	20	195	1.02668	17.5322	0.0134983	0.0421494		2	2	2	1	2	2	2	1	0	3	0	0	0	0	0	2	2	3	3	1	0	0	1	1	1	0	1	0	0	1	1	1	1	1	2	1
PF01522	Polysacc_deac_1	Polysaccharide deacetylase	15	172	3	16	13	150	1.20375	13.2918	0.596034	0.356453		0	0	0	0	0	0	0	1	0	1	0	0	0	0	0	0	1	1	0	0	0	0	0	0	0	0	0	0	0	0	0	0	0	0	1	2
PF01523	PmbA_TldD	Putative modulator of DNA gyrase	0	7	0	0	0	5	0	0.407725	0.443925	-0.296507		0	0	0	0	0	0	0	0	0	0	0	0	0	0	0	0	0	0	0	0	0	0	0	0	0	0	0	0	0	0	0	0	0	0	0	0
PF01526	DDE_Tnp_Tn3	Tn3 transposase DDE domain	0	3	0	0	0	3	0	0.244635	0.266355	-0.21768		0	0	0	0	0	0	0	0	0	0	0	0	0	0	0	0	0	0	0	0	0	0	0	0	0	0	0	0	0	0	0	0	0	0	0	0
PF01527	HTH_Tnp_1	Transposase	4	53	0	1	3	51	0	4.40343	2.85946	-1.04173		0	0	0	0	0	0	0	0	0	0	0	0	0	0	0	0	0	0	0	0	0	0	0	0	0	0	0	0	0	0	0	0	0	0	0	0
PF01529	DHHC	DHHC palmitoyltransferase	19	241	4	19	22	209	1.00866	18.8369	0.0015271	0.0137533		11	12	10	5	10	4	5	8	9	7	0	0	0	10	5	2	9	8	6	7	8	6	1	9	3	10	9	10	5	8	7	5	9	9	3	1
PF01531	Glyco_transf_11	Glycosyl transferase family 11	5	58	2	8	4	44	2.04386	3.91416	4.58555	1.49157		0	0	0	0	0	0	0	0	0	0	0	0	0	0	0	0	0	0	0	0	0	0	0	0	0	0	0	0	0	0	0	0	0	0	0	0
PF01532	Glyco_hydro_47	Glycosyl hydrolase family 47	19	240	4	19	20	208	1.02193	18.5923	0.00966917	0.0354251		3	3	2	0	6	4	6	4	3	2	0	1	0	5	3	2	3	4	1	3	3	3	2	6	4	4	3	3	1	1	2	2	1	2	1	1
PF01534	Frizzled	Frizzled/Smoothened family membrane region	0	15	0	2	1	12	0	1.06009	0.89674	-0.463874		0	0	0	0	0	0	0	0	0	0	0	0	0	0	0	0	0	0	0	0	0	0	0	0	0	0	0	0	0	0	0	0	0	0	0	0
PF01535	PPR	PPR repeat	19	245	4	19	22	208	1.01304	18.7554	0.00345082	0.0208359		17	17	21	3	20	11	17	12	19	52	0	1	0	26	15	12	6	9	12	17	18	15	13	26	12	16	15	15	17	22	22	16	21	25	13	14
PF01536	SAM_decarbox	Adenosylmethionine decarboxylase	16	208	3	18	18	177	1.13198	15.9013	0.299343	0.233368		1	1	0	1	1	1	1	1	1	2	0	0	0	1	1	1	1	1	1	1	1	1	0	0	1	1	1	1	2	2	0	0	1	0	1	1
PF01541	GIY-YIG	GIY-YIG catalytic domain	14	122	4	13	14	106	1.32851	9.78541	1.13989	0.544126		3	2	1	0	1	0	1	0	0	2	0	0	0	4	2	2	1	0	2	1	2	0	0	1	0	1	2	0	1	0	0	2	1	2	1	0
PF01544	CorA	CorA-like Mg2+ transporter protein	16	210	2	13	17	186	0.785325	16.5536	0.826195	-0.439645		3	2	2	1	4	2	2	0	0	3	0	0	0	2	1	2	4	3	5	1	1	2	2	1	2	1	3	1	2	2	3	2	3	2	3	2
PF01545	Cation_efflux	Cation efflux family	19	240	4	19	22	206	1.02193	18.5923	0.00966917	0.0354251		2	6	2	2	7	3	5	4	3	5	0	0	0	2	1	2	4	5	6	1	2	2	2	2	1	5	3	3	1	1	1	1	1	2	1	0
PF01546	Peptidase_M20	Peptidase family M20/M25/M40	19	234	4	19	21	201	1.04955	18.103	0.0480555	0.0827665		3	5	2	8	7	4	4	2	3	2	0	1	0	4	3	2	10	8	7	3	2	3	3	6	2	2	3	1	1	2	0	1	2	0	4	3
PF01547	SBP_bac_1	Bacterial extracellular solute-binding protein	5	78	0	3	6	69	0	6.11588	1.72252	-0.722691		0	0	0	0	0	0	0	0	0	0	0	0	0	0	0	1	6	1	3	0	0	0	0	0	0	0	0	0	0	1	1	1	1	1	0	0
PF01549	ShK	ShK domain-like	17	216	4	18	21	181	1.09276	16.4721	0.153193	0.157701		1	6	3	6	2	1	0	2	2	3	0	1	0	0	0	0	8	3	3	2	2	1	0	2	0	1	2	1	0	0	1	0	0	0	1	2
PF01551	Peptidase_M23	Peptidase family M23	14	170	2	12	14	152	0.886493	13.5365	0.188755	-0.177862		2	1	1	0	4	1	1	1	1	3	0	0	0	0	0	1	1	0	0	1	0	0	1	2	0	0	1	0	1	2	1	1	1	1	0	0
PF01553	Acyltransferase	Acyltransferase	19	244	4	19	22	211	1	19	0	0		6	6	8	4	10	7	7	3	3	12	0	0	0	8	4	3	7	6	7	3	4	2	1	1	3	2	3	2	5	7	4	5	6	5	4	4
PF01554	MatE	MatE	19	240	4	19	22	207	1.01747	18.6738	0.00616141	0.028059		11	15	12	4	22	9	11	10	14	11	0	0	0	10	9	6	8	12	9	12	13	13	7	15	4	14	10	10	15	12	17	9	13	15	7	5
PF01555	N6_N4_Mtase	DNA methylase	7	92	1	8	3	81	1.16792	6.84979	0.208681	0.188557		0	1	0	0	1	0	0	1	0	1	0	0	0	4	2	0	0	0	0	0	0	1	2	0	0	1	2	2	2	2	1	1	3	1	0	0
PF01556	DnaJ_C	DnaJ C terminal domain	19	245	4	19	22	209	1.00866	18.8369	0.0015271	0.0137533		9	9	8	6	10	6	7	1	3	7	0	0	0	8	6	6	7	6	5	4	7	7	2	14	4	5	7	7	11	10	11	6	7	8	3	3
PF01557	FAA_hydrolase	Fumarylacetoacetate (FAA) hydrolase family	19	223	4	17	20	191	0.988027	17.206	0.00266789	-0.0182691		2	1	1	2	5	1	2	0	0	4	0	0	0	0	1	1	1	3	2	0	1	1	0	0	0	0	0	0	2	1	2	0	1	2	0	0
PF01558	POR	Pyruvate ferredoxin/flavodoxin oxidoreductase	3	68	0	4	2	59	0	4.97425	0.206627	-0.187472		0	0	0	0	0	0	0	0	0	0	0	0	0	0	0	0	1	1	0	0	0	0	0	0	0	0	0	0	0	0	0	0	0	0	0	0
PF01564	Spermine_synth	Spermine/spermidine synthase domain	19	235	4	19	21	202	1.04484	18.1845	0.0395383	0.0744889		2	3	4	1	3	3	4	2	1	2	0	0	0	2	1	2	2	2	1	2	2	2	0	3	4	3	3	1	2	2	2	2	2	3	0	1
PF01565	FAD_binding_4	FAD binding domain	19	238	4	19	21	204	1.03556	18.3476	0.025081	0.0584064		6	7	5	3	11	4	5	5	6	6	0	0	0	5	4	4	8	7	3	5	3	5	2	9	0	3	4	3	4	6	5	4	6	6	3	5
PF01566	Nramp	Natural resistance-associated macrophage protein	18	188	4	17	19	159	1.1712	14.515	0.459644	0.302953		1	1	2	2	3	2	2	1	1	2	0	0	0	1	1	1	5	3	3	0	1	0	1	1	0	0	0	0	1	1	3	1	1	2	1	0
PF01568	Molydop_binding	Molydopterin dinucleotide binding domain	0	7	0	0	0	7	0	0.570815	0.621495	-0.366035		0	0	0	0	0	0	0	0	0	0	0	0	0	0	0	0	0	0	0	0	0	0	0	0	0	0	0	0	0	0	0	0	0	0	0	0
PF01569	PAP2	PAP2 superfamily	19	232	4	19	21	199	1.05909	17.9399	0.067725	0.0998086		3	4	2	4	5	1	2	2	3	8	0	0	0	1	1	2	4	4	2	4	5	3	1	3	3	4	2	3	0	3	2	1	1	3	3	3
PF01571	GCV_T	Aminomethyltransferase folate-binding domain	19	234	4	19	20	203	1.04484	18.1845	0.0395383	0.0744889		3	2	3	2	2	1	1	1	1	2	0	0	0	1	1	1	3	3	1	3	1	2	0	2	1	2	2	2	5	3	2	2	1	2	3	1
PF01575	MaoC_dehydratas	MaoC like domain	17	159	3	16	13	138	1.29941	12.3133	1.19169	0.560685		2	2	3	2	1	0	2	2	1	2	0	0	0	1	2	1	2	3	2	0	1	0	0	0	0	0	0	0	1	2	1	1	2	1	0	0
PF01578	Cytochrom_C_asm	Cytochrome C assembly protein	7	74	0	4	3	72	0	6.11588	0.793446	-0.428221		1	1	1	0	2	1	1	1	1	0	0	0	0	2	1	1	0	0	0	1	1	1	1	1	1	1	1	1	1	1	1	1	1	1	0	0
PF01580	FtsK_SpoIIIE	FtsK/SpoIIIE family	1	28	0	0	3	23	0	2.12017	2.30841	-0.890504		0	0	0	0	4	0	0	0	0	0	0	0	0	0	0	0	0	0	0	0	0	0	0	0	0	0	0	0	0	0	0	0	0	0	0	0
PF01582	TIR	TIR domain	6	55	2	8	6	43	2.00215	3.99571	4.3154	1.42287		0	0	0	0	1	0	1	0	0	0	0	0	0	0	0	0	1	1	2	0	0	0	0	0	0	0	0	0	0	0	0	0	0	0	0	0
PF01583	APS_kinase	Adenylylsulphate kinase	18	209	4	18	21	179	1.10368	16.309	0.189506	0.178272		1	2	1	1	1	1	1	1	1	1	0	0	0	0	0	1	1	1	3	1	1	2	0	0	0	1	2	0	0	0	0	0	0	0	1	2
PF01584	CheW	CheW-like domain	0	5	0	0	0	4	0	0.32618	0.35514	-0.258677		0	0	0	0	0	0	0	0	0	0	0	0	0	0	0	0	0	0	0	0	0	0	0	0	0	0	0	0	0	0	0	0	0	0	0	0
PF01585	G-patch	G-patch domain	19	238	4	19	21	205	1.03097	18.4292	0.0191182	0.0505963		8	7	6	5	9	1	4	3	8	10	0	0	0	12	7	7	7	8	13	4	6	4	3	8	2	5	4	4	13	10	11	7	11	10	3	4
PF01588	tRNA_bind	Putative tRNA binding domain	19	244	4	19	22	208	1.01304	18.7554	0.00345082	0.0208359		7	7	6	3	8	6	6	7	4	7	0	0	0	6	6	6	6	7	5	7	6	7	3	9	6	6	6	7	7	5	6	7	4	8	2	4
PF01590	GAF	GAF domain	16	208	4	17	18	178	1.06364	15.9828	0.0699853	0.101627		3	2	0	1	8	3	4	1	2	4	0	0	0	1	1	1	5	1	5	2	1	1	1	1	2	1	1	1	0	0	0	0	0	0	0	0
PF01591	6PF2K	6-phosphofructo-2-kinase	19	233	4	18	21	201	0.99431	18.103	0.000633899	-0.00881226		2	2	2	1	3	2	1	1	1	4	0	0	0	1	1	1	2	2	3	1	2	2	2	2	2	2	2	2	2	2	2	2	3	4	1	1
PF01592	NifU_N	NifU-like N terminal domain	19	198	4	15	20	171	0.963075	15.5751	0.0229726	-0.0557502		1	2	1	1	1	1	1	0	1	1	0	0	0	1	1	0	1	1	2	0	1	0	0	1	1	1	0	0	1	0	1	0	0	0	0	0
PF01593	Amino_oxidase	Flavin containing amine oxidoreductase	19	248	4	19	22	211	1	19	0	0		18	19	17	12	26	9	19	12	13	14	0	2	0	11	8	7	18	17	11	14	16	13	5	17	9	15	18	14	16	9	16	12	13	15	13	8
PF01594	AI-2E_transport	AI-2E family transporter	13	127	3	12	7	116	1.19641	10.03	0.417964	0.285708		2	2	1	0	2	0	2	0	0	2	0	0	0	0	1	0	2	1	1	2	2	0	0	0	0	2	1	1	0	0	0	0	0	0	2	2
PF01595	DUF21	Cyclin M transmembrane N-terminal domain	18	222	3	18	19	193	1.04121	17.2876	0.0317472	0.0662174		2	2	2	0	4	1	2	2	3	4	0	0	0	1	0	0	3	3	3	2	2	2	2	2	1	2	3	1	2	2	3	2	2	2	4	1
PF01596	Methyltransf_3	O-methyltransferase	18	223	3	17	22	189	0.988027	17.206	0.00266789	-0.0182691		3	3	3	3	2	2	2	1	3	3	0	0	0	1	1	0	4	2	3	2	2	1	0	3	0	1	0	2	2	0	1	0	0	0	1	2
PF01597	GCV_H	Glycine cleavage H-protein	17	210	4	16	19	182	0.976172	16.3906	0.0100667	-0.0361743		1	1	1	1	6	3	1	1	1	2	0	0	0	1	0	1	1	1	1	1	0	1	0	1	1	0	0	0	2	1	2	1	1	2	1	1
PF01598	0	0	0	0	0	0	0	0	0	0	FALSE	FALSE		0	0	0	0	0	0	0	0	0	0	0	0	0	0	0	0	0	0	0	0	0	0	0	0	0	0	0	0	0	0	0	0	0	0	0	0
PF01599	Ribosomal_S27	Ribosomal protein S27a	17	176	4	15	17	152	1.08845	13.7811	0.116533	0.135		1	1	1	1	0	1	0	0	1	1	0	0	0	0	0	0	0	1	0	1	1	0	0	0	0	0	0	0	1	0	0	1	1	0	1	1
PF01602	Adaptin_N	Adaptin N terminal region	19	246	4	19	21	210	1.00866	18.8369	0.0015271	0.0137533		9	9	12	13	22	9	14	11	12	9	0	2	0	23	12	10	13	10	11	12	12	11	3	14	11	11	10	12	15	15	14	10	18	12	9	8
PF01603	B56	Protein phosphatase 2A regulatory B subunit (B56 family)	19	232	4	19	20	201	1.0543	18.0215	0.0574471	0.0912055		1	1	1	1	1	1	1	1	1	1	0	0	0	2	1	1	1	1	1	1	1	1	0	1	1	1	1	1	2	3	0	1	0	0	1	1
PF01607	CBM_14	Chitin binding Peritrophin-A domain	5	75	0	2	9	66	0	6.11588	3.0089	-1.08193		0	0	0	0	0	0	0	0	0	0	0	0	0	0	0	0	0	0	0	0	0	0	0	0	0	1	0	0	0	0	0	0	0	0	3	2
PF01608	I_LWEQ	I/LWEQ domain	0	3	0	0	0	3	0	0.244635	0.266355	-0.21768		0	0	0	0	0	0	0	0	0	0	0	0	0	0	0	0	0	0	0	0	0	0	0	0	0	0	0	0	0	0	0	0	0	0	0	0
PF01609	DDE_Tnp_1	Transposase DDE domain	0	23	0	4	2	15	0	1.38627	5.27637	-1.66521		0	0	0	0	0	0	0	0	0	0	0	0	0	0	0	0	0	0	0	0	0	0	0	0	0	0	0	0	0	0	0	0	0	0	0	0
PF01612	DNA_pol_A_exo1	3'-5' exonuclease	19	237	4	18	21	205	0.976712	18.4292	0.0108116	-0.0375425		11	10	7	1	15	5	7	8	10	8	0	0	0	7	6	5	7	4	9	10	7	8	5	18	3	9	8	9	4	5	14	5	4	7	2	4
PF01613	Flavin_Reduct	Flavin reductase like domain	13	187	3	18	18	156	1.2686	14.1888	1.10537	0.532999		4	3	3	3	4	3	3	2	3	4	0	0	0	2	2	2	4	4	3	2	3	2	1	3	2	2	3	1	2	2	2	2	5	2	2	2
PF01619	Pro_dh	Proline dehydrogenase	18	193	4	19	18	164	1.28022	14.8412	1.25829	0.581739		0	1	1	1	2	1	1	1	1	2	0	0	0	0	0	0	1	1	1	1	1	1	1	3	0	1	1	1	0	0	0	0	0	0	1	0
PF01624	MutS_I	MutS domain I	19	154	4	17	15	133	1.40861	12.0687	2.17398	0.85275		6	6	5	0	3	0	2	4	5	2	0	2	0	8	4	0	0	1	5	5	3	2	1	3	0	4	6	4	4	6	4	5	5	0	0	0
PF01625	PMSR	Peptide methionine sulfoxide reductase	19	245	4	19	22	209	1.00866	18.8369	0.0015271	0.0137533		6	5	6	3	10	7	5	3	2	8	0	1	0	5	6	4	5	5	4	4	3	5	1	5	2	6	2	3	4	4	4	3	3	3	1	0
PF01627	Hpt	Hpt domain	14	175	2	14	18	149	1.02805	13.618	0.0115857	0.0389191		1	2	1	1	3	5	3	2	2	3	0	0	0	0	0	0	1	1	1	2	0	1	0	2	1	1	0	0	0	1	1	1	1	2	0	0
PF01630	Glyco_hydro_56	Hyaluronidase	0	8	0	0	0	6	0	0.48927	0.53271	-0.332109		0	0	0	0	0	0	0	0	0	0	0	0	0	0	0	0	0	0	0	0	0	0	0	0	0	0	0	0	0	0	0	0	0	0	0	0
PF01632	Ribosomal_L35p	Ribosomal protein L35	12	97	3	13	7	86	1.7142	7.58369	4.16644	1.38476		2	2	2	1	1	0	2	1	1	1	0	0	0	0	0	0	1	1	0	1	1	0	0	2	1	1	1	0	0	0	0	0	0	0	1	2
PF01633	Choline_kinase	Choline/ethanolamine kinase	18	209	3	15	19	183	0.910631	16.4721	0.142368	-0.151233		2	4	3	0	3	0	0	0	0	1	0	0	0	1	1	1	3	2	5	1	1	0	0	2	0	2	0	0	1	2	0	1	3	3	1	2
PF01634	HisG	ATP phosphoribosyltransferase	18	205	4	17	19	183	1.03205	16.4721	0.018294	0.0494356		2	2	1	1	2	1	1	1	1	1	0	0	0	1	1	1	1	1	1	2	2	2	0	3	1	2	1	1	1	1	1	1	1	1	1	1
PF01636	APH	Phosphotransferase enzyme family	19	246	4	19	22	209	1.00866	18.8369	0.0015271	0.0137533		13	19	18	9	21	8	16	8	14	19	0	1	0	20	12	8	21	26	22	17	18	16	10	27	9	14	12	13	22	20	18	13	25	21	8	6
PF01637	ATPase_2	ATPase domain predominantly from Archaea	1	93	1	7	8	70	1.10054	6.36052	0.0694939	0.101234		0	0	0	0	1	0	0	0	0	1	0	0	0	1	1	0	1	0	1	0	0	0	0	0	0	0	0	0	0	2	0	1	2	2	0	0
PF01641	SelR	SelR domain	19	227	4	18	21	196	1.01722	17.6953	0.00567474	0.0268946		2	2	2	3	0	1	1	0	1	5	0	0	0	1	0	1	2	1	4	2	0	0	0	2	1	0	0	0	0	3	4	1	1	4	2	2
PF01642	MM_CoA_mutase	Methylmalonyl-CoA mutase	15	130	4	11	11	115	1.07059	10.2747	0.0553542	0.089378		0	0	0	0	0	0	0	0	0	0	0	0	0	0	0	0	0	1	0	0	0	0	0	0	0	0	0	0	0	0	0	0	0	0	3	0
PF01643	Acyl-ACP_TE	Acyl-ACP thioesterase	8	48	1	4	5	45	0.981053	4.07725	0.00158329	-0.014008		1	2	1	1	3	1	1	0	0	1	0	0	0	0	0	1	0	1	1	1	1	2	0	1	1	1	1	2	1	0	0	0	0	0	0	1
PF01644	Chitin_synth_1	Chitin synthase	1	16	0	0	1	12	0	1.06009	1.15421	-0.54872		0	0	0	0	0	0	0	0	0	0	0	0	0	0	0	0	0	0	0	0	0	0	0	0	0	0	0	0	0	0	0	0	0	0	0	1
PF01645	Glu_synthase	Conserved region in glutamate synthase	19	231	4	19	22	202	1.04018	18.2661	0.031884	0.0663697		3	3	2	1	2	3	1	3	3	2	0	0	0	1	1	1	1	2	2	3	2	4	0	4	3	2	4	3	1	1	1	1	1	1	5	3
PF01648	ACPS	4'-phosphopantetheinyl transferase superfamily	18	195	4	16	17	173	1.03269	15.4936	0.0179002	0.0488727		2	2	2	0	3	0	1	2	2	1	0	0	0	1	2	2	1	1	0	1	1	2	2	3	0	2	1	1	3	3	2	1	1	3	1	1
PF01649	Ribosomal_S20p	Ribosomal protein S20	11	103	2	10	6	97	1.1906	8.39914	0.32962	0.247274		1	1	1	1	1	1	1	1	1	1	0	0	0	0	1	1	1	1	1	1	1	1	0	1	1	1	1	1	1	1	0	1	0	0	0	0
PF01650	Peptidase_C13	Peptidase C13 family	16	179	2	14	12	161	0.992394	14.1073	0.000882652	-0.0104173		1	1	1	1	3	1	2	1	1	1	0	0	0	1	1	1	2	2	2	1	0	0	1	1	0	0	1	1	0	1	1	0	1	1	2	2
PF01652	IF4E	Eukaryotic initiation factor 4E	19	222	4	19	19	190	1.11483	17.0429	0.242893	0.206123		1	1	2	1	0	0	1	1	1	1	0	0	0	0	0	0	1	1	1	0	0	0	0	0	0	0	0	0	0	0	0	1	0	0	1	1
PF01653	DNA_ligase_aden	NAD-dependent DNA ligase adenylation domain	11	95	2	10	9	83	1.33295	7.50215	0.897691	0.464198		1	1	1	0	3	0	0	1	1	0	0	0	0	3	1	1	1	0	0	1	2	0	1	1	0	1	1	1	1	1	2	1	3	1	0	0
PF01655	Ribosomal_L32e	Ribosomal protein L32	19	212	4	19	19	182	1.1592	16.3906	0.448876	0.298545		1	1	1	1	1	0	2	1	2	1	0	0	0	2	1	1	1	1	0	1	1	0	0	0	0	1	0	0	2	1	1	1	1	2	0	0
PF01656	CbiA	CobQ/CobB/MinD/ParA nucleotide binding domain	18	242	4	19	22	207	1.01747	18.6738	0.00616141	0.028059		6	6	7	7	12	7	7	6	6	8	0	0	0	5	4	4	7	9	7	7	3	8	3	9	7	5	6	5	7	6	10	8	7	8	3	6
PF01658	Inos-1-P_synth	Myo-inositol-1-phosphate synthase	15	183	2	14	18	155	0.992394	14.1073	0.000882652	-0.0104173		1	1	1	1	1	1	1	1	1	1	0	0	0	1	1	1	1	1	1	1	1	1	0	1	1	1	1	1	2	1	1	1	1	1	1	0
PF01660	Vmethyltransf	Viral methyltransferase	0	1	0	0	0	1	0	0.0815451	0.088785	-0.115926		0	0	0	0	0	0	0	0	0	0	0	0	0	0	0	0	0	0	0	0	0	0	0	0	0	0	0	0	0	0	0	0	0	0	0	0
PF01661	Macro	Macro domain	17	208	4	18	19	178	1.12049	16.0644	0.25206	0.210681		0	0	1	1	0	0	1	1	1	1	0	0	0	1	0	0	1	1	1	1	0	0	0	1	0	0	0	0	1	0	3	0	1	0	0	0
PF01663	Phosphodiest	Type I phosphodiesterase / nucleotide pyrophosphatase	18	207	3	15	16	184	0.919737	16.309	0.11369	-0.133133		4	4	2	1	4	0	2	3	3	1	0	0	0	2	2	2	1	1	1	4	3	3	1	5	0	3	2	4	2	4	2	2	4	3	1	0
PF01668	SmpB	SmpB protein	13	74	3	10	9	68	1.59262	6.27897	2.37668	0.909533		0	0	0	0	0	0	0	0	0	0	0	0	0	0	0	0	0	0	0	0	0	0	0	0	0	0	0	0	0	0	0	0	0	0	0	0
PF01674	Lipase_2	Lipase (class 2)	3	4	1	1	0	6	0	0.48927	0.573194	-0.347761		0	1	1	0	0	0	0	0	0	0	0	0	0	0	0	0	0	0	0	0	0	0	0	0	0	0	0	0	0	0	0	0	0	0	0	0
PF01676	Metalloenzyme	Metalloenzyme superfamily	7	124	1	7	11	110	0.709439	9.86695	0.902603	-0.465866		1	1	1	1	2	1	1	1	1	1	0	0	0	1	1	1	2	2	2	1	1	1	1	1	1	1	1	1	1	1	1	1	1	1	2	4
PF01678	DAP_epimerase	Diaminopimelate epimerase	17	175	4	16	21	149	1.15418	13.8627	0.356072	0.259088		1	1	1	1	1	1	1	1	1	1	0	0	0	1	1	1	1	1	1	0	0	0	0	0	1	0	0	0	1	0	1	1	1	0	0	0
PF01680	SOR_SNZ	SOR/SNZ family	18	216	4	19	18	188	1.13107	16.7983	0.311858	0.239169		1	1	1	2	1	0	1	1	1	1	0	1	0	2	1	1	1	1	1	1	1	0	0	2	1	1	1	1	2	1	1	1	1	1	1	1
PF01683	EB	EB module	0	7	0	0	1	6	0	0.570815	0.621495	-0.366035		0	0	0	0	0	0	0	0	0	0	0	0	0	0	0	0	0	0	0	0	0	0	0	0	0	0	0	0	0	0	0	0	0	0	0	0
PF01687	Flavokinase	Riboflavin kinase	19	223	4	18	19	194	1.03632	17.3691	0.0247796	0.0580328		2	2	2	0	3	2	2	2	2	0	0	0	0	1	2	1	2	1	2	2	2	1	1	2	0	2	1	1	3	4	3	1	2	4	0	2
PF01693	Cauli_VI	Caulimovirus viroplasmin	13	119	2	10	14	103	1.04813	9.54077	0.0238995	0.0569306		1	2	0	2	1	1	0	0	1	1	0	0	0	1	2	1	1	1	2	0	0	1	0	0	0	2	1	2	1	0	0	0	0	0	1	3
PF01694	Rhomboid	Rhomboid family	19	240	4	19	22	207	1.01747	18.6738	0.00616141	0.028059		8	10	5	3	10	5	5	6	3	6	0	0	0	7	6	2	10	11	8	7	4	6	2	8	3	5	3	5	4	3	3	3	3	4	3	2
PF01695	IstB_IS21	IstB-like ATP binding protein	4	95	3	10	12	73	1.44272	6.93133	1.4655	0.645782		0	0	0	0	1	0	0	2	2	0	0	0	0	2	2	0	0	0	2	0	1	0	0	0	0	1	1	1	0	0	0	0	0	0	1	0
PF01697	Glyco_transf_92	Glycosyltransferase family 92	15	168	4	16	15	144	1.23403	12.9657	0.766943	0.418888		0	0	0	0	0	0	1	0	0	1	0	0	0	0	1	0	2	1	1	0	0	0	0	0	0	0	0	0	0	0	0	0	0	0	0	1
PF01698	SAM_LFY	Floricaula / Leafy protein SAM domain	0	1	0	0	0	1	0	0.0815451	0.088785	-0.115926		0	0	0	0	0	0	0	0	0	0	0	0	0	0	0	0	0	0	0	0	0	0	0	0	0	0	0	0	0	0	0	0	0	0	0	0
PF01699	Na_Ca_ex	Sodium/calcium exchanger protein	19	244	4	19	22	208	1.01304	18.7554	0.00345082	0.0208359		6	8	4	5	27	10	14	5	7	13	0	2	0	10	6	6	8	5	7	5	7	6	0	5	5	9	6	8	4	4	5	3	4	8	2	2
PF01701	PSI_PsaJ	Photosystem I reaction centre subunit IX / PsaJ	2	31	0	0	2	28	0	2.44635	2.66355	-0.988551		0	0	0	0	0	0	0	0	0	0	0	0	0	0	0	0	0	0	0	0	0	0	0	0	0	0	0	0	0	0	0	0	0	0	0	0
PF01702	TGT	Queuine tRNA-ribosyltransferase	19	226	4	19	21	195	1.0787	17.6137	0.117944	0.135919		4	4	3	2	4	2	3	2	3	3	0	0	0	4	2	2	2	2	2	2	2	2	2	5	2	1	2	3	5	3	3	3	3	6	2	2
PF01704	UDPGP	UTP--glucose-1-phosphate uridylyltransferase	19	238	4	19	22	203	1.03556	18.3476	0.025081	0.0584064		2	3	3	2	2	1	2	2	2	2	0	0	0	3	2	2	4	2	3	2	2	2	0	3	2	2	1	2	3	2	3	2	1	1	1	1
PF01709	Transcrip_reg	Transcriptional regulator	17	214	3	18	19	186	1.07677	16.7167	0.106493	0.128326		1	1	1	1	2	2	1	1	1	1	0	1	0	0	1	1	1	1	1	1	0	1	1	1	1	0	1	1	1	1	1	1	1	1	0	1
PF01712	dNK	Deoxynucleoside kinase	9	82	2	7	8	72	1.07303	6.52361	0.0376095	0.0725119		1	1	2	1	1	1	1	0	0	1	0	0	0	3	1	1	1	1	1	1	0	0	0	0	0	0	0	0	0	0	0	0	0	0	1	1
PF01713	Smr	Smr domain	19	204	4	17	19	178	1.05824	16.0644	0.0589152	0.092471		3	2	1	2	6	0	2	3	3	3	0	0	0	3	1	1	4	2	3	1	1	2	1	4	0	2	2	1	4	2	3	1	2	3	0	1
PF01715	IPPT	IPP transferase	17	137	4	14	15	121	1.26238	11.0901	0.824459	0.439042		2	2	2	0	1	0	0	2	1	0	0	0	0	2	2	1	1	0	0	2	2	1	3	2	1	3	2	2	1	1	1	1	1	1	1	0
PF01716	MSP	Manganese-stabilising protein / photosystem II polypeptide	19	198	4	18	16	174	1.16177	15.4936	0.438107	0.294104		1	1	1	0	1	1	1	1	1	1	0	0	0	1	1	1	1	2	0	0	1	1	0	0	1	1	1	1	1	1	1	1	1	1	1	1
PF01722	BolA	BolA-like protein	19	234	4	19	22	201	1.04484	18.1845	0.0395383	0.0744889		4	4	3	4	2	2	3	1	1	3	0	0	0	1	1	2	5	4	2	2	0	1	0	1	1	0	0	1	1	1	1	1	1	2	1	2
PF01725	Ham1p_like	Ham1 family	19	224	4	17	20	197	0.960708	17.6953	0.0295536	-0.0637341		3	3	4	1	3	2	2	2	0	1	0	0	0	2	1	1	1	1	1	1	2	2	0	2	2	2	1	1	6	4	4	2	4	1	0	1
PF01726	LexA_DNA_bind	LexA DNA binding domain	0	6	0	0	0	4	0	0.32618	0.35514	-0.258677		0	0	0	0	0	0	0	0	0	0	0	0	0	0	0	0	0	0	0	0	0	0	0	0	0	0	0	0	0	0	0	0	0	0	0	0
PF01728	FtsJ	FtsJ-like methyltransferase	19	232	4	19	21	198	1.06393	17.8584	0.0789013	0.108579		5	6	6	4	6	3	3	5	4	5	0	0	0	4	4	4	3	4	7	4	4	4	2	5	2	4	4	5	6	5	4	4	5	6	3	2
PF01729	QRPTase_C	Quinolinate phosphoribosyl transferase, C-terminal domain	19	212	4	18	20	182	1.09276	16.4721	0.153193	0.157701		1	1	1	1	1	1	1	1	1	1	0	0	0	0	0	1	1	1	1	1	1	0	0	0	1	1	0	0	1	2	1	1	1	1	0	1
PF01730	UreF	UreF	13	74	2	8	6	69	1.30807	6.11588	0.626613	0.367948		0	1	2	0	2	0	0	0	0	0	0	0	0	0	0	0	0	0	0	0	0	0	0	0	0	0	0	0	0	0	0	0	0	0	0	0
PF01731	Arylesterase	Arylesterase	0	73	0	5	4	59	0	5.13734	0.0039716	-0.0223907		0	0	0	0	4	0	2	0	0	1	0	0	0	1	1	0	0	0	0	0	0	0	0	0	0	0	0	0	0	0	0	0	0	0	0	0
PF01733	Nucleoside_tran	Nucleoside transporter	16	183	3	16	12	163	1.1212	14.2704	0.226562	0.197852		2	2	2	0	2	0	1	2	2	1	0	0	0	2	1	1	2	1	2	1	1	2	0	2	1	2	2	2	1	2	1	1	1	1	0	0
PF01734	Patatin	Patatin-like phospholipase	19	237	4	19	21	205	1.03097	18.4292	0.0191182	0.0505963		9	10	9	7	11	1	9	7	8	3	0	0	0	10	7	5	5	7	8	7	8	9	1	11	8	6	9	7	12	13	11	8	10	15	7	5
PF01735	PLA2_B	Lysophospholipase catalytic domain	7	37	2	4	2	34	1.36257	2.93562	0.41648	0.285085		0	0	0	0	0	0	0	0	0	0	0	0	0	0	0	0	0	0	0	0	0	0	0	0	0	0	0	0	0	0	0	0	0	0	0	0
PF01737	Ycf9	YCF9	3	3	0	0	0	5	0	0.407725	0.443925	-0.296507		0	0	0	0	0	0	0	0	0	0	0	0	0	0	0	0	0	0	0	0	0	0	0	0	0	0	0	0	0	0	0	0	0	0	0	0
PF01738	DLH	Dienelactone hydrolase family	18	233	3	18	22	202	0.985432	18.2661	0.00419285	-0.0230216		5	4	4	4	6	4	3	1	1	7	0	0	0	0	0	0	4	6	2	3	1	1	2	0	0	1	2	1	1	3	4	2	3	3	0	1
PF01740	STAS	STAS domain	18	226	3	18	20	197	1.01722	17.6953	0.00567474	0.0268946		2	3	1	3	1	0	2	3	2	5	0	0	0	0	0	0	5	2	1	1	3	3	1	5	2	3	3	3	2	0	0	0	0	0	2	1
PF01741	MscL	Large-conductance mechanosensitive channel, MscL	3	18	0	1	0	18	0	1.46781	0.16158	-0.162597		1	1	0	0	0	0	0	0	0	0	0	0	0	2	1	1	0	0	0	0	0	0	0	0	1	0	0	0	0	0	0	0	0	0	0	0
PF01743	PolyA_pol	Poly A polymerase head domain	17	204	3	15	15	181	0.938507	15.9828	0.0653905	-0.0979044		2	2	2	0	3	1	3	2	2	1	0	0	0	4	2	2	2	2	2	2	1	1	0	5	1	2	1	1	1	2	2	2	2	2	2	2
PF01744	GLTT	GLTT repeat (6 copies)	1	8	0	2	1	6	0	0.570815	3.82066	-1.29564		0	0	0	0	0	0	0	0	0	0	0	0	0	0	0	0	0	0	0	0	0	0	0	0	0	0	0	0	0	0	0	0	0	0	0	0
PF01745	IPT	Isopentenyl transferase	12	65	2	7	9	59	1.26238	5.54506	0.41223	0.283296		1	2	2	0	1	0	0	0	1	0	0	0	0	1	1	0	1	0	0	1	0	0	0	1	0	0	0	0	1	1	1	1	1	1	1	0
PF01746	tRNA_m1G_MT	tRNA (Guanine-1)-methyltransferase	19	186	4	17	19	159	1.1712	14.515	0.459644	0.302953		3	2	2	1	2	2	1	2	3	1	0	0	0	2	2	1	2	0	2	3	4	3	4	4	1	3	3	4	2	2	1	2	2	1	0	1
PF01747	ATP-sulfurylase	ATP-sulfurylase	19	233	4	19	20	201	1.0543	18.0215	0.0574471	0.0912055		1	1	1	2	2	1	1	1	2	3	0	0	0	2	1	1	2	2	2	1	1	1	0	1	1	1	1	0	4	1	1	1	2	1	1	1
PF01749	IBB	Importin beta binding domain	19	212	4	16	19	186	0.957125	16.7167	0.0332452	-0.0678705		1	1	1	1	2	1	1	1	1	2	0	0	0	1	1	1	1	1	1	1	1	1	0	1	1	1	1	0	1	1	1	1	1	1	1	0
PF01751	Toprim	Toprim domain	19	217	4	19	21	186	1.1256	16.8798	0.287797	0.227946		5	5	5	1	10	1	4	4	4	2	0	1	0	8	6	4	2	5	7	5	4	3	1	7	1	4	5	4	7	6	6	5	6	8	2	2
PF01753	zf-MYND	MYND finger	19	238	4	19	22	205	1.02643	18.5107	0.0139846	0.0429367		35	19	3	2	55	62	48	16	23	34	0	1	0	1	2	0	8	21	5	5	6	6	8	11	2	5	9	5	0	3	2	5	4	3	2	0
PF01754	zf-A20	A20-like zinc finger	12	135	2	9	15	116	0.842507	10.6824	0.286855	-0.2275		1	0	0	1	1	0	1	0	1	1	0	0	0	0	0	0	1	0	1	1	0	0	0	1	0	0	0	0	0	0	0	0	0	0	0	0
PF01755	Glyco_transf_25	Glycosyltransferase family 25 (LPS biosynthesis protein)	14	183	3	15	19	154	1.06328	14.1073	0.0610728	0.0943075		3	2	0	0	1	1	0	1	1	0	0	0	0	0	0	0	0	1	0	2	0	1	1	2	0	0	0	0	0	1	1	0	2	1	0	0
PF01756	ACOX	Acyl-CoA oxidase	12	176	1	13	16	151	0.954617	13.618	0.0303435	-0.0646373		1	1	1	4	1	1	1	1	1	1	0	1	0	2	1	1	4	3	3	1	1	1	0	2	0	1	1	1	1	1	1	1	1	1	4	4
PF01757	Acyl_transf_3	Acyltransferase family	17	198	2	15	16	177	0.953095	15.7382	0.0374594	-0.0723562		3	3	1	0	6	1	2	1	1	3	1	0	0	2	2	0	1	0	0	3	2	2	0	3	2	3	1	1	2	2	2	1	3	2	0	1
PF01758	SBF	Sodium Bile acid symporter family	19	232	4	19	22	201	1.04484	18.1845	0.0395383	0.0744889		3	6	3	2	7	3	3	2	3	4	0	0	0	0	0	1	3	2	2	3	4	4	0	4	1	4	2	4	1	4	4	2	8	4	1	2
PF01761	DHQ_synthase	3-dehydroquinate synthase	19	228	4	19	20	198	1.06881	17.7768	0.0909883	0.117518		1	1	1	1	1	1	1	1	1	1	0	0	0	2	1	1	1	1	1	0	1	1	0	1	1	1	1	1	1	2	1	0	1	1	2	1
PF01762	Galactosyl_T	Galactosyltransferase	17	184	4	17	18	156	1.19812	14.1888	0.601655	0.358578		1	1	0	0	2	2	2	1	1	1	0	0	0	0	0	0	3	1	1	2	1	1	0	3	0	1	1	1	0	0	0	0	0	2	1	2
PF01764	Lipase_3	Lipase (class 3)	19	245	4	19	22	211	1	19	0	0		11	15	8	3	15	2	10	9	8	7	0	0	0	5	7	6	12	9	13	7	10	10	4	9	8	11	12	10	12	6	7	4	5	5	14	10
PF01765	RRF	Ribosome recycling factor	19	234	4	19	22	201	1.04484	18.1845	0.0395383	0.0744889		2	2	2	2	3	2	2	2	2	2	0	1	0	2	2	1	2	2	2	0	1	2	0	0	2	2	1	2	2	2	3	1	3	3	1	1
PF01768	Birna_VP4	Birnavirus VP4 protein	0	1	0	0	0	1	0	0.0815451	0.088785	-0.115926		0	0	0	0	0	0	0	0	0	0	0	0	0	0	0	0	0	0	0	0	0	0	0	0	0	0	0	0	0	0	0	0	0	0	0	0
PF01769	MgtE	Divalent cation transporter	16	217	3	15	21	188	0.880131	17.0429	0.265049	-0.217046		2	2	0	1	3	2	2	0	0	3	0	0	0	3	1	1	2	1	1	1	1	2	2	1	1	1	2	2	1	1	1	0	1	1	1	0
PF01770	Folate_carrier	Reduced folate carrier	7	95	1	8	11	78	1.10231	7.25751	0.0821044	0.110998		1	2	0	0	3	0	1	2	2	1	0	0	0	1	1	0	0	0	0	2	2	2	0	2	0	2	1	1	0	0	0	0	0	0	0	0
PF01774	UreD	UreD urease accessory protein	15	103	3	13	13	90	1.54778	8.39914	2.71697	1.00311		0	1	1	0	2	0	3	1	1	1	0	0	0	2	1	0	0	0	0	1	1	1	0	3	0	1	0	1	1	1	2	1	1	0	0	0
PF01775	Ribosomal_L18A	Ribosomal proteins 50S-L18Ae/60S-L20/60S-L18A	18	202	4	18	17	174	1.15569	15.5751	0.407932	0.281481		1	1	1	1	1	0	3	1	1	0	0	0	0	2	0	0	1	1	0	0	1	0	0	2	0	1	0	0	0	0	1	0	1	0	1	0
PF01776	Ribosomal_L22e	Ribosomal L22e protein family	19	195	4	18	13	171	1.19966	15.0043	0.646105	0.375194		1	1	1	1	1	1	2	1	2	1	0	0	0	0	1	1	1	1	0	1	0	0	0	1	0	1	0	0	0	0	0	0	0	0	0	1
PF01777	Ribosomal_L27e	Ribosomal L27e protein family	19	211	4	19	19	178	1.18274	16.0644	0.579562	0.350194		1	1	1	1	1	0	2	1	1	1	0	0	0	4	1	0	1	1	0	1	1	0	0	0	0	1	0	0	1	1	0	1	0	1	0	0
PF01778	Ribosomal_L28e	Ribosomal L28e protein family	19	229	4	19	22	195	1.07373	17.6953	0.103998	0.126631		2	2	3	2	4	1	2	1	2	3	0	0	0	2	1	0	2	2	1	2	1	1	0	2	2	1	2	1	3	1	1	1	1	2	0	1
PF01779	Ribosomal_L29e	Ribosomal L29e protein family	18	154	4	17	11	133	1.44773	11.7425	2.53916	0.954466		1	1	1	1	1	0	2	1	1	1	0	0	0	0	0	0	1	1	0	1	0	0	0	1	0	1	0	0	1	1	0	1	0	1	1	0
PF01780	Ribosomal_L37ae	Ribosomal L37ae protein family	18	170	4	17	12	150	1.28687	13.2103	1.1738	0.554983		1	1	1	1	2	1	2	1	2	1	0	0	0	0	0	0	1	1	0	1	1	0	0	2	0	1	0	0	0	3	1	1	1	1	1	1
PF01781	Ribosomal_L38e	Ribosomal L38e protein family	17	185	4	15	13	161	1.05717	14.1888	0.0501369	0.0846924		1	1	1	1	1	1	2	0	0	1	0	0	0	0	0	0	1	1	0	1	1	1	0	0	1	1	0	1	1	2	1	1	2	2	0	0
PF01782	RimM	RimM N-terminal domain	14	117	3	14	12	102	1.506	9.29614	2.56656	0.961997		1	1	1	1	0	0	0	1	0	1	0	0	0	1	0	0	1	1	1	0	0	0	0	0	0	0	0	0	0	2	1	0	1	1	0	0
PF01783	Ribosomal_L32p	Ribosomal L32p protein family	14	89	3	10	8	81	1.37788	7.25751	1.11832	0.537183		1	1	1	0	1	1	1	0	0	1	0	0	0	0	0	1	0	0	0	0	0	1	0	1	0	0	0	1	0	1	1	0	1	1	0	0
PF01786	AOX	Alternative oxidase	19	239	4	19	21	207	1.02193	18.5923	0.00966917	0.0354251		2	2	4	3	9	3	5	2	2	4	0	0	0	3	2	3	2	3	4	2	1	2	2	3	2	2	1	2	4	3	3	3	3	4	2	2
PF01788	PsbJ	PsbJ	3	36	0	2	1	31	0	2.60944	0.154169	-0.158276		0	0	0	0	0	0	0	0	0	0	0	0	0	0	0	0	0	0	0	0	0	0	0	0	0	0	0	0	0	0	0	0	0	0	0	0
PF01789	PsbP	PsbP	18	234	4	19	20	207	1.02643	18.5107	0.0139846	0.0429367		15	15	14	10	16	11	10	7	7	20	0	0	0	8	6	4	10	12	7	10	9	10	4	17	6	7	7	7	9	12	11	5	10	8	4	7
PF01791	DeoC	DeoC/LacD family aldolase	4	44	2	4	2	39	1.19641	3.34335	0.139321	0.14938		0	0	0	0	0	0	0	0	0	0	0	0	0	0	0	0	0	0	0	0	0	0	0	0	0	0	0	0	0	0	0	0	0	0	0	0
PF01793	Glyco_transf_15	Glycolipid 2-alpha-mannosyltransferase	14	162	3	14	17	136	1.12212	12.4764	0.201084	0.184524		0	0	0	1	1	1	0	0	0	2	0	0	0	0	0	0	4	1	1	0	0	0	0	0	0	0	0	0	0	0	0	0	0	0	0	0
PF01794	Ferric_reduct	Ferric reductase like transmembrane component	16	186	3	13	17	163	0.885673	14.6781	0.207646	-0.188011		2	1	1	0	5	1	1	1	0	0	0	0	0	2	0	2	2	0	3	0	0	0	0	2	0	2	0	1	2	0	0	0	1	0	0	0
PF01795	Methyltransf_5	MraW methylase family	19	185	4	18	18	160	1.24009	14.515	0.903645	0.46622		2	2	2	0	7	2	5	1	2	3	0	0	0	3	2	1	0	0	0	2	2	1	1	1	0	1	1	2	2	4	2	2	4	2	0	0
PF01796	OB_aCoA_assoc	DUF35 OB-fold domain, acyl-CoA-associated	0	1	0	0	0	0	0	0	FALSE	FALSE		0	0	0	0	0	0	0	0	0	0	0	0	0	0	0	0	0	0	0	0	0	0	0	0	0	0	0	0	0	0	0	0	0	0	0	0
PF01797	Y1_Tnp	Transposase IS200 like	0	2	0	0	0	2	0	0.16309	0.17757	-0.171682		0	0	0	0	0	0	0	0	0	0	0	0	0	0	0	0	0	0	0	0	0	0	0	0	0	0	0	0	0	0	0	0	0	0	0	0
PF01798	Nop	snoRNA binding domain, fibrillarin	19	239	4	19	20	206	1.03097	18.4292	0.0191182	0.0505963		3	3	3	3	2	3	3	3	3	3	0	0	0	3	3	3	3	4	3	3	3	3	1	5	3	3	3	3	3	3	5	3	4	5	3	3
PF01803	LIM_bind	LIM-domain binding protein	0	6	0	1	0	5	0	0.407725	0.923084	-0.4728		0	0	0	0	0	0	0	0	0	1	0	0	0	0	0	0	1	0	0	0	0	0	0	0	0	0	0	0	0	0	0	0	0	0	0	0
PF01804	Penicil_amidase	Penicillin amidase	1	31	1	2	2	25	0.908382	2.20172	0.0199992	-0.0518125		0	0	0	0	0	0	0	0	0	0	0	0	0	0	0	0	0	0	0	0	0	0	0	0	0	0	0	0	0	0	0	0	0	0	0	0
PF01805	Surp	Surp module	19	224	4	18	20	193	1.03632	17.3691	0.0247796	0.0580328		4	5	3	3	11	4	5	3	2	5	0	0	0	4	3	3	4	2	6	3	4	5	2	7	1	4	3	3	2	3	3	3	4	5	1	2
PF01807	zf-CHC2	CHC2 zinc finger	12	49	2	4	10	45	0.891866	4.48498	0.0567571	-0.0906061		0	0	0	0	0	0	0	0	0	0	0	0	0	0	0	0	0	0	0	0	0	0	0	0	0	0	0	0	0	0	0	0	0	0	0	0
PF01808	AICARFT_IMPCHas	AICARFT/IMPCHase bienzyme	19	216	4	18	20	188	1.06123	16.9614	0.0687606	0.100645		1	1	1	1	1	1	1	1	0	1	0	0	0	1	1	1	1	1	1	1	1	1	0	1	1	1	1	1	1	1	1	1	1	1	0	0
PF01809	YidD	Putative membrane protein insertion efficiency factor	18	88	4	7	12	83	0.903601	7.74678	0.0779057	-0.107819		1	1	1	1	0	1	0	0	1	0	0	0	0	0	0	0	1	1	1	0	1	0	0	0	1	0	0	0	0	0	1	0	1	1	1	1
PF01810	LysE	LysE type translocator	1	5	0	0	0	6	0	0.48927	0.53271	-0.332109		0	0	0	0	0	0	0	0	0	0	0	0	0	0	0	0	0	0	0	0	0	0	0	0	0	0	0	0	0	0	0	0	0	0	0	0
PF01812	5-FTHF_cyc-lig	5-formyltetrahydrofolate cyclo-ligase family	17	196	3	15	19	170	0.973266	15.412	0.0119148	-0.0394914		1	3	0	2	1	0	0	1	0	2	0	0	0	1	1	1	1	2	2	1	0	2	0	1	0	2	1	0	1	1	1	1	1	1	0	0
PF01813	ATP-synt_D	ATP synthase subunit D	19	218	4	19	20	185	1.13659	16.7167	0.337011	0.250604		1	1	1	1	2	1	1	1	1	1	0	0	0	1	1	0	1	1	1	1	1	1	0	1	1	1	0	0	1	2	1	0	1	0	1	1
PF01814	Hemerythrin	Hemerythrin HHE cation binding domain	10	169	4	17	9	144	1.36257	12.4764	1.77004	0.736655		2	3	0	1	2	0	2	0	0	3	0	0	0	2	1	2	4	2	3	2	2	3	0	2	0	3	2	3	0	1	1	0	1	1	1	1
PF01817	CM_2	Chorismate mutase type II	1	75	1	3	7	63	0.525564	5.70815	1.39384	-0.623864		0	0	0	1	0	0	0	0	0	1	0	0	0	0	0	1	1	1	1	0	0	1	0	0	1	1	1	1	0	1	1	0	0	1	1	0
PF01820	Dala_Dala_lig_N	D-ala D-ala ligase N-terminus	2	32	0	3	1	29	0	2.44635	0.135332	-0.146931		1	0	0	0	1	0	2	1	1	0	0	0	0	0	0	0	1	0	0	1	0	0	0	2	0	0	0	0	0	1	2	1	1	1	0	0
PF01822	WSC	WSC domain	9	106	1	6	8	95	0.714359	8.39914	0.742509	-0.410209		0	0	0	0	0	0	2	0	0	1	0	0	0	0	0	0	5	0	2	0	0	0	0	0	0	0	0	0	0	0	0	0	0	0	0	0
PF01825	GPS	GPCR proteolysis site, GPS, motif	8	83	3	10	6	71	1.59262	6.27897	2.37668	0.909533		0	0	0	0	4	1	3	0	0	1	0	0	0	0	0	0	0	0	0	0	0	0	0	0	0	0	0	0	0	0	0	0	0	0	0	0
PF01826	TIL	Trypsin Inhibitor like cysteine rich domain	5	20	1	2	0	23	1.06636	1.87554	0.0089295	0.033992		0	0	0	0	0	0	0	0	0	0	0	0	0	0	0	0	0	0	0	0	0	0	0	0	0	0	0	0	0	0	0	0	0	0	0	0
PF01833	TIG	IPT/TIG domain	17	163	4	16	11	145	1.25776	12.721	0.912689	0.469286		13	18	14	0	32	3	29	17	15	11	1	0	0	0	0	1	0	3	5	22	17	12	3	27	17	13	16	14	22	22	26	12	26	24	0	0
PF01835	MG2	MG2 domain	1	42	0	4	3	34	0	3.01717	0.345586	-0.254439		0	1	0	0	2	0	1	0	1	1	0	0	0	1	1	1	0	0	1	1	1	0	0	2	0	0	1	1	0	0	0	0	0	0	0	0
PF01839	FG-GAP	FG-GAP repeat	11	222	3	18	18	187	1.07677	16.7167	0.106493	0.128326		0	0	0	3	2	4	3	1	2	2	0	0	0	3	2	2	3	2	2	1	1	3	0	2	0	2	1	1	4	0	0	1	0	0	1	0
PF01841	Transglut_core	Transglutaminase-like superfamily	19	203	4	17	18	178	1.06364	15.9828	0.0699853	0.101627		1	1	1	0	2	0	0	1	0	1	0	0	0	2	1	1	3	1	5	1	0	0	0	0	0	1	0	0	2	1	1	0	1	0	0	0
PF01842	ACT	ACT domain	14	237	4	19	21	202	1.04484	18.1845	0.0395383	0.0744889		3	4	2	9	14	6	10	8	7	6	0	0	0	5	4	2	8	10	7	7	5	6	3	13	7	5	5	5	10	12	12	8	15	8	7	5
PF01843	DIL	DIL domain	4	52	1	5	3	47	1.22632	4.07725	0.225553	0.197335		1	1	1	2	2	1	1	1	1	1	0	0	0	2	1	1	3	3	2	1	1	1	1	3	1	1	1	1	2	1	2	1	1	1	1	1
PF01844	HNH	HNH endonuclease	17	188	4	15	19	164	1.00518	14.9227	0.000432529	0.00726656		1	1	2	1	2	1	2	0	0	1	0	0	0	4	2	2	2	2	1	0	0	1	0	0	0	1	1	0	2	1	0	2	1	1	1	2
PF01846	FF	FF domain	18	192	4	17	15	168	1.1392	14.9227	0.312469	0.23945		2	2	2	3	4	0	1	2	2	2	0	0	0	2	1	0	3	2	3	1	1	2	2	2	2	2	2	2	0	2	0	1	0	1	2	0
PF01847	VHL	VHL beta domain	8	25	0	1	3	29	0	2.60944	1.0779	-0.524085		1	3	0	2	0	0	0	0	0	1	0	0	0	0	0	1	2	1	0	1	1	1	0	1	0	1	1	1	0	1	1	1	1	1	0	0
PF01849	NAC	NAC domain	18	239	4	19	20	203	1.04484	18.1845	0.0395383	0.0744889		2	2	3	2	3	1	4	1	3	2	0	0	0	1	1	1	2	2	0	2	2	1	0	4	1	1	1	1	1	2	2	1	3	1	1	1
PF01851	PC_rep	Proteasome/cyclosome repeat	18	235	4	19	20	203	1.04484	18.1845	0.0395383	0.0744889		1	2	2	2	2	2	2	3	3	2	0	1	0	2	2	2	2	2	2	2	2	2	0	2	2	2	3	3	6	3	4	2	2	5	3	2
PF01852	START	START domain	19	207	4	16	17	182	0.985983	16.2275	0.00344883	-0.0208297		4	3	1	1	1	2	1	2	0	5	0	0	0	0	0	0	0	1	0	1	2	2	1	0	2	2	2	2	0	0	0	0	1	0	4	1
PF01853	MOZ_SAS	MOZ/SAS family	18	189	4	17	19	164	1.1392	14.9227	0.312469	0.23945		3	3	3	2	4	2	2	2	2	3	0	0	0	6	3	2	2	2	1	2	2	2	2	2	3	1	2	1	3	3	4	3	3	2	2	2
PF01857	RB_B	Retinoblastoma-associated protein B domain	12	126	2	10	9	116	0.981053	10.1931	0.00395823	-0.022352		1	2	1	0	3	0	1	1	1	1	0	0	0	1	1	1	1	0	0	1	1	1	0	1	1	1	1	1	5	1	1	1	2	3	0	0
PF01858	RB_A	Retinoblastoma-associated protein A domain	8	105	1	10	11	91	1.20227	8.3176	0.3676	0.264149		1	1	1	0	3	0	1	1	1	1	0	0	0	0	1	1	1	0	0	1	1	1	0	1	1	1	1	1	4	1	1	1	2	3	0	0
PF01862	PvlArgDC	Pyruvoyl-dependent arginine decarboxylase (PvlArgDC)	0	1	0	0	0	1	0	0.0815451	0.088785	-0.115926		0	0	0	0	0	0	0	0	0	0	0	0	0	0	0	0	0	0	0	0	0	0	0	0	0	0	0	0	0	0	0	0	0	0	0	0
PF01863	DUF45	Protein of unknown function DUF45	6	56	1	4	3	53	0.87594	4.56652	0.0760728	-0.106409		0	0	0	0	0	0	0	0	0	0	0	0	0	0	0	1	0	0	0	0	0	0	0	0	0	0	0	0	0	0	0	0	0	0	0	0
PF01864	CarS-like	CDP-archaeol synthase	1	5	0	0	1	5	0	0.48927	0.53271	-0.332109		0	0	0	0	0	0	0	0	0	0	0	0	0	0	0	0	0	0	0	0	0	0	0	0	0	0	0	0	0	0	0	0	0	0	0	0
PF01866	Diphthamide_syn	Putative diphthamide synthesis protein	19	189	4	16	18	165	1.07219	14.9227	0.0840698	0.112464		2	2	2	0	5	2	2	1	2	1	0	0	0	3	3	2	2	1	2	2	3	2	1	2	0	1	2	1	2	3	3	2	3	4	1	1
PF01869	BcrAD_BadFG	BadF/BadG/BcrA/BcrD ATPase family	4	39	1	5	1	33	1.80341	2.77253	1.92652	0.782148		1	1	0	0	1	0	0	1	1	0	0	0	0	0	0	0	1	1	0	1	2	1	0	0	0	1	0	1	0	0	0	0	0	0	0	0
PF01871	AMMECR1	AMMECR1	14	152	2	11	12	137	0.905334	12.1502	0.117835	-0.135848		0	1	0	0	2	1	1	1	1	1	0	0	0	0	0	0	0	1	1	0	0	0	0	1	0	0	0	0	0	0	0	0	0	0	0	0
PF01872	RibD_C	RibD C-terminal domain	18	182	4	16	17	164	1.08404	14.7597	0.112675	0.132463		1	2	1	0	1	0	0	1	1	0	0	0	0	2	1	0	1	0	1	0	2	1	1	1	0	2	1	1	1	1	0	0	2	0	1	1
PF01873	eIF-5_eIF-2B	Domain found in IF2B/IF5	19	234	4	19	20	203	1.04484	18.1845	0.0395383	0.0744889		2	2	2	2	3	3	2	2	2	2	0	0	0	2	1	2	2	2	2	2	2	2	0	5	2	2	2	2	1	3	3	1	3	4	2	2
PF01875	Memo	Memo-like protein	11	165	1	11	15	142	0.859202	12.8026	0.274735	-0.221724		0	1	0	2	2	1	1	1	0	1	0	0	0	0	0	0	1	1	1	1	0	1	0	1	0	0	1	1	0	0	0	0	0	0	1	0
PF01876	RNase_P_p30	RNase P subunit p30	14	111	3	12	13	96	1.35007	8.88841	1.17564	0.555572		1	1	1	1	1	0	0	1	1	1	0	0	0	0	0	0	0	0	1	0	1	0	0	0	0	1	1	1	1	0	0	0	0	0	1	1
PF01880	Desulfoferrodox	Desulfoferrodoxin	7	93	2	9	6	82	1.25419	7.17597	0.500685	0.319484		0	0	0	0	0	0	0	0	0	0	0	0	0	0	0	0	0	0	0	0	0	0	0	0	0	0	0	0	0	0	0	0	0	0	0	0
PF01882	DUF58	Protein of unknown function DUF58	0	4	0	0	0	3	0	0.244635	0.266355	-0.21768		0	0	0	0	0	0	0	0	0	0	0	0	0	0	0	0	0	0	0	0	0	0	0	0	0	0	0	0	0	0	0	0	0	0	0	0
PF01883	FeS_assembly_P	Iron-sulfur cluster assembly protein	18	203	4	18	16	177	1.14371	15.7382	0.351253	0.256957		2	3	2	2	2	2	2	1	2	2	0	0	0	2	2	2	2	2	1	1	1	1	1	1	1	1	1	1	2	2	2	2	2	2	0	1
PF01884	PcrB	PcrB family	1	33	0	3	3	28	0	2.5279	0.0952505	-0.120557		0	1	0	0	2	1	2	1	1	0	0	0	0	0	0	0	0	1	1	1	1	1	0	1	1	1	1	1	0	2	1	1	2	2	0	0
PF01885	PTS_2-RNA	RNA 2'-phosphotransferase, Tpt1 / KptA family	13	156	2	12	14	135	0.987637	12.1502	0.00200871	-0.0158095		1	1	0	1	1	1	0	1	1	0	0	0	0	0	0	0	1	1	0	0	1	0	0	0	0	0	1	1	0	0	0	0	0	0	0	0
PF01887	SAM_adeno_trans	S-adenosyl-l-methionine hydroxide adenosyltransferase	0	4	0	1	0	3	0	0.244635	2.48429	-0.939347		0	0	0	0	0	0	0	0	0	0	0	0	0	0	0	0	0	0	0	0	0	0	0	0	0	0	0	0	0	0	0	1	0	0	0	0
PF01888	CbiD	CbiD	0	1	0	0	0	0	0	0	FALSE	FALSE		0	0	0	0	0	0	0	0	0	0	0	0	0	0	0	0	0	0	0	0	0	0	0	0	0	0	0	0	0	0	0	0	0	0	0	0
PF01894	UPF0047	Uncharacterised protein family UPF0047	18	176	4	17	15	160	1.19128	14.2704	0.564038	0.344249		2	2	2	2	2	1	2	1	1	2	0	0	0	2	1	1	2	3	1	1	3	2	1	1	1	2	1	2	2	3	4	2	2	2	0	1
[truncated: 5,000 more rows]
[truncated: 237 more columns]

## Sheet: 4. Bray-Curtis heatmap raw
			Species	Dunaliella_tertiolecta	Micromonas_CCMP2099	Micromonas_NEPCC29	Micromonas_RCC472	Tetraselmis astigmatica CCMP880	Ostreococcus mediterraneus clade-D-RCC2572	Ostreococcus mediterraneus clade-D-RCC1621	Bathycoccus prasinos BCC99000	Ostreococcus mediterraneus clade-D-RCC2573	Ostreococcus mediterraneus clade-D-RCC2593	Ostreococcus mediterraneus clade-D-RCC1107	Ostreococcus lucimarinus clade-A-BCC118000	Prasinococcus capsulatus CCMP1194	Micromonas sp. CCMP1646	Pyramimonas amylifera CCMP720	Pycnococcus sp CCM1998	Mantoniella antarctica SL-175	Picochlorum oklahomense	Pyramimonas obovata CCMP722	Chlamydomonas sp cf CCMP681	Prasinophyceae sp. RCC998	Prasinophyceae sp. RCC2339	Prasinophyceae sp. RCC856	Prasinophyceae sp. RCC2335	Prasinoderma singularis RCC927	Pycnococcus provasolii RCC2336	Mamiellaceae RCC2288	Micromonas pusilla RCC2306	Picochlorum RCC944	Chlamydomonas leiostraca SAG 11-49	Chlamydomonas chlamydogama SAG 11-48b	Micromonas sp. CS-222	Bathycoccus prasinos CCMP1898	Micromonas sp. RCC451	Micromonas pusilla CCAC1681	Micromonas pusilla RCC1614	Micromonas pusilla CCMP1723	Micromonas pusilla CCMP494	Pterosperma CCMP1384	Pyramimonas CCMP2087	Prasinophyceae CCMP2111	Prasinophyceae RCC701	Prasinophyceae RCC1871	Pycnococcus provasolii RCC931	Bathycoccus prasinos RCC716	Mantoniella sp CCMP1436
			Lineage	Chlorophytes	Chlorophytes	Chlorophytes	Chlorophytes	Chlorophytes	Chlorophytes	Chlorophytes	Chlorophytes	Chlorophytes	Chlorophytes	Chlorophytes	Chlorophytes	Chlorophytes	Chlorophytes	Chlorophytes	Chlorophytes	Chlorophytes	Chlorophytes	Chlorophytes	Chlorophytes	Chlorophytes	Chlorophytes	Chlorophytes	Chlorophytes	Chlorophytes	Chlorophytes	Chlorophytes	Chlorophytes	Chlorophytes	Chlorophytes	Chlorophytes	Chlorophytes	Chlorophytes	Chlorophytes	Chlorophytes	Chlorophytes	Chlorophytes	Chlorophytes	Chlorophytes	Chlorophytes	Chlorophytes	Chlorophytes	Chlorophytes	Chlorophytes	Chlorophytes	Chlorophytes
			Library	Transcriptome	Transcriptome	Transcriptome	Transcriptome	Transcriptome	Transcriptome	Transcriptome	Transcriptome	Transcriptome	Transcriptome	Transcriptome	Transcriptome	Transcriptome	Transcriptome	Transcriptome	Transcriptome	Transcriptome	Transcriptome	Transcriptome	Transcriptome	Transcriptome	Transcriptome	Transcriptome	Transcriptome	Transcriptome	Transcriptome	Transcriptome	Transcriptome	Transcriptome	Transcriptome	Transcriptome	Transcriptome	Transcriptome	Transcriptome	Transcriptome	Transcriptome	Transcriptome	Transcriptome	Transcriptome	Transcriptome	Transcriptome	Transcriptome	Transcriptome	Transcriptome	Transcriptome	Transcriptome
Species	Lineage	Library	Habitat	Other	Arctic	Other	Other	Other	Other	Other	Other	Other	Other	Other	Other	Other	Other	Other	Other	Antarctic	Other	Other	Antarctic	Other	Other	Fragmented	Fragmented	Other	Other	Arctic	Arctic	Other	Other	Other	Other	Other	Other	Other	Other	Other	Other	Other	Arctic	Other	Other	Other	Other	Other	Antarctic
Dunaliella_tertiolecta	Chlorophytes	Transcriptome	Other
Micromonas_CCMP2099	Chlorophytes	Transcriptome	Arctic
Micromonas_NEPCC29	Chlorophytes	Transcriptome	Other
Micromonas_RCC472	Chlorophytes	Transcriptome	Other
Tetraselmis astigmatica, Strain CCMP880	Chlorophytes	Transcriptome	Other
Ostreococcus mediterraneus clade-D-RCC2572	Chlorophytes	Transcriptome	Other
Ostreococcus mediterraneus clade-D-RCC1621	Chlorophytes	Transcriptome	Other
Bathycoccus prasinos BCC99000	Chlorophytes	Transcriptome	Other
Ostreococcus mediterraneus clade-D-RCC2573	Chlorophytes	Transcriptome	Other
Ostreococcus mediterraneus clade-D-RCC2593	Chlorophytes	Transcriptome	Other
Ostreococcus mediterraneus clade-D-RCC1107	Chlorophytes	Transcriptome	Other
Ostreococcus lucimarinus clade-A-BCC118000	Chlorophytes	Transcriptome	Other
Prasinococcus capsulatus, Strain CCMP1194	Chlorophytes	Transcriptome	Other
Micromonas sp. CCMP1646	Chlorophytes	Transcriptome	Other
Pyramimonas amylifera, Strain CCMP720	Chlorophytes	Transcriptome	Other
Pycnococcus sp, Strain CCM1998	Chlorophytes	Transcriptome	Other
Mantoniella antarctica, Strain SL-175	Chlorophytes	Transcriptome	Antarctic
Picochlorum oklahomense	Chlorophytes	Transcriptome	Other
Pyramimonas obovata CCMP722	Chlorophytes	Transcriptome	Other
Chlamydomonas sp cf, Strain CCMP681	Chlorophytes	Transcriptome	Antarctic
Prasinophyceae sp. RCC998	Chlorophytes	Transcriptome	Other
Prasinophyceae sp. RCC2339	Chlorophytes	Transcriptome	Other
Prasinophyceae sp. RCC856	Chlorophytes	Transcriptome	Fragmented
Prasinophyceae sp. RCC2335	Chlorophytes	Transcriptome	Fragmented
Prasinoderma singularis, Strain RCC927	Chlorophytes	Transcriptome	Other
Pycnococcus provasolii RCC2336	Chlorophytes	Transcriptome	Other
Mamiellaceae RCC2288	Chlorophytes	Transcriptome	Arctic
Micromonas pusilla RCC2306	Chlorophytes	Transcriptome	Arctic
Picochlorum RCC944	Chlorophytes	Transcriptome	Other
Chlamydomonas leiostraca, Strain SAG 11-49	Chlorophytes	Transcriptome	Other
Chlamydomonas chlamydogama, Strain SAG 11-48b	Chlorophytes	Transcriptome	Other
Micromonas sp. CS-222	Chlorophytes	Transcriptome	Other
Bathycoccus prasinos CCMP1898	Chlorophytes	Transcriptome	Other
Micromonas sp. RCC451	Chlorophytes	Transcriptome	Other
Micromonas pusilla CCAC1681	Chlorophytes	Transcriptome	Other
Micromonas pusilla RCC1614	Chlorophytes	Transcriptome	Other
Micromonas pusilla CCMP1723	Chlorophytes	Transcriptome	Other
Micromonas pusilla CCMP494	Chlorophytes	Transcriptome	Other
Pterosperma, Strain CCMP1384	Chlorophytes	Transcriptome	Other
Pyramimonas, Strain CCMP2087	Chlorophytes	Transcriptome	Arctic
Prasinophyceae CCMP2111	Chlorophytes	Transcriptome	Other
Prasinophyceae RCC701	Chlorophytes	Transcriptome	Other
Prasinophyceae RCC1871	Chlorophytes	Transcriptome	Other
Pycnococcus provasolii RCC931	Chlorophytes	Transcriptome	Other
Bathycoccus prasinos, Strain RCC716	Chlorophytes	Transcriptome	Other
Mantoniella sp, Strain CCMP1436	Chlorophytes	Transcriptome	Antarctic
Unidentified, Strain CCMP1205	Chlorophytes	Transcriptome	Other
Unidentified sp, Strain CCMP2175	Chlorophytes	Transcriptome	Other
Pycnococcus provasolii RCC733	Chlorophytes	Transcriptome	Other
Pycnococcus provasolii RCC251	Chlorophytes	Transcriptome	Other
Stichococcus sp, Strain RCC1054	Chlorophytes	Transcriptome	Other
Pyramimonas_parkeae	Chlorophytes	Transcriptome	Other
Tetraselmis_striata	Chlorophytes	Transcriptome	Fragmented
CCMP1393	Chrysophyte-related	Transcriptome	Other	0.691409	0.669707	0.637906	0.632968	0.60995	0.588683	0.612294	0.598412	0.615146	0.602122	0.61448	0.617986	0.613367	0.664661	0.722126	0.562934	0.66617	0.513597	0.730143	0.570565	0.446909	0.675238	0.068188	0.0158293	0.67465	0.587753	0.712049	0.648345	0.501754	0.680381	0.710796	0.544636	0.563825	0.658357	0.649267	0.391885	0.648189	0.641516	0.66058	0.730867	0.544629	0.066003	0.545472	0.569939	0.522409	0.663163
Ochromonas CCMP2298	Chrysophyte-related	Transcriptome	Arctic	0.65528	0.633019	0.594625	0.590602	0.642526	0.545239	0.58454	0.572479	0.587721	0.570405	0.592907	0.588443	0.563603	0.649505	0.676025	0.511183	0.710673	0.45568	0.707322	0.510411	0.393329	0.697727	0.0554539	0.0128943	0.620563	0.525451	0.678488	0.598876	0.444694	0.633039	0.666425	0.482334	0.512266	0.614418	0.606426	0.34227	0.603823	0.589973	0.603128	0.690149	0.488984	0.0528876	0.491968	0.506477	0.459793	0.611017
Chromulina_nebulosa	Chrysophyte-related	Transcriptome	Other	0.434356	0.464337	0.479381	0.479734	0.249958	0.520775	0.432188	0.425288	0.445891	0.448842	0.438754	0.448658	0.487255	0.390037	0.396058	0.531733	0.292121	0.556756	0.369319	0.544783	0.493083	0.306911	0.15606	0.042125	0.482043	0.522876	0.42695	0.492679	0.560365	0.45647	0.415815	0.570952	0.516189	0.47246	0.482501	0.513777	0.480178	0.493605	0.470687	0.393239	0.531666	0.152464	0.534395	0.533563	0.556676	0.465981
Dinobryon	Chrysophyte-related	Transcriptome	Other	0.653422	0.625709	0.600564	0.599637	0.603963	0.55327	0.57924	0.563117	0.580937	0.563843	0.581699	0.584345	0.570451	0.628264	0.677119	0.520958	0.664295	0.474409	0.686495	0.511449	0.415553	0.661905	0.0580821	0.0140437	0.621799	0.526717	0.65787	0.602874	0.45568	0.632009	0.65969	0.496574	0.520485	0.615361	0.606557	0.361024	0.606068	0.599644	0.611463	0.672401	0.50222	0.0553685	0.500602	0.508948	0.478912	0.609824
Mallomonas_sp_CCMP3275	Chrysophyte-related	Transcriptome	Other	0.683872	0.686519	0.663808	0.664769	0.519776	0.627821	0.616688	0.606408	0.626448	0.609061	0.618112	0.62746	0.642496	0.639292	0.716069	0.607265	0.580936	0.569151	0.682989	0.622715	0.504746	0.584923	0.0795723	0.019907	0.691332	0.610967	0.706567	0.675105	0.56656	0.685214	0.693388	0.60929	0.607652	0.675182	0.669674	0.449554	0.67285	0.673024	0.680798	0.706549	0.587009	0.0806036	0.591754	0.599381	0.582593	0.674898
Ochromonas_BG-1	Chrysophyte-related	Transcriptome	Other	0.598238	0.568026	0.532907	0.529014	0.652518	0.481757	0.538417	0.527212	0.535008	0.518215	0.540388	0.540596	0.513863	0.601966	0.635555	0.462528	0.656236	0.409727	0.660533	0.46205	0.356598	0.665094	0.0494892	0.0116909	0.562713	0.475443	0.618663	0.538883	0.397936	0.587918	0.625075	0.43791	0.456674	0.552698	0.540689	0.305215	0.543383	0.531776	0.570014	0.63676	0.445331	0.0472767	0.444254	0.457285	0.413152	0.544763
Ochromonas_CCMP1899	Chrysophyte-related	Transcriptome	Antarctic	0.72375	0.728835	0.703552	0.700944	0.516299	0.682411	0.668241	0.653078	0.674282	0.656441	0.666604	0.681339	0.682257	0.669321	0.693644	0.651483	0.583756	0.601902	0.672676	0.649767	0.530422	0.580656	0.0858354	0.0207095	0.716281	0.653365	0.71819	0.723516	0.595724	0.705174	0.699029	0.629647	0.648851	0.717873	0.717019	0.4765	0.718688	0.7139	0.67835	0.701595	0.632895	0.0824121	0.636364	0.639568	0.613087	0.67618
Paraphysomonas_bandaiensis	Chrysophyte-related	Transcriptome	Non-photosynthetic	0.644428	0.615658	0.582144	0.582385	0.654726	0.525044	0.560803	0.557277	0.564371	0.548107	0.570259	0.570203	0.556094	0.630767	0.681205	0.507864	0.688065	0.449411	0.703448	0.48769	0.398236	0.714576	0.0541723	0.0132782	0.605149	0.511907	0.658679	0.583336	0.430997	0.629061	0.667353	0.469456	0.498115	0.600044	0.58867	0.335707	0.592529	0.575419	0.613458	0.678667	0.485934	0.0529232	0.486356	0.493491	0.451183	0.590894
Paraphysomonas	Chrysophyte-related	Transcriptome	Non-photosynthetic	0.644105	0.626641	0.60514	0.601345	0.602987	0.547727	0.564567	0.559184	0.566876	0.553048	0.571259	0.578012	0.577532	0.619634	0.683598	0.52565	0.649117	0.474358	0.697898	0.509491	0.422868	0.660236	0.0640908	0.0151422	0.633036	0.532948	0.670006	0.604946	0.459531	0.627085	0.660872	0.505171	0.526021	0.618055	0.602559	0.369859	0.610203	0.596661	0.644198	0.681813	0.507525	0.0633896	0.505495	0.520075	0.479908	0.612752
Paraphysomonas_vestita	Chrysophyte-related	Transcriptome	Non-photosynthetic	0.415754	0.439449	0.462348	0.462362	0.244539	0.484367	0.409944	0.402199	0.419637	0.419009	0.412564	0.422727	0.456438	0.37666	0.389616	0.50918	0.28513	0.51056	0.36206	0.507362	0.482191	0.306369	0.154767	0.0434886	0.462052	0.491541	0.414542	0.468044	0.520633	0.437081	0.404995	0.536585	0.488569	0.457622	0.457366	0.489116	0.463978	0.477545	0.472191	0.385031	0.487574	0.157872	0.511225	0.500478	0.508631	0.45206
Phaeomonas_parva	Chrysophyte-related	Transcriptome	Other	0.705962	0.705543	0.687893	0.687617	0.566681	0.638635	0.644146	0.634715	0.64874	0.642376	0.652473	0.657769	0.655078	0.690855	0.721945	0.61495	0.626855	0.566347	0.715477	0.61051	0.490579	0.627006	0.0790316	0.0174572	0.697605	0.630123	0.739759	0.701333	0.560218	0.694254	0.713847	0.598499	0.613504	0.707737	0.699899	0.439253	0.699954	0.68765	0.705888	0.727967	0.592113	0.0766253	0.60084	0.616759	0.57334	0.661204
Pinguiococcus_pyrenoidosus	Chrysophyte-related	Transcriptome	Other	0.698857	0.726931	0.706909	0.706529	0.496468	0.684187	0.652631	0.650176	0.66478	0.65512	0.658606	0.67285	0.688485	0.650903	0.666015	0.663437	0.564718	0.608831	0.653883	0.629742	0.548021	0.581404	0.092868	0.019945	0.729457	0.642934	0.68867	0.716114	0.607833	0.679427	0.673896	0.637827	0.66659	0.711965	0.714469	0.494771	0.711356	0.710978	0.662509	0.682995	0.634538	0.0903114	0.643997	0.632321	0.623398	0.681765
Spumella_elongata	Chrysophyte-related	Transcriptome	Non-photosynthetic	0.678652	0.670384	0.638803	0.638104	0.570265	0.591721	0.597641	0.58125	0.603777	0.588077	0.6009	0.605388	0.616894	0.646884	0.691041	0.574524	0.626744	0.514736	0.700919	0.570884	0.470783	0.647954	0.0693869	0.0166565	0.674178	0.58071	0.704441	0.649023	0.504474	0.669057	0.691808	0.546419	0.562822	0.654884	0.64725	0.403247	0.646297	0.637201	0.663613	0.711169	0.553338	0.0688084	0.553566	0.561508	0.519166	0.651069
Synchroma_pusillum	Chrysophyte-related	Transcriptome	Other	0.685084	0.676585	0.673679	0.670875	0.477356	0.664012	0.636941	0.626211	0.648295	0.643196	0.645081	0.652799	0.678086	0.633269	0.661821	0.648497	0.531375	0.622029	0.636584	0.686487	0.523109	0.577665	0.0898453	0.0220736	0.691404	0.669838	0.670627	0.690785	0.60925	0.706248	0.687226	0.636803	0.641367	0.686509	0.690795	0.482134	0.68371	0.684482	0.679125	0.658676	0.634681	0.0875428	0.646457	0.664637	0.61343	0.647857
Baffinella CCMP2293	Cryptomonads	Transcriptome	Arctic	0.551949	0.517789	0.481925	0.482348	0.685764	0.430133	0.488535	0.478784	0.486259	0.472466	0.493992	0.489347	0.452434	0.558737	0.600137	0.401508	0.694995	0.350543	0.636962	0.399542	0.299767	0.638955	0.038698	0.0088968	0.499497	0.419592	0.574522	0.482343	0.339831	0.535811	0.573409	0.374259	0.405506	0.504896	0.492816	0.257745	0.493151	0.478659	0.502687	0.60852	0.383222	0.0357265	0.383784	0.403689	0.354822	0.496272
Cryptomonas_curvata_CCMP979	Cryptomonads	Transcriptome	Other	0.554999	0.520014	0.487908	0.490023	0.628948	0.440602	0.485904	0.467084	0.48197	0.469139	0.48479	0.484166	0.463801	0.548499	0.611871	0.422402	0.663244	0.37522	0.633701	0.430271	0.316262	0.626144	0.0426254	0.0101231	0.51854	0.441099	0.591023	0.4963	0.366659	0.560161	0.586363	0.410302	0.413965	0.508774	0.494286	0.278137	0.497995	0.488863	0.549376	0.606195	0.403441	0.040547	0.408116	0.424334	0.375364	0.532056
Geminigera_Caron_Lab	Cryptomonads	Transcriptome	Antarctic	0.536022	0.510108	0.495306	0.497135	0.555529	0.431018	0.454348	0.449482	0.456024	0.443215	0.459213	0.465163	0.447514	0.519432	0.593364	0.414688	0.603784	0.364918	0.613243	0.40306	0.345133	0.56149	0.0503246	0.0118603	0.506965	0.425154	0.574429	0.487677	0.361188	0.532559	0.551695	0.405719	0.413508	0.505272	0.489585	0.320274	0.495306	0.487829	0.535101	0.590248	0.393427	0.0450434	0.400178	0.419505	0.382222	0.525182
Geminigera_cryophila	Cryptomonads	Transcriptome	Antarctic	0.491118	0.462949	0.443739	0.44366	0.603383	0.381445	0.427144	0.424708	0.425462	0.41175	0.431808	0.429086	0.401902	0.499604	0.533787	0.358281	0.620112	0.313063	0.56662	0.338827	0.285163	0.557063	0.0373426	0.00895509	0.448045	0.366318	0.516297	0.432046	0.305714	0.472492	0.503186	0.338063	0.363636	0.456028	0.441879	0.262912	0.445213	0.433456	0.464968	0.535797	0.339864	0.0341041	0.341819	0.357576	0.323498	0.452238
Goniomonas	Cryptomonads	Transcriptome	Non-photosynthetic	0.41491	0.376993	0.354235	0.352251	0.579978	0.308771	0.357627	0.353262	0.350914	0.342614	0.357583	0.357814	0.340105	0.417493	0.464991	0.295743	0.546056	0.259082	0.493176	0.295325	0.22491	0.553144	0.0273456	0.00682261	0.375982	0.309991	0.431797	0.354283	0.246589	0.405992	0.445448	0.272029	0.296239	0.369689	0.358442	0.187914	0.360144	0.350802	0.387414	0.463047	0.285019	0.0262154	0.282986	0.297707	0.263136	0.370241
Goniomonas_sp_m	Cryptomonads	Transcriptome	Non-photosynthetic	0.538791	0.500996	0.474888	0.478485	0.604962	0.417991	0.455802	0.440851	0.453662	0.439254	0.455309	0.455876	0.449052	0.523319	0.605859	0.418204	0.637889	0.372811	0.622983	0.425179	0.32197	0.636373	0.046053	0.0115459	0.509228	0.432848	0.573696	0.478556	0.355572	0.547584	0.577213	0.403742	0.396764	0.495175	0.478166	0.278467	0.485494	0.476348	0.562459	0.596429	0.397682	0.0452583	0.402436	0.421813	0.363272	0.519313
Hemiselmis_andersenii_CCMP1180	Cryptomonads	Transcriptome	Other	0.542835	0.507647	0.475317	0.475518	0.660869	0.425391	0.476859	0.462233	0.47296	0.460347	0.477459	0.47723	0.448966	0.542173	0.596489	0.403055	0.668999	0.358612	0.629063	0.406151	0.299177	0.629339	0.038507	0.00913893	0.499022	0.421372	0.572306	0.480465	0.345193	0.537711	0.574107	0.384722	0.398686	0.496706	0.484237	0.262513	0.484886	0.474855	0.516441	0.596928	0.383925	0.0370963	0.385176	0.405823	0.35864	0.501544
Hemiselmis_andersenii_CCMP439	Cryptomonads	Transcriptome	Other	0.588976	0.555181	0.523295	0.522472	0.655131	0.469941	0.514531	0.496109	0.511471	0.501186	0.516477	0.513389	0.495887	0.572754	0.653807	0.45417	0.674742	0.410262	0.681492	0.471117	0.344244	0.655963	0.046728	0.010849	0.556639	0.478231	0.621953	0.531411	0.395659	0.59804	0.632033	0.441187	0.442759	0.54418	0.529966	0.300606	0.532862	0.524725	0.581024	0.649896	0.436365	0.0446749	0.439218	0.463588	0.407307	0.565746
Hemiselmis_andersenii_CCMP441	Cryptomonads	Transcriptome	Other	0.585458	0.555601	0.52246	0.5229	0.637752	0.46996	0.5128	0.494592	0.511554	0.500401	0.513096	0.515046	0.49787	0.574481	0.649714	0.456666	0.671842	0.413596	0.67877	0.471099	0.34474	0.640077	0.0483012	0.0109231	0.556131	0.481389	0.625246	0.534472	0.398447	0.594734	0.626111	0.445856	0.44509	0.544833	0.530405	0.30413	0.533037	0.52587	0.589816	0.642813	0.436188	0.0461675	0.441717	0.466703	0.408122	0.569724
Hemiselmis_rufescences_PCC563	Cryptomonads	Transcriptome	Other	0.628272	0.595764	0.563106	0.562304	0.66962	0.509455	0.54943	0.53221	0.547257	0.534442	0.552536	0.551715	0.534596	0.607733	0.689858	0.489417	0.700985	0.440147	0.722196	0.494517	0.371052	0.677843	0.0516774	0.0121931	0.595674	0.512278	0.662233	0.572721	0.426975	0.634041	0.664105	0.469522	0.481617	0.584537	0.571317	0.325344	0.573417	0.564778	0.612592	0.690872	0.467575	0.048084	0.473016	0.493834	0.438211	0.595126
Hemiselmis_virescens_PCC757	Cryptomonads	Transcriptome	Other	0.655349	0.627794	0.590377	0.589223	0.605855	0.549346	0.570373	0.554639	0.571186	0.564498	0.57507	0.577579	0.577837	0.613281	0.714895	0.530389	0.652356	0.496143	0.7348	0.57215	0.417783	0.641004	0.0620361	0.0151106	0.642578	0.565892	0.681114	0.613013	0.480174	0.664219	0.693842	0.522084	0.523243	0.613577	0.605094	0.364365	0.601422	0.601559	0.668573	0.713004	0.518107	0.0594298	0.522196	0.558849	0.487276	0.651326
Proteomonas_sulcata_CCMP704	Cryptomonads	Transcriptome	Other	0.621075	0.60017	0.572419	0.569372	0.598128	0.519234	0.539982	0.527495	0.542712	0.529025	0.54159	0.549307	0.546956	0.592657	0.701741	0.504087	0.650309	0.462325	0.696992	0.517505	0.401464	0.621925	0.059968	0.0147766	0.607828	0.522269	0.659209	0.582802	0.450213	0.625867	0.650963	0.494368	0.496131	0.587825	0.575681	0.360838	0.577817	0.57019	0.643636	0.674206	0.486228	0.0592114	0.489437	0.517367	0.464983	0.618064
Rhodomonas_abbreviata	Cryptomonads	Transcriptome	Other	0.525566	0.498422	0.461712	0.46013	0.637171	0.412904	0.466234	0.450812	0.46092	0.451216	0.468754	0.465772	0.441042	0.527593	0.582047	0.398052	0.642029	0.354907	0.617636	0.409165	0.294721	0.649421	0.0421392	0.00970337	0.493996	0.421833	0.564826	0.471553	0.340797	0.53396	0.567603	0.378369	0.388048	0.481877	0.467908	0.247975	0.471696	0.459231	0.5183	0.585688	0.37832	0.0390638	0.38312	0.40663	0.349025	0.497014
Rhodomonas_salina_CCMP1319	Cryptomonads	Transcriptome	Other	0.578381	0.554637	0.539751	0.539791	0.553738	0.478845	0.485875	0.481411	0.491319	0.477291	0.492431	0.501798	0.497626	0.542557	0.630721	0.472627	0.608872	0.426797	0.645412	0.458537	0.400589	0.580712	0.0640539	0.0160951	0.559924	0.483847	0.607183	0.538162	0.417177	0.571674	0.589934	0.460226	0.460702	0.545314	0.531084	0.366217	0.538173	0.530996	0.59021	0.619625	0.447554	0.057056	0.455994	0.481966	0.431138	0.578597
Amphiprora-sp	Diatoms	Transcriptome	Other	0.669747	0.646313	0.610496	0.611181	0.621722	0.571405	0.609817	0.595023	0.604014	0.599716	0.608105	0.604836	0.6018	0.649687	0.685605	0.536068	0.652568	0.486892	0.695583	0.532043	0.419315	0.651456	0.0611234	0.0134228	0.642659	0.558437	0.658281	0.616214	0.474807	0.649113	0.6792	0.501062	0.544645	0.631607	0.619725	0.36155	0.620966	0.611944	0.587371	0.695888	0.512363	0.0576865	0.518654	0.539276	0.493575	0.606468
Amphora-coffeaformis	Diatoms	Transcriptome	Other	0.653086	0.639869	0.612678	0.612556	0.520378	0.578397	0.582461	0.567775	0.585982	0.579859	0.583655	0.590996	0.610748	0.612602	0.668696	0.565358	0.569556	0.540039	0.650223	0.591292	0.460181	0.58111	0.0757823	0.0177418	0.654828	0.609421	0.65392	0.639973	0.530959	0.664326	0.682925	0.551443	0.565716	0.631248	0.623347	0.410633	0.620897	0.622823	0.646358	0.661624	0.544058	0.0732311	0.558082	0.6017	0.535118	0.641068
Asterionellopsis-glacialis	Diatoms	Transcriptome	Other	0.638036	0.609495	0.586164	0.586032	0.605279	0.550726	0.601415	0.578639	0.594821	0.591011	0.598884	0.592557	0.588028	0.639856	0.653762	0.5229	0.62934	0.479	0.666194	0.53493	0.402456	0.635777	0.0594494	0.0133318	0.607955	0.558757	0.64614	0.594171	0.46391	0.635901	0.668153	0.48861	0.521873	0.61065	0.606192	0.346547	0.597426	0.594588	0.58136	0.670856	0.50807	0.0538117	0.509247	0.536138	0.477276	0.567152
[truncated: 191 more rows]
[truncated: 229 more columns]

## Sheet: 5. BUSCO-adjusted PFAM heatmap
				Dunaliella_tertiolecta	Micromonas_CCMP2099	Micromonas_NEPCC29	Micromonas_RCC472	Tetraselmis astigmatica CCMP880	Ostreococcus mediterraneus clade-D-RCC2572	Ostreococcus mediterraneus clade-D-RCC1621	Bathycoccus prasinos BCC99000	Ostreococcus mediterraneus clade-D-RCC2573	Ostreococcus mediterraneus clade-D-RCC2593	Ostreococcus mediterraneus clade-D-RCC1107	Ostreococcus lucimarinus clade-A-BCC118000	Prasinococcus capsulatus CCMP1194	Micromonas sp. CCMP1646	Pyramimonas amylifera CCMP720	Pycnococcus sp CCM1998	Mantoniella antarctica SL-175	Picochlorum oklahomense	Pyramimonas obovata CCMP722	Chlamydomonas sp cf CCMP681	Prasinophyceae sp. RCC998	Prasinophyceae sp. RCC2339	Prasinoderma singularis RCC927	Pycnococcus provasolii RCC2336	Mamiellaceae RCC2288	Micromonas pusilla RCC2306	Picochlorum RCC944	Chlamydomonas leiostraca SAG 11-49	Chlamydomonas chlamydogama SAG 11-48b	Micromonas sp. CS-222	Bathycoccus prasinos CCMP1898	Micromonas sp. RCC451	Micromonas pusilla CCAC1681	Micromonas pusilla RCC1614	Micromonas pusilla CCMP1723	Micromonas pusilla CCMP494	Pterosperma CCMP1384	Pyramimonas CCMP2087	Prasinophyceae CCMP2111	Prasinophyceae RCC1871	Pycnococcus provasolii RCC931	Bathycoccus prasinos RCC716	Mantoniella sp CCMP1436	Unidentified CCMP1205	Unidentified sp CCMP2175	Pycnococcus provasolii RCC733
[truncated: 269 more rows]
[truncated: 220 more columns]

[truncated: 3 more sheets: 6. Spearman correlation heatmap, 7. Convergence comparisons, 8. PCA values]
